# Supplementary material for: Enhancing infectious intestinal disease diagnosis through metagenomic and metatranscriptomic sequencing of 1000 human diarrhoeal samples
Source: Genome Med. 2025 May 20;17:55. doi: 10.1186/s13073-025-01478-w (PMC12090668; doi:10.1186/s13073-025-01478-w)
Supplement: Supplementary file 2 — Additional file 2: Diagnostic results from Traditional methods and Luminex assays in the INTEGRATE study (companion to Table 1). [file 13073_2025_1478_MOESM2_ESM.txt]

id	campylobacter_traditional_result	campylobacter_luminex_result	salmonella_traditional_result	salmonella_luminex_result	shigella_traditional_result	shigella_luminex_result	adenovirus_traditional_result	adenovirus_luminex_result	eaec_luminex_result	etec_luminex_result	Stx_1_2_luminex_result	e._coli_o157_traditional_result	e._coli_o157_luminex_result	cryptosporidium_traditional_result	cryptosporidium_luminex_result	giardia_traditional_result	giardia_luminex_result	sapovirus_traditional_result	sapovirus_luminex_result	norovirus_genogroup_i_ii_traditional_result	norovirus_genogroup_i_ii_luminex_result	rotavirus_a_traditional_result	rotavirus_a_luminex_result	clostridioides_difficile_traditional_result	clostridioides_difficile_luminex_result	yersinia_enterocolitica_traditional_result	yersinia_enterocolitica_luminex_result	vibrio_cholerae_traditional_result	vibrio_cholerae_luminex_result	entamoeba_histolytica_traditional_result	entamoeba_histolytica_luminex_result	astrovirus_traditional_result
Study_7_DNA	0	1	0	0	0	0	NA	0	0	0	0	0	0	NA	0	NA	0	NA	0	NA	0	NA	0	0	0	NA	0	NA	0	NA	0	NA
Study_7_RNA	0	1	0	0	0	0	NA	0	0	0	0	0	0	NA	0	NA	0	NA	0	NA	0	NA	0	0	0	NA	0	NA	0	NA	0	NA
Study_8_DNA	0	1	0	0	0	0	NA	0	0	0	0	NA	0	NA	0	NA	0	NA	0	NA	0	NA	0	NA	0	NA	0	NA	0	NA	0	NA
Study_8_RNA	0	1	0	0	0	0	NA	0	0	0	0	NA	0	NA	0	NA	0	NA	0	NA	0	NA	0	NA	0	NA	0	NA	0	NA	0	NA
Study_10_DNA	0	0	0	0	0	0	NA	0	0	0	0	NA	0	NA	0	NA	0	NA	0	NA	0	NA	0	0	0	NA	0	NA	0	NA	0	NA
Study_10_RNA	0	0	0	0	0	0	NA	0	0	0	0	NA	0	NA	0	NA	0	NA	0	NA	0	NA	0	0	0	NA	0	NA	0	NA	0	NA
Study_16_DNA	0	0	0	0	0	0	NA	0	0	0	0	0	0	0	0	0	0	NA	0	NA	0	NA	1	NA	0	NA	0	NA	0	NA	0	NA
Study_16_RNA	0	0	0	0	0	0	NA	0	0	0	0	0	0	0	0	0	0	NA	0	NA	0	NA	1	NA	0	NA	0	NA	0	NA	0	NA
Study_24_DNA	0	0	0	0	0	0	NA	0	0	0	0	0	0	0	0	0	0	NA	0	NA	0	NA	0	NA	0	NA	0	NA	0	NA	0	NA
Study_24_RNA	0	0	0	0	0	0	NA	0	0	0	0	0	0	0	0	0	0	NA	0	NA	0	NA	0	NA	0	NA	0	NA	0	NA	0	NA
Study_28_DNA	0	0	0	0	0	0	NA	0	0	0	0	NA	0	NA	0	NA	0	NA	0	NA	0	NA	0	NA	0	NA	0	NA	0	NA	0	NA
Study_28_RNA	0	0	0	0	0	0	NA	0	0	0	0	NA	0	NA	0	NA	0	NA	0	NA	0	NA	0	NA	0	NA	0	NA	0	NA	0	NA
Study_35_DNA	0	0	0	0	0	0	NA	0	0	0	0	0	1	0	0	0	0	NA	0	NA	1	0	0	NA	0	NA	0	NA	0	NA	0	NA
Study_35_RNA	0	0	0	0	0	0	NA	0	0	0	0	0	1	0	0	0	0	NA	0	NA	1	0	0	NA	0	NA	0	NA	0	NA	0	NA
Study_38_DNA	0	0	0	0	0	0	NA	0	0	1	0	0	0	0	0	0	0	NA	0	NA	0	0	0	NA	0	NA	0	NA	0	NA	0	NA
Study_38_RNA	0	0	0	0	0	0	NA	0	0	1	0	0	0	0	0	0	0	NA	0	NA	0	0	0	NA	0	NA	0	NA	0	NA	0	NA
Study_49_DNA	0	0	0	0	0	0	NA	0	0	0	0	0	0	0	0	0	0	NA	0	NA	0	NA	0	NA	0	NA	0	NA	0	NA	0	NA
Study_49_RNA	0	0	0	0	0	0	NA	0	0	0	0	0	0	0	0	0	0	NA	0	NA	0	NA	0	NA	0	NA	0	NA	0	NA	0	NA
Study_54_DNA	0	0	0	0	0	0	NA	0	0	1	0	NA	0	0	0	0	0	NA	0	NA	0	NA	0	NA	0	NA	0	0	0	0	0	NA
Study_54_RNA	0	0	0	0	0	0	NA	0	0	1	0	NA	0	0	0	0	0	NA	0	NA	0	NA	0	NA	0	NA	0	0	0	0	0	NA
Study_59_DNA	0	0	0	0	0	0	NA	0	0	0	0	0	0	NA	0	NA	1	NA	0	NA	0	NA	0	NA	0	NA	0	0	0	NA	0	NA
Study_59_RNA	0	0	0	0	0	0	NA	0	0	0	0	0	0	NA	0	NA	1	NA	0	NA	0	NA	0	NA	0	NA	0	0	0	NA	0	NA
Study_60_DNA	0	0	0	0	0	0	NA	0	0	0	0	0	0	NA	0	NA	0	NA	0	NA	0	NA	0	NA	0	NA	0	NA	0	NA	0	NA
Study_60_RNA	0	0	0	0	0	0	NA	0	0	0	0	0	0	NA	0	NA	0	NA	0	NA	0	NA	0	NA	0	NA	0	NA	0	NA	0	NA
Study_62_DNA	0	0	0	0	0	0	NA	0	0	0	0	0	0	NA	0	NA	0	NA	0	NA	0	NA	0	0	0	NA	0	0	0	NA	0	NA
Study_62_RNA	0	0	0	0	0	0	NA	0	0	0	0	0	0	NA	0	NA	0	NA	0	NA	0	NA	0	0	0	NA	0	0	0	NA	0	NA
Study_64_DNA	0	1	0	0	0	0	NA	0	0	0	0	0	0	0	0	0	0	NA	0	NA	0	NA	0	NA	0	NA	0	NA	0	NA	0	NA
Study_64_RNA	0	1	0	0	0	0	NA	0	0	0	0	0	0	0	0	0	0	NA	0	NA	0	NA	0	NA	0	NA	0	NA	0	NA	0	NA
Study_74_DNA	0	0	1	1	0	0	NA	0	0	0	0	0	0	0	0	0	0	NA	0	NA	0	NA	0	NA	0	NA	0	NA	0	NA	1	NA
Study_74_RNA	0	0	1	1	0	0	NA	0	0	0	0	0	0	0	0	0	0	NA	0	NA	0	NA	0	NA	0	NA	0	NA	0	NA	1	NA
Study_77_DNA	0	0	0	0	0	0	NA	0	0	0	0	NA	0	NA	0	NA	0	NA	0	NA	1	NA	0	NA	1	NA	0	NA	0	NA	0	NA
Study_77_RNA	0	0	0	0	0	0	NA	0	0	0	0	NA	0	NA	0	NA	0	NA	0	NA	1	NA	0	NA	1	NA	0	NA	0	NA	0	NA
Study_78_DNA	0	0	0	1	0	0	NA	0	0	0	0	0	0	0	1	0	0	NA	0	NA	0	NA	0	NA	0	NA	0	NA	0	0	0	NA
Study_78_RNA	0	0	0	1	0	0	NA	0	0	0	0	0	0	0	1	0	0	NA	0	NA	0	NA	0	NA	0	NA	0	NA	0	0	0	NA
Study_80_DNA	0	0	0	0	0	0	NA	0	0	0	0	0	0	0	0	0	1	NA	1	NA	0	0	0	NA	0	NA	0	NA	0	NA	0	NA
Study_80_RNA	0	0	0	0	0	0	NA	0	0	0	0	0	0	0	0	0	1	NA	1	NA	0	0	0	NA	0	NA	0	NA	0	NA	0	NA
Study_81_DNA	0	0	0	0	0	0	NA	0	0	0	0	0	0	0	0	0	0	NA	0	NA	0	NA	0	NA	0	NA	0	NA	0	NA	0	NA
Study_81_RNA	0	0	0	0	0	0	NA	0	0	0	0	0	0	0	0	0	0	NA	0	NA	0	NA	0	NA	0	NA	0	NA	0	NA	0	NA
Study_83_DNA	0	0	0	0	0	0	NA	0	0	0	0	0	0	0	0	0	0	NA	0	NA	0	NA	0	NA	0	NA	0	NA	0	NA	0	NA
Study_83_RNA	0	0	0	0	0	0	NA	0	0	0	0	0	0	0	0	0	0	NA	0	NA	0	NA	0	NA	0	NA	0	NA	0	NA	0	NA
Study_86_DNA	0	0	0	0	0	0	NA	0	0	0	0	0	0	0	0	0	0	NA	0	NA	1	NA	0	NA	0	NA	0	NA	0	NA	0	NA
Study_86_RNA	0	0	0	0	0	0	NA	0	0	0	0	0	0	0	0	0	0	NA	0	NA	1	NA	0	NA	0	NA	0	NA	0	NA	0	NA
Study_91_DNA	0	0	0	0	0	0	NA	0	0	0	0	0	0	0	0	0	0	NA	0	NA	1	NA	0	NA	0	NA	0	NA	0	NA	0	NA
Study_91_RNA	0	0	0	0	0	0	NA	0	0	0	0	0	0	0	0	0	0	NA	0	NA	1	NA	0	NA	0	NA	0	NA	0	NA	0	NA
Study_94_DNA	0	0	0	0	0	0	NA	0	0	0	0	0	0	1	1	0	0	NA	0	NA	0	NA	0	NA	0	NA	0	NA	0	NA	0	NA
Study_94_RNA	0	0	0	0	0	0	NA	0	0	0	0	0	0	1	1	0	0	NA	0	NA	0	NA	0	NA	0	NA	0	NA	0	NA	0	NA
Study_105_DNA	0	0	0	0	0	0	NA	0	1	0	0	0	0	0	0	0	0	NA	0	NA	0	NA	0	NA	0	NA	0	NA	0	0	0	NA
Study_105_RNA	0	0	0	0	0	0	NA	0	1	0	0	0	0	0	0	0	0	NA	0	NA	0	NA	0	NA	0	NA	0	NA	0	0	0	NA
Study_106_DNA	0	0	0	0	0	0	NA	0	1	0	1	1	1	0	0	0	0	NA	0	NA	0	NA	0	NA	0	NA	0	0	0	0	0	NA
Study_106_RNA	0	0	0	0	0	0	NA	0	1	0	1	1	1	0	0	0	0	NA	0	NA	0	NA	0	NA	0	NA	0	0	0	0	0	NA
Study_114_DNA	0	0	0	0	0	0	NA	0	0	0	0	NA	0	NA	0	NA	0	NA	0	NA	0	NA	0	NA	0	NA	0	NA	0	NA	0	NA
Study_114_RNA	0	0	0	0	0	0	NA	0	0	0	0	NA	0	NA	0	NA	0	NA	0	NA	0	NA	0	NA	0	NA	0	NA	0	NA	0	NA
Study_115_DNA	0	0	0	0	0	0	NA	0	0	0	0	0	0	0	0	0	0	NA	0	NA	0	NA	0	NA	0	NA	0	0	0	0	0	NA
Study_115_RNA	0	0	0	0	0	0	NA	0	0	0	0	0	0	0	0	0	0	NA	0	NA	0	NA	0	NA	0	NA	0	0	0	0	0	NA
Study_118_DNA	1	1	0	0	0	0	NA	0	0	0	0	NA	0	NA	0	NA	0	NA	0	NA	0	NA	0	NA	0	NA	0	NA	0	NA	0	NA
Study_118_RNA	1	1	0	0	0	0	NA	0	0	0	0	NA	0	NA	0	NA	0	NA	0	NA	0	NA	0	NA	0	NA	0	NA	0	NA	0	NA
Study_121_DNA	0	0	0	0	0	0	NA	0	0	0	0	0	0	NA	0	NA	0	NA	0	NA	0	NA	0	NA	0	NA	0	NA	0	NA	0	NA
Study_121_RNA	0	0	0	0	0	0	NA	0	0	0	0	0	0	NA	0	NA	0	NA	0	NA	0	NA	0	NA	0	NA	0	NA	0	NA	0	NA
Study_124_DNA	1	0	0	0	0	0	NA	0	0	0	0	NA	0	0	0	0	0	NA	0	NA	0	NA	0	NA	0	NA	0	0	0	0	0	NA
Study_124_RNA	1	0	0	0	0	0	NA	0	0	0	0	NA	0	0	0	0	0	NA	0	NA	0	NA	0	NA	0	NA	0	0	0	0	0	NA
Study_127_DNA	0	NA	0	NA	0	NA	NA	NA	NA	NA	NA	0	NA	0	NA	0	NA	NA	NA	NA	NA	NA	NA	NA	NA	NA	NA	0	NA	0	NA	NA
Study_127_RNA	0	NA	0	NA	0	NA	NA	NA	NA	NA	NA	0	NA	0	NA	0	NA	NA	NA	NA	NA	NA	NA	NA	NA	NA	NA	0	NA	0	NA	NA
Study_133_DNA	0	1	0	0	0	0	NA	0	0	0	0	0	0	0	0	0	0	NA	0	NA	0	NA	0	NA	0	NA	0	NA	0	NA	0	NA
Study_133_RNA	0	1	0	0	0	0	NA	0	0	0	0	0	0	0	0	0	0	NA	0	NA	0	NA	0	NA	0	NA	0	NA	0	NA	0	NA
Study_135_DNA	0	0	0	0	0	0	NA	0	0	0	0	0	0	0	0	0	0	NA	0	NA	0	NA	0	NA	0	NA	0	NA	0	NA	0	NA
Study_135_RNA	0	0	0	0	0	0	NA	0	0	0	0	0	0	0	0	0	0	NA	0	NA	0	NA	0	NA	0	NA	0	NA	0	NA	0	NA
Study_140_DNA	0	0	0	0	0	0	NA	0	0	0	0	0	0	0	0	0	0	NA	0	NA	0	NA	0	0	0	NA	0	NA	0	NA	0	NA
Study_140_RNA	0	0	0	0	0	0	NA	0	0	0	0	0	0	0	0	0	0	NA	0	NA	0	NA	0	0	0	NA	0	NA	0	NA	0	NA
Study_141_DNA	0	0	0	0	0	0	NA	0	1	0	0	0	0	0	0	0	0	NA	0	NA	0	NA	0	0	0	NA	0	NA	0	NA	0	NA
Study_141_RNA	0	0	0	0	0	0	NA	0	1	0	0	0	0	0	0	0	0	NA	0	NA	0	NA	0	0	0	NA	0	NA	0	NA	0	NA
Study_144_DNA	0	0	0	0	0	0	NA	0	0	0	0	0	0	0	0	0	0	NA	0	NA	0	NA	0	NA	0	NA	0	NA	0	NA	0	NA
Study_144_RNA	0	0	0	0	0	0	NA	0	0	0	0	0	0	0	0	0	0	NA	0	NA	0	NA	0	NA	0	NA	0	NA	0	NA	0	NA
Study_147_DNA	0	0	0	0	0	0	NA	0	0	0	0	0	0	0	0	0	0	NA	0	NA	0	NA	0	NA	0	NA	0	NA	0	NA	0	NA
Study_147_RNA	0	0	0	0	0	0	NA	0	0	0	0	0	0	0	0	0	0	NA	0	NA	0	NA	0	NA	0	NA	0	NA	0	NA	0	NA
Study_149_DNA	0	0	0	0	0	0	NA	0	0	0	0	0	0	1	1	0	0	NA	0	NA	0	NA	0	NA	0	NA	0	NA	0	NA	0	NA
Study_149_RNA	0	0	0	0	0	0	NA	0	0	0	0	0	0	1	1	0	0	NA	0	NA	0	NA	0	NA	0	NA	0	NA	0	NA	0	NA
Study_150_DNA	0	0	0	0	0	0	NA	0	0	0	0	0	0	0	0	0	0	NA	0	NA	0	NA	0	NA	0	NA	0	NA	0	NA	0	NA
Study_150_RNA	0	0	0	0	0	0	NA	0	0	0	0	0	0	0	0	0	0	NA	0	NA	0	NA	0	NA	0	NA	0	NA	0	NA	0	NA
Study_155_DNA	0	0	0	0	0	0	NA	0	0	0	0	0	0	0	0	0	0	NA	0	NA	0	NA	0	NA	0	NA	0	0	0	0	0	NA
Study_155_RNA	0	0	0	0	0	0	NA	0	0	0	0	0	0	0	0	0	0	NA	0	NA	0	NA	0	NA	0	NA	0	0	0	0	0	NA
Study_158_DNA	0	0	0	0	0	0	NA	0	0	0	0	0	0	0	0	0	0	NA	0	NA	0	NA	0	0	0	NA	0	NA	0	NA	0	NA
Study_158_RNA	0	0	0	0	0	0	NA	0	0	0	0	0	0	0	0	0	0	NA	0	NA	0	NA	0	0	0	NA	0	NA	0	NA	0	NA
Study_160_DNA	NA	NA	NA	NA	NA	NA	NA	NA	NA	NA	NA	NA	NA	NA	NA	NA	NA	NA	NA	NA	NA	NA	NA	NA	NA	NA	NA	NA	NA	NA	NA	NA
Study_160_RNA	NA	NA	NA	NA	NA	NA	NA	NA	NA	NA	NA	NA	NA	NA	NA	NA	NA	NA	NA	NA	NA	NA	NA	NA	NA	NA	NA	NA	NA	NA	NA	NA
Study_161_DNA	0	0	0	0	0	0	NA	0	0	0	0	0	0	0	0	0	0	NA	0	NA	0	NA	0	NA	0	NA	0	NA	0	NA	0	NA
Study_161_RNA	0	0	0	0	0	0	NA	0	0	0	0	0	0	0	0	0	0	NA	0	NA	0	NA	0	NA	0	NA	0	NA	0	NA	0	NA
Study_172_DNA	0	0	0	0	0	0	NA	0	0	0	0	0	0	0	0	0	0	NA	0	NA	0	NA	0	NA	0	NA	0	NA	0	NA	0	NA
Study_172_RNA	0	0	0	0	0	0	NA	0	0	0	0	0	0	0	0	0	0	NA	0	NA	0	NA	0	NA	0	NA	0	NA	0	NA	0	NA
Study_176_DNA	1	1	0	0	0	0	NA	0	0	0	0	0	0	0	0	0	0	NA	0	NA	0	NA	0	NA	0	NA	0	NA	0	NA	0	NA
Study_176_RNA	1	1	0	0	0	0	NA	0	0	0	0	0	0	0	0	0	0	NA	0	NA	0	NA	0	NA	0	NA	0	NA	0	NA	0	NA
Study_178_DNA	0	0	0	0	0	0	NA	0	0	1	0	0	0	0	0	0	0	NA	0	NA	0	NA	0	0	0	NA	0	0	0	0	0	NA
Study_182_DNA	0	0	0	0	0	0	NA	0	0	0	0	0	0	0	0	0	0	NA	0	NA	0	NA	0	NA	0	NA	0	NA	0	NA	0	NA
Study_182_RNA	0	0	0	0	0	0	NA	0	0	0	0	0	0	0	0	0	0	NA	0	NA	0	NA	0	NA	0	NA	0	NA	0	NA	0	NA
Study_187_DNA	0	0	0	0	0	0	NA	0	0	0	0	0	0	0	0	0	0	NA	0	NA	0	NA	0	0	0	NA	0	0	0	0	0	NA
Study_187_RNA	0	0	0	0	0	0	NA	0	0	0	0	0	0	0	0	0	0	NA	0	NA	0	NA	0	0	0	NA	0	0	0	0	0	NA
Study_188_DNA	0	0	0	0	0	0	NA	0	0	0	0	0	0	0	0	0	0	NA	0	NA	1	NA	0	NA	0	NA	0	NA	0	NA	0	NA
Study_188_RNA	0	0	0	0	0	0	NA	0	0	0	0	0	0	0	0	0	0	NA	0	NA	1	NA	0	NA	0	NA	0	NA	0	NA	0	NA
Study_190_DNA	0	NA	0	NA	0	NA	NA	NA	NA	NA	NA	0	NA	0	NA	0	NA	NA	NA	NA	NA	NA	NA	NA	NA	NA	NA	NA	NA	NA	NA	NA
Study_190_RNA	0	NA	0	NA	0	NA	NA	NA	NA	NA	NA	0	NA	0	NA	0	NA	NA	NA	NA	NA	NA	NA	NA	NA	NA	NA	NA	NA	NA	NA	NA
Study_191_DNA	0	0	0	0	0	0	NA	0	0	0	0	0	0	0	0	0	0	NA	0	NA	0	NA	0	NA	0	NA	0	NA	0	NA	0	NA
Study_191_RNA	0	0	0	0	0	0	NA	0	0	0	0	0	0	0	0	0	0	NA	0	NA	0	NA	0	NA	0	NA	0	NA	0	NA	0	NA
Study_192_DNA	0	0	0	0	0	0	NA	0	0	0	0	0	0	0	0	0	0	NA	0	NA	0	NA	0	NA	0	NA	0	NA	0	NA	0	NA
Study_192_RNA	0	0	0	0	0	0	NA	0	0	0	0	0	0	0	0	0	0	NA	0	NA	0	NA	0	NA	0	NA	0	NA	0	NA	0	NA
Study_196_DNA	0	0	0	0	0	0	NA	0	0	0	0	0	0	0	0	0	0	NA	0	NA	0	0	0	NA	0	NA	0	NA	0	NA	0	NA
Study_196_RNA	0	0	0	0	0	0	NA	0	0	0	0	0	0	0	0	0	0	NA	0	NA	0	0	0	NA	0	NA	0	NA	0	NA	0	NA
Study_204_DNA	0	0	0	0	0	0	NA	0	0	0	0	0	0	0	0	0	1	NA	0	NA	0	NA	0	NA	0	NA	0	NA	0	NA	0	NA
Study_211_DNA	0	0	0	0	0	0	NA	0	0	0	0	0	0	0	0	0	0	NA	0	NA	1	NA	0	0	0	NA	0	NA	0	NA	0	NA
Study_211_RNA	0	0	0	0	0	0	NA	0	0	0	0	0	0	0	0	0	0	NA	0	NA	1	NA	0	0	0	NA	0	NA	0	NA	0	NA
Study_212_DNA	0	0	0	0	0	0	NA	0	0	0	0	0	0	0	0	0	0	NA	0	NA	0	NA	0	NA	0	NA	0	NA	0	NA	0	NA
Study_212_RNA	0	0	0	0	0	0	NA	0	0	0	0	0	0	0	0	0	0	NA	0	NA	0	NA	0	NA	0	NA	0	NA	0	NA	0	NA
Study_213_DNA	0	0	0	0	0	0	NA	0	0	0	0	0	0	0	0	0	0	NA	0	NA	0	NA	0	NA	0	NA	0	NA	0	NA	0	NA
Study_213_RNA	0	0	0	0	0	0	NA	0	0	0	0	0	0	0	0	0	0	NA	0	NA	0	NA	0	NA	0	NA	0	NA	0	NA	0	NA
Study_220_DNA	0	0	0	0	0	0	NA	0	0	0	0	0	0	0	0	0	0	NA	0	NA	0	NA	0	NA	0	NA	0	NA	0	NA	0	NA
Study_220_RNA	0	0	0	0	0	0	NA	0	0	0	0	0	0	0	0	0	0	NA	0	NA	0	NA	0	NA	0	NA	0	NA	0	NA	0	NA
Study_221_DNA	0	0	0	0	0	0	NA	0	0	0	0	0	0	0	0	0	0	NA	0	NA	0	NA	0	NA	0	NA	0	NA	0	NA	0	NA
Study_221_RNA	0	0	0	0	0	0	NA	0	0	0	0	0	0	0	0	0	0	NA	0	NA	0	NA	0	NA	0	NA	0	NA	0	NA	0	NA
Study_222_DNA	0	0	0	0	0	0	NA	0	0	0	0	0	0	0	0	0	0	NA	0	NA	1	NA	0	NA	1	NA	0	NA	0	NA	0	NA
Study_222_RNA	0	0	0	0	0	0	NA	0	0	0	0	0	0	0	0	0	0	NA	0	NA	1	NA	0	NA	1	NA	0	NA	0	NA	0	NA
Study_225_DNA	0	0	0	0	0	0	NA	0	0	0	0	0	0	0	0	0	0	NA	0	NA	0	NA	0	NA	0	NA	0	NA	0	NA	0	NA
Study_225_RNA	0	0	0	0	0	0	NA	0	0	0	0	0	0	0	0	0	0	NA	0	NA	0	NA	0	NA	0	NA	0	NA	0	NA	0	NA
Study_235_DNA	0	0	0	0	0	0	NA	0	0	0	0	NA	0	NA	0	NA	0	NA	0	NA	0	NA	0	NA	0	NA	0	NA	0	NA	0	NA
Study_235_RNA	0	0	0	0	0	0	NA	0	0	0	0	NA	0	NA	0	NA	0	NA	0	NA	0	NA	0	NA	0	NA	0	NA	0	NA	0	NA
Study_236_DNA	0	0	0	0	0	0	NA	0	1	1	0	0	1	0	0	0	1	NA	0	NA	0	NA	0	NA	0	NA	0	0	0	0	0	NA
Study_236_RNA	0	0	0	0	0	0	NA	0	1	1	0	0	1	0	0	0	1	NA	0	NA	0	NA	0	NA	0	NA	0	0	0	0	0	NA
Study_238_DNA	0	0	0	0	0	0	NA	0	0	0	1	0	0	0	1	0	0	NA	0	NA	0	NA	0	NA	0	NA	0	NA	0	0	0	NA
Study_238_RNA	0	0	0	0	0	0	NA	0	0	0	1	0	0	0	1	0	0	NA	0	NA	0	NA	0	NA	0	NA	0	NA	0	0	0	NA
Study_249_DNA	0	0	0	0	0	0	NA	0	0	0	0	NA	0	NA	0	NA	0	NA	0	NA	0	NA	0	NA	0	NA	0	NA	0	NA	0	NA
Study_249_RNA	0	0	0	0	0	0	NA	0	0	0	0	NA	0	NA	0	NA	0	NA	0	NA	0	NA	0	NA	0	NA	0	NA	0	NA	0	NA
Study_257_DNA	0	0	0	0	0	0	NA	0	1	0	0	0	0	NA	1	NA	0	NA	0	NA	1	NA	0	NA	0	NA	0	NA	0	NA	0	NA
Study_257_RNA	0	0	0	0	0	0	NA	0	1	0	0	0	0	NA	1	NA	0	NA	0	NA	1	NA	0	NA	0	NA	0	NA	0	NA	0	NA
Study_262_DNA	0	0	0	0	0	0	NA	0	0	0	0	NA	0	NA	0	NA	0	NA	0	NA	0	NA	0	0	0	NA	0	NA	0	NA	0	NA
Study_262_RNA	0	0	0	0	0	0	NA	0	0	0	0	NA	0	NA	0	NA	0	NA	0	NA	0	NA	0	0	0	NA	0	NA	0	NA	0	NA
Study_267_DNA	0	0	0	0	0	0	NA	0	0	0	0	0	0	NA	0	NA	0	NA	0	NA	0	NA	0	NA	0	NA	0	NA	0	NA	0	NA
Study_267_RNA	0	0	0	0	0	0	NA	0	0	0	0	0	0	NA	0	NA	0	NA	0	NA	0	NA	0	NA	0	NA	0	NA	0	NA	0	NA
Study_276_DNA	0	0	0	0	0	0	NA	0	0	0	0	0	0	NA	0	NA	1	NA	0	NA	0	NA	0	NA	0	NA	0	NA	0	NA	0	NA
Study_276_RNA	0	0	0	0	0	0	NA	0	0	0	0	0	0	NA	0	NA	1	NA	0	NA	0	NA	0	NA	0	NA	0	NA	0	NA	0	NA
Study_282_DNA	0	0	0	0	0	0	NA	0	0	0	0	NA	0	NA	0	NA	0	NA	0	NA	0	NA	0	NA	0	NA	0	NA	0	NA	0	NA
Study_282_RNA	0	0	0	0	0	0	NA	0	0	0	0	NA	0	NA	0	NA	0	NA	0	NA	0	NA	0	NA	0	NA	0	NA	0	NA	0	NA
Study_286_DNA	0	0	0	0	0	0	NA	0	0	0	0	0	0	NA	0	NA	0	NA	1	NA	0	NA	0	NA	0	NA	0	NA	0	NA	0	NA
Study_286_RNA	0	0	0	0	0	0	NA	0	0	0	0	0	0	NA	0	NA	0	NA	1	NA	0	NA	0	NA	0	NA	0	NA	0	NA	0	NA
Study_289_DNA	0	0	0	0	0	0	NA	0	0	0	0	NA	0	NA	0	NA	0	NA	0	NA	0	NA	0	0	0	NA	0	NA	0	NA	0	NA
Study_289_RNA	0	0	0	0	0	0	NA	0	0	0	0	NA	0	NA	0	NA	0	NA	0	NA	0	NA	0	0	0	NA	0	NA	0	NA	0	NA
Study_291_DNA	0	0	0	0	0	0	NA	0	1	1	0	NA	0	0	0	0	0	NA	0	NA	0	NA	0	0	0	NA	0	0	0	0	0	NA
Study_291_RNA	0	0	0	0	0	0	NA	0	1	1	0	NA	0	0	0	0	0	NA	0	NA	0	NA	0	0	0	NA	0	0	0	0	0	NA
Study_292_DNA	0	0	0	0	0	0	NA	0	0	0	0	0	0	0	0	0	0	NA	0	NA	0	NA	0	NA	0	NA	0	0	0	0	0	NA
Study_292_RNA	0	0	0	0	0	0	NA	0	0	0	0	0	0	0	0	0	0	NA	0	NA	0	NA	0	NA	0	NA	0	0	0	0	0	NA
Study_293_DNA	1	1	0	0	0	0	NA	0	0	0	0	NA	0	NA	0	NA	0	NA	0	NA	0	NA	0	NA	0	NA	0	0	0	NA	0	NA
Study_293_RNA	1	1	0	0	0	0	NA	0	0	0	0	NA	0	NA	0	NA	0	NA	0	NA	0	NA	0	NA	0	NA	0	0	0	NA	0	NA
Study_294_DNA	0	0	0	0	0	0	NA	0	0	0	0	0	0	NA	0	NA	0	NA	0	NA	0	NA	0	1	1	NA	0	NA	0	NA	0	NA
Study_294_RNA	0	0	0	0	0	0	NA	0	0	0	0	0	0	NA	0	NA	0	NA	0	NA	0	NA	0	1	1	NA	0	NA	0	NA	0	NA
Study_295_RNA	0	0	0	0	0	0	NA	0	0	0	0	0	0	0	0	0	0	NA	1	NA	0	NA	0	NA	0	NA	0	NA	0	0	0	NA
Study_296_DNA	0	NA	0	NA	0	NA	NA	NA	NA	NA	NA	0	NA	NA	NA	NA	NA	NA	NA	NA	NA	NA	NA	0	NA	NA	NA	NA	NA	NA	NA	NA
Study_296_RNA	0	NA	0	NA	0	NA	NA	NA	NA	NA	NA	0	NA	NA	NA	NA	NA	NA	NA	NA	NA	NA	NA	0	NA	NA	NA	NA	NA	NA	NA	NA
Study_297_DNA	1	1	0	0	0	0	NA	0	0	0	0	NA	0	NA	0	NA	0	NA	0	NA	0	NA	0	NA	0	NA	0	NA	0	NA	0	NA
Study_297_RNA	1	1	0	0	0	0	NA	0	0	0	0	NA	0	NA	0	NA	0	NA	0	NA	0	NA	0	NA	0	NA	0	NA	0	NA	0	NA
Study_298_DNA	0	0	0	0	0	0	NA	0	0	1	0	NA	0	NA	0	NA	0	NA	0	NA	0	NA	0	0	0	NA	0	NA	0	NA	0	NA
Study_298_RNA	0	0	0	0	0	0	NA	0	0	1	0	NA	0	NA	0	NA	0	NA	0	NA	0	NA	0	0	0	NA	0	NA	0	NA	0	NA
Study_299_DNA	0	0	0	0	0	0	NA	0	0	0	0	0	0	0	1	0	0	NA	0	NA	0	NA	0	NA	0	NA	0	NA	0	0	0	NA
Study_299_RNA	0	0	0	0	0	0	NA	0	0	0	0	0	0	0	1	0	0	NA	0	NA	0	NA	0	NA	0	NA	0	NA	0	0	0	NA
Study_301_DNA	1	1	0	0	0	0	NA	0	0	0	0	NA	0	0	0	0	0	NA	1	NA	0	NA	0	NA	0	NA	0	NA	0	NA	0	NA
Study_301_RNA	1	1	0	0	0	0	NA	0	0	0	0	NA	0	0	0	0	0	NA	1	NA	0	NA	0	NA	0	NA	0	NA	0	NA	0	NA
Study_303_DNA	0	0	0	0	0	0	NA	0	0	0	0	0	0	0	0	0	0	NA	0	NA	0	NA	1	NA	0	NA	0	NA	0	0	0	NA
Study_303_RNA	0	0	0	0	0	0	NA	0	0	0	0	0	0	0	0	0	0	NA	0	NA	0	NA	1	NA	0	NA	0	NA	0	0	0	NA
Study_304_DNA	0	0	0	0	0	0	NA	0	0	0	0	0	0	0	0	0	0	NA	0	NA	0	NA	1	NA	0	NA	0	NA	0	0	0	NA
Study_304_RNA	0	0	0	0	0	0	NA	0	0	0	0	0	0	0	0	0	0	NA	0	NA	0	NA	1	NA	0	NA	0	NA	0	0	0	NA
Study_305_DNA	0	0	0	0	0	0	NA	0	0	0	0	0	0	NA	0	NA	0	NA	0	NA	1	NA	0	NA	0	NA	0	NA	0	NA	0	NA
Study_305_RNA	0	0	0	0	0	0	NA	0	0	0	0	0	0	NA	0	NA	0	NA	0	NA	1	NA	0	NA	0	NA	0	NA	0	NA	0	NA
Study_306_DNA	0	0	0	0	0	0	NA	0	0	0	0	0	0	0	0	0	0	NA	0	NA	0	NA	0	NA	0	NA	0	NA	0	NA	0	NA
Study_306_RNA	0	0	0	0	0	0	NA	0	0	0	0	0	0	0	0	0	0	NA	0	NA	0	NA	0	NA	0	NA	0	NA	0	NA	0	NA
Study_307_DNA	1	1	0	0	0	0	NA	0	0	0	0	0	0	0	0	0	0	NA	0	NA	0	NA	0	NA	0	NA	0	NA	0	NA	0	NA
Study_307_RNA	1	1	0	0	0	0	NA	0	0	0	0	0	0	0	0	0	0	NA	0	NA	0	NA	0	NA	0	NA	0	NA	0	NA	0	NA
Study_308_DNA	0	0	0	0	0	0	NA	0	0	0	0	0	0	0	0	0	0	NA	1	NA	1	NA	0	NA	0	NA	0	0	0	NA	0	NA
Study_308_RNA	0	0	0	0	0	0	NA	0	0	0	0	0	0	0	0	0	0	NA	1	NA	1	NA	0	NA	0	NA	0	0	0	NA	0	NA
Study_312_DNA	0	0	0	0	0	0	NA	0	0	0	0	0	0	0	0	0	0	NA	0	NA	0	NA	0	0	0	NA	0	NA	0	NA	0	NA
Study_312_RNA	0	0	0	0	0	0	NA	0	0	0	0	0	0	0	0	0	0	NA	0	NA	0	NA	0	0	0	NA	0	NA	0	NA	0	NA
Study_314_DNA	0	0	0	0	0	0	NA	0	0	0	0	0	0	0	0	0	0	NA	0	NA	0	NA	0	NA	0	NA	0	NA	0	NA	0	NA
Study_314_RNA	0	0	0	0	0	0	NA	0	0	0	0	0	0	0	0	0	0	NA	0	NA	0	NA	0	NA	0	NA	0	NA	0	NA	0	NA
Study_321_DNA	0	0	0	0	0	0	NA	0	1	0	0	0	0	0	0	0	0	NA	0	NA	0	NA	0	NA	0	NA	0	0	0	NA	0	NA
Study_321_RNA	0	0	0	0	0	0	NA	0	1	0	0	0	0	0	0	0	0	NA	0	NA	0	NA	0	NA	0	NA	0	0	0	NA	0	NA
Study_322_DNA	0	0	0	0	0	0	NA	0	0	0	0	0	0	0	0	1	1	NA	0	NA	0	NA	0	NA	0	NA	0	NA	0	NA	0	NA
Study_322_RNA	0	0	0	0	0	0	NA	0	0	0	0	0	0	0	0	1	1	NA	0	NA	0	NA	0	NA	0	NA	0	NA	0	NA	0	NA
Study_327_DNA	0	0	0	0	0	0	NA	0	0	0	0	0	0	0	0	0	0	NA	0	NA	0	NA	0	0	0	NA	0	0	0	NA	0	NA
Study_327_RNA	0	0	0	0	0	0	NA	0	0	0	0	0	0	0	0	0	0	NA	0	NA	0	NA	0	0	0	NA	0	0	0	NA	0	NA
Study_330_DNA	0	0	0	0	0	0	NA	0	0	0	0	0	0	0	0	0	0	NA	0	NA	0	NA	0	0	0	NA	0	NA	0	NA	0	NA
Study_330_RNA	0	0	0	0	0	0	NA	0	0	0	0	0	0	0	0	0	0	NA	0	NA	0	NA	0	0	0	NA	0	NA	0	NA	0	NA
Study_331_DNA	0	0	0	0	0	0	NA	0	0	0	0	0	0	0	0	0	0	NA	0	NA	0	0	0	NA	0	NA	0	NA	0	NA	0	NA
Study_331_RNA	0	0	0	0	0	0	NA	0	0	0	0	0	0	0	0	0	0	NA	0	NA	0	0	0	NA	0	NA	0	NA	0	NA	0	NA
Study_340_DNA	0	0	0	0	0	0	NA	0	0	0	0	0	0	0	0	0	0	NA	0	NA	0	0	0	NA	0	NA	0	NA	0	NA	0	NA
Study_340_RNA	0	0	0	0	0	0	NA	0	0	0	0	0	0	0	0	0	0	NA	0	NA	0	0	0	NA	0	NA	0	NA	0	NA	0	NA
Study_341_DNA	0	0	0	0	0	0	NA	0	1	0	0	0	0	0	0	0	0	NA	0	NA	0	0	0	NA	0	NA	0	NA	0	NA	0	NA
Study_341_RNA	0	0	0	0	0	0	NA	0	1	0	0	0	0	0	0	0	0	NA	0	NA	0	0	0	NA	0	NA	0	NA	0	NA	0	NA
Study_343_DNA	0	0	0	0	0	0	NA	0	0	0	0	0	0	0	0	0	0	NA	0	NA	0	NA	0	NA	0	NA	0	NA	0	NA	0	NA
Study_343_RNA	0	0	0	0	0	0	NA	0	0	0	0	0	0	0	0	0	0	NA	0	NA	0	NA	0	NA	0	NA	0	NA	0	NA	0	NA
Study_345_DNA	1	1	0	0	0	0	NA	0	0	0	0	0	0	0	0	0	0	NA	0	NA	0	NA	0	NA	0	NA	0	0	0	NA	0	NA
Study_345_RNA	1	1	0	0	0	0	NA	0	0	0	0	0	0	0	0	0	0	NA	0	NA	0	NA	0	NA	0	NA	0	0	0	NA	0	NA
Study_346_DNA	0	1	0	0	0	0	NA	0	0	0	0	0	0	0	0	0	0	NA	0	NA	0	NA	0	0	0	NA	0	NA	0	NA	0	NA
Study_346_RNA	0	1	0	0	0	0	NA	0	0	0	0	0	0	0	0	0	0	NA	0	NA	0	NA	0	0	0	NA	0	NA	0	NA	0	NA
Study_347_DNA	0	0	0	0	0	0	NA	0	0	0	0	0	0	0	1	0	0	NA	0	NA	0	NA	0	NA	0	NA	0	0	0	NA	0	NA
Study_347_RNA	0	0	0	0	0	0	NA	0	0	0	0	0	0	0	1	0	0	NA	0	NA	0	NA	0	NA	0	NA	0	0	0	NA	0	NA
Study_351_DNA	0	NA	0	NA	0	NA	NA	NA	NA	NA	NA	0	NA	0	NA	0	NA	NA	NA	NA	NA	NA	NA	NA	NA	NA	NA	0	NA	NA	NA	NA
Study_351_RNA	0	NA	0	NA	0	NA	NA	NA	NA	NA	NA	0	NA	0	NA	0	NA	NA	NA	NA	NA	NA	NA	NA	NA	NA	NA	0	NA	NA	NA	NA
Study_354_DNA	0	0	0	0	0	0	NA	0	0	0	0	0	0	0	0	1	1	NA	0	NA	0	NA	0	NA	0	NA	0	NA	0	NA	0	NA
Study_354_RNA	0	0	0	0	0	0	NA	0	0	0	0	0	0	0	0	1	1	NA	0	NA	0	NA	0	NA	0	NA	0	NA	0	NA	0	NA
Study_355_DNA	0	0	0	0	0	0	NA	0	0	0	0	0	0	0	0	0	0	NA	0	NA	0	NA	0	NA	0	NA	0	NA	0	NA	0	NA
Study_355_RNA	0	0	0	0	0	0	NA	0	0	0	0	0	0	0	0	0	0	NA	0	NA	0	NA	0	NA	0	NA	0	NA	0	NA	0	NA
Study_356_DNA	0	1	0	0	0	0	NA	0	0	0	0	0	0	0	0	0	0	NA	0	NA	0	NA	0	NA	0	NA	0	NA	0	NA	0	NA
Study_356_RNA	0	1	0	0	0	0	NA	0	0	0	0	0	0	0	0	0	0	NA	0	NA	0	NA	0	NA	0	NA	0	NA	0	NA	0	NA
Study_358_DNA	0	NA	0	NA	0	NA	NA	NA	NA	NA	NA	0	NA	0	NA	0	NA	NA	NA	NA	NA	NA	NA	NA	NA	NA	NA	0	NA	NA	NA	NA
Study_358_RNA	0	NA	0	NA	0	NA	NA	NA	NA	NA	NA	0	NA	0	NA	0	NA	NA	NA	NA	NA	NA	NA	NA	NA	NA	NA	0	NA	NA	NA	NA
Study_359_DNA	0	1	0	1	0	0	NA	0	0	0	0	0	0	0	0	0	0	NA	0	NA	0	NA	0	NA	0	NA	0	0	0	NA	0	NA
Study_359_RNA	0	1	0	1	0	0	NA	0	0	0	0	0	0	0	0	0	0	NA	0	NA	0	NA	0	NA	0	NA	0	0	0	NA	0	NA
Study_360_DNA	NA	1	0	0	0	0	NA	0	0	0	0	0	0	0	0	1	1	NA	0	NA	0	NA	0	NA	0	NA	0	NA	0	NA	0	NA
Study_360_RNA	NA	1	0	0	0	0	NA	0	0	0	0	0	0	0	0	1	1	NA	0	NA	0	NA	0	NA	0	NA	0	NA	0	NA	0	NA
Study_361_DNA	0	1	0	0	0	0	NA	0	0	0	0	0	0	0	0	0	0	NA	0	NA	0	NA	0	0	0	NA	0	0	0	NA	0	NA
Study_361_RNA	0	1	0	0	0	0	NA	0	0	0	0	0	0	0	0	0	0	NA	0	NA	0	NA	0	0	0	NA	0	0	0	NA	0	NA
Study_363_DNA	0	0	0	0	0	0	NA	0	0	0	0	0	0	0	0	0	0	NA	0	NA	0	NA	0	NA	0	NA	0	0	0	NA	1	NA
Study_363_RNA	0	0	0	0	0	0	NA	0	0	0	0	0	0	0	0	0	0	NA	0	NA	0	NA	0	NA	0	NA	0	0	0	NA	1	NA
Study_365_DNA	0	NA	0	NA	0	NA	NA	NA	NA	NA	NA	0	NA	0	NA	0	NA	NA	NA	NA	NA	NA	NA	NA	NA	NA	NA	NA	NA	NA	NA	NA
Study_365_RNA	0	NA	0	NA	0	NA	NA	NA	NA	NA	NA	0	NA	0	NA	0	NA	NA	NA	NA	NA	NA	NA	NA	NA	NA	NA	NA	NA	NA	NA	NA
Study_366_DNA	0	0	0	0	0	0	NA	0	0	0	0	0	0	0	0	0	0	NA	0	NA	0	NA	0	NA	0	NA	0	NA	0	NA	0	NA
Study_366_RNA	0	0	0	0	0	0	NA	0	0	0	0	0	0	0	0	0	0	NA	0	NA	0	NA	0	NA	0	NA	0	NA	0	NA	0	NA
Study_367_DNA	0	NA	0	NA	0	NA	NA	NA	NA	NA	NA	0	NA	0	NA	0	NA	NA	NA	NA	NA	NA	NA	NA	NA	NA	NA	NA	NA	NA	NA	NA
Study_367_RNA	0	NA	0	NA	0	NA	NA	NA	NA	NA	NA	0	NA	0	NA	0	NA	NA	NA	NA	NA	NA	NA	NA	NA	NA	NA	NA	NA	NA	NA	NA
Study_368_DNA	0	1	0	0	0	0	NA	0	0	0	0	0	0	0	0	0	0	NA	0	NA	0	NA	0	0	0	NA	0	NA	0	NA	0	NA
Study_368_RNA	0	1	0	0	0	0	NA	0	0	0	0	0	0	0	0	0	0	NA	0	NA	0	NA	0	0	0	NA	0	NA	0	NA	0	NA
Study_369_DNA	1	1	0	0	0	0	NA	0	0	0	0	0	0	0	0	0	0	NA	0	NA	0	NA	0	NA	0	NA	0	NA	0	NA	0	NA
Study_369_RNA	1	1	0	0	0	0	NA	0	0	0	0	0	0	0	0	0	0	NA	0	NA	0	NA	0	NA	0	NA	0	NA	0	NA	0	NA
Study_370_DNA	0	0	0	0	0	0	NA	0	0	0	0	0	0	0	0	0	0	NA	0	NA	0	NA	0	NA	0	NA	0	NA	0	NA	0	NA
Study_370_RNA	0	0	0	0	0	0	NA	0	0	0	0	0	0	0	0	0	0	NA	0	NA	0	NA	0	NA	0	NA	0	NA	0	NA	0	NA
Study_371_DNA	0	0	0	0	0	0	NA	0	0	0	0	0	0	0	0	0	0	NA	0	NA	0	NA	0	NA	0	NA	0	NA	0	NA	0	NA
Study_371_RNA	0	0	0	0	0	0	NA	0	0	0	0	0	0	0	0	0	0	NA	0	NA	0	NA	0	NA	0	NA	0	NA	0	NA	0	NA
Study_374_DNA	0	0	0	0	0	0	NA	0	0	0	0	0	0	0	0	0	0	NA	0	NA	0	0	0	NA	0	NA	0	NA	0	NA	0	NA
Study_374_RNA	0	0	0	0	0	0	NA	0	0	0	0	0	0	0	0	0	0	NA	0	NA	0	0	0	NA	0	NA	0	NA	0	NA	0	NA
Study_376_DNA	0	0	0	0	0	0	NA	0	0	0	0	0	0	0	0	0	0	NA	0	NA	0	0	0	NA	0	NA	0	NA	0	NA	0	NA
Study_376_RNA	0	0	0	0	0	0	NA	0	0	0	0	0	0	0	0	0	0	NA	0	NA	0	0	0	NA	0	NA	0	NA	0	NA	0	NA
Study_390_DNA	0	0	0	0	0	0	NA	0	0	0	0	0	0	0	0	0	0	NA	0	NA	0	0	0	NA	0	NA	0	NA	0	NA	0	NA
Study_390_RNA	0	0	0	0	0	0	NA	0	0	0	0	0	0	0	0	0	0	NA	0	NA	0	0	0	NA	0	NA	0	NA	0	NA	0	NA
Study_391_DNA	0	0	0	0	0	0	NA	0	0	0	0	0	0	0	0	0	0	NA	0	NA	0	0	0	NA	1	NA	0	NA	0	NA	0	NA
Study_391_RNA	0	0	0	0	0	0	NA	0	0	0	0	0	0	0	0	0	0	NA	0	NA	0	0	0	NA	1	NA	0	NA	0	NA	0	NA
Study_394_DNA	0	0	0	0	0	0	NA	0	0	0	0	0	0	0	0	0	0	NA	0	NA	0	0	0	NA	0	NA	0	NA	0	NA	0	NA
Study_394_RNA	0	0	0	0	0	0	NA	0	0	0	0	0	0	0	0	0	0	NA	0	NA	0	0	0	NA	0	NA	0	NA	0	NA	0	NA
Study_398_DNA	0	0	0	0	0	0	NA	0	0	0	0	0	0	0	0	0	0	NA	0	NA	0	NA	0	NA	0	NA	0	NA	0	NA	0	NA
Study_398_RNA	0	0	0	0	0	0	NA	0	0	0	0	0	0	0	0	0	0	NA	0	NA	0	NA	0	NA	0	NA	0	NA	0	NA	0	NA
Study_403_DNA	0	0	0	0	0	0	NA	0	0	0	0	0	0	0	0	0	0	NA	0	NA	1	0	0	NA	0	NA	0	NA	0	NA	0	NA
Study_403_RNA	0	0	0	0	0	0	NA	0	0	0	0	0	0	0	0	0	0	NA	0	NA	1	0	0	NA	0	NA	0	NA	0	NA	0	NA
Study_404_DNA	0	0	0	0	0	0	NA	0	0	0	0	0	0	0	0	0	0	NA	0	NA	0	0	0	NA	0	NA	0	NA	0	NA	0	NA
Study_404_RNA	0	0	0	0	0	0	NA	0	0	0	0	0	0	0	0	0	0	NA	0	NA	0	0	0	NA	0	NA	0	NA	0	NA	0	NA
Study_410_DNA	0	0	0	0	0	0	NA	0	0	0	0	0	0	0	0	0	0	NA	0	NA	1	NA	0	NA	0	NA	0	NA	0	NA	0	NA
Study_410_RNA	0	0	0	0	0	0	NA	0	0	0	0	0	0	0	0	0	0	NA	0	NA	1	NA	0	NA	0	NA	0	NA	0	NA	0	NA
Study_415_DNA	0	NA	0	NA	0	NA	NA	NA	NA	NA	NA	0	NA	0	NA	0	NA	NA	NA	NA	NA	0	NA	NA	NA	NA	NA	NA	NA	NA	NA	1
Study_415_RNA	0	NA	0	NA	0	NA	NA	NA	NA	NA	NA	0	NA	0	NA	0	NA	NA	NA	NA	NA	0	NA	NA	NA	NA	NA	NA	NA	NA	NA	1
Study_416_DNA	0	0	0	0	0	0	NA	0	0	0	0	0	0	0	0	1	1	NA	0	1	1	0	0	NA	0	NA	0	NA	0	NA	0	NA
Study_416_RNA	0	0	0	0	0	0	NA	0	0	0	0	0	0	0	0	1	1	NA	0	1	1	0	0	NA	0	NA	0	NA	0	NA	0	NA
Study_418_DNA	0	0	0	0	0	0	NA	0	0	0	0	0	0	0	0	0	0	NA	0	NA	0	NA	0	NA	0	NA	0	0	0	NA	0	NA
Study_418_RNA	0	0	0	0	0	0	NA	0	0	0	0	0	0	0	0	0	0	NA	0	NA	0	NA	0	NA	0	NA	0	0	0	NA	0	NA
Study_430_DNA	0	0	0	0	0	0	NA	0	1	0	0	0	0	0	0	0	0	NA	0	NA	1	NA	0	NA	0	NA	0	NA	0	NA	0	NA
Study_430_RNA	0	0	0	0	0	0	NA	0	1	0	0	0	0	0	0	0	0	NA	0	NA	1	NA	0	NA	0	NA	0	NA	0	NA	0	NA
Study_431_DNA	0	0	0	0	0	0	NA	0	0	0	0	0	0	0	0	0	0	NA	0	NA	1	0	0	NA	0	NA	0	NA	0	NA	0	NA
Study_431_RNA	0	0	0	0	0	0	NA	0	0	0	0	0	0	0	0	0	0	NA	0	NA	1	0	0	NA	0	NA	0	NA	0	NA	0	NA
Study_434_DNA	0	0	0	0	0	0	NA	0	0	0	0	0	0	0	0	0	0	NA	0	NA	0	0	0	NA	0	NA	0	NA	0	NA	1	NA
Study_434_RNA	0	0	0	0	0	0	NA	0	0	0	0	0	0	0	0	0	0	NA	0	NA	0	0	0	NA	0	NA	0	NA	0	NA	1	NA
Study_444_DNA	0	0	0	0	0	0	NA	0	0	0	0	0	0	0	0	0	0	NA	1	NA	0	NA	0	NA	0	NA	0	NA	0	NA	0	NA
Study_444_RNA	0	0	0	0	0	0	NA	0	0	0	0	0	0	0	0	0	0	NA	1	NA	0	NA	0	NA	0	NA	0	NA	0	NA	0	NA
Study_471_DNA	0	0	0	0	0	0	NA	0	0	0	0	0	0	0	0	0	0	NA	0	NA	0	NA	0	NA	0	NA	0	NA	0	NA	0	NA
Study_471_RNA	0	0	0	0	0	0	NA	0	0	0	0	0	0	0	0	0	0	NA	0	NA	0	NA	0	NA	0	NA	0	NA	0	NA	0	NA
Study_472_DNA	0	0	0	0	0	0	NA	0	0	0	1	0	0	0	0	0	0	NA	0	NA	0	NA	0	NA	0	NA	0	NA	0	NA	0	NA
Study_472_RNA	0	0	0	0	0	0	NA	0	0	0	1	0	0	0	0	0	0	NA	0	NA	0	NA	0	NA	0	NA	0	NA	0	NA	0	NA
Study_484_DNA	0	NA	0	NA	0	NA	NA	NA	NA	NA	NA	0	NA	0	NA	0	NA	NA	NA	NA	NA	NA	NA	NA	NA	NA	NA	NA	NA	NA	NA	NA
Study_484_RNA	0	NA	0	NA	0	NA	NA	NA	NA	NA	NA	0	NA	0	NA	0	NA	NA	NA	NA	NA	NA	NA	NA	NA	NA	NA	NA	NA	NA	NA	NA
Study_495_DNA	NA	NA	NA	NA	NA	NA	NA	NA	NA	NA	NA	NA	NA	NA	NA	NA	NA	NA	NA	NA	NA	NA	NA	NA	NA	NA	NA	NA	NA	NA	NA	NA
Study_495_RNA	NA	NA	NA	NA	NA	NA	NA	NA	NA	NA	NA	NA	NA	NA	NA	NA	NA	NA	NA	NA	NA	NA	NA	NA	NA	NA	NA	NA	NA	NA	NA	NA
Study_521_DNA	0	0	0	0	0	0	NA	0	0	0	0	0	0	0	0	0	0	NA	0	NA	0	0	0	NA	0	NA	0	NA	0	NA	0	NA
Study_521_RNA	0	0	0	0	0	0	NA	0	0	0	0	0	0	0	0	0	0	NA	0	NA	0	0	0	NA	0	NA	0	NA	0	NA	0	NA
Study_522_DNA	0	0	0	0	0	0	NA	0	0	0	0	0	0	0	0	0	0	NA	0	NA	0	0	0	NA	0	NA	0	NA	0	NA	0	NA
Study_522_RNA	0	0	0	0	0	0	NA	0	0	0	0	0	0	0	0	0	0	NA	0	NA	0	0	0	NA	0	NA	0	NA	0	NA	0	NA
Study_525_DNA	0	0	0	0	0	0	NA	0	0	0	0	0	0	0	0	0	0	NA	1	NA	0	0	0	NA	0	NA	0	NA	0	NA	0	NA
Study_525_RNA	0	0	0	0	0	0	NA	0	0	0	0	0	0	0	0	0	0	NA	1	NA	0	0	0	NA	0	NA	0	NA	0	NA	0	NA
Study_528_DNA	0	0	0	0	0	0	NA	0	0	0	0	0	0	0	0	0	0	NA	1	NA	1	0	0	NA	0	NA	0	NA	0	NA	0	NA
Study_528_RNA	0	0	0	0	0	0	NA	0	0	0	0	0	0	0	0	0	0	NA	1	NA	1	0	0	NA	0	NA	0	NA	0	NA	0	NA
Study_535_DNA	0	0	0	0	0	0	NA	0	0	0	0	0	0	0	0	0	0	NA	0	NA	0	0	0	NA	0	NA	0	NA	0	NA	0	NA
Study_535_RNA	0	0	0	0	0	0	NA	0	0	0	0	0	0	0	0	0	0	NA	0	NA	0	0	0	NA	0	NA	0	NA	0	NA	0	NA
Study_544_DNA	0	0	0	0	0	0	NA	0	0	0	0	0	0	NA	0	NA	0	NA	0	NA	0	NA	0	NA	0	NA	0	NA	0	NA	0	NA
Study_544_RNA	0	0	0	0	0	0	NA	0	0	0	0	0	0	NA	0	NA	0	NA	0	NA	0	NA	0	NA	0	NA	0	NA	0	NA	0	NA
Study_545_DNA	0	0	0	1	0	0	NA	0	0	0	0	0	0	NA	0	NA	0	NA	0	NA	0	NA	0	NA	0	NA	0	NA	0	NA	0	NA
Study_545_RNA	0	0	0	1	0	0	NA	0	0	0	0	0	0	NA	0	NA	0	NA	0	NA	0	NA	0	NA	0	NA	0	NA	0	NA	0	NA
Study_553_DNA	0	0	0	0	0	0	NA	0	0	0	0	0	0	1	1	0	0	NA	1	NA	0	NA	0	NA	0	NA	0	0	0	0	0	NA
Study_553_RNA	0	0	0	0	0	0	NA	0	0	0	0	0	0	1	1	0	0	NA	1	NA	0	NA	0	NA	0	NA	0	0	0	0	0	NA
Study_556_DNA	0	0	0	0	0	0	NA	0	0	0	0	0	0	0	0	0	0	NA	0	NA	1	NA	0	NA	0	NA	0	NA	0	0	0	NA
Study_556_RNA	0	0	0	0	0	0	NA	0	0	0	0	0	0	0	0	0	0	NA	0	NA	1	NA	0	NA	0	NA	0	NA	0	0	0	NA
Study_565_DNA	0	0	0	0	0	0	NA	0	0	0	0	0	0	0	0	0	0	NA	1	NA	0	NA	0	NA	0	NA	0	0	0	0	0	NA
Study_565_RNA	0	0	0	0	0	0	NA	0	0	0	0	0	0	0	0	0	0	NA	1	NA	0	NA	0	NA	0	NA	0	0	0	0	0	NA
Study_605_DNA	0	0	0	1	0	0	NA	0	1	0	0	0	0	0	0	0	0	NA	1	NA	0	NA	0	0	0	NA	0	NA	0	0	0	NA
Study_605_RNA	0	0	0	1	0	0	NA	0	1	0	0	0	0	0	0	0	0	NA	1	NA	0	NA	0	0	0	NA	0	NA	0	0	0	NA
Study_609_DNA	0	0	0	0	0	0	NA	0	0	0	0	NA	0	NA	0	NA	0	NA	0	NA	0	NA	0	0	0	NA	0	NA	0	NA	0	NA
Study_609_RNA	0	0	0	0	0	0	NA	0	0	0	0	NA	0	NA	0	NA	0	NA	0	NA	0	NA	0	0	0	NA	0	NA	0	NA	0	NA
Study_614_DNA	0	1	0	0	0	0	NA	0	0	0	0	NA	0	NA	0	NA	0	NA	0	NA	0	NA	0	NA	0	NA	0	NA	0	NA	0	NA
Study_614_RNA	0	1	0	0	0	0	NA	0	0	0	0	NA	0	NA	0	NA	0	NA	0	NA	0	NA	0	NA	0	NA	0	NA	0	NA	0	NA
Study_618_DNA	0	0	0	0	0	0	NA	0	0	0	0	0	0	NA	0	NA	0	NA	0	NA	0	NA	0	NA	0	NA	0	NA	0	NA	0	NA
Study_618_RNA	0	0	0	0	0	0	NA	0	0	0	0	0	0	NA	0	NA	0	NA	0	NA	0	NA	0	NA	0	NA	0	NA	0	NA	0	NA
Study_627_DNA	0	0	0	0	1	1	NA	0	0	0	0	NA	0	NA	0	NA	0	NA	0	NA	0	NA	0	NA	0	NA	0	NA	0	NA	0	NA
Study_627_RNA	0	0	0	0	1	1	NA	0	0	0	0	NA	0	NA	0	NA	0	NA	0	NA	0	NA	0	NA	0	NA	0	NA	0	NA	0	NA
Study_650_DNA	1	1	0	0	0	0	NA	0	0	0	0	0	0	0	0	0	0	NA	0	NA	0	NA	0	NA	0	NA	0	0	0	0	0	NA
Study_650_RNA	1	1	0	0	0	0	NA	0	0	0	0	0	0	0	0	0	0	NA	0	NA	0	NA	0	NA	0	NA	0	0	0	0	0	NA
Study_665_DNA	NA	NA	NA	NA	NA	NA	NA	NA	NA	NA	NA	NA	NA	NA	NA	NA	NA	NA	NA	NA	NA	NA	NA	NA	NA	NA	NA	NA	NA	NA	NA	NA
Study_665_RNA	NA	NA	NA	NA	NA	NA	NA	NA	NA	NA	NA	NA	NA	NA	NA	NA	NA	NA	NA	NA	NA	NA	NA	NA	NA	NA	NA	NA	NA	NA	NA	NA
Study_682_DNA	0	0	0	0	0	0	NA	0	0	0	0	0	0	NA	0	NA	0	NA	0	NA	0	NA	0	NA	0	NA	0	NA	0	NA	0	NA
Study_682_RNA	0	0	0	0	0	0	NA	0	0	0	0	0	0	NA	0	NA	0	NA	0	NA	0	NA	0	NA	0	NA	0	NA	0	NA	0	NA
Study_685_RNA	0	0	0	0	0	0	NA	0	0	0	0	0	0	NA	0	NA	0	NA	0	NA	0	NA	0	0	0	NA	0	NA	0	NA	0	NA
Study_690_DNA	0	0	0	0	0	0	NA	0	1	0	0	0	0	0	0	0	0	NA	0	NA	0	NA	0	0	0	NA	0	0	0	0	0	NA
Study_690_RNA	0	0	0	0	0	0	NA	0	1	0	0	0	0	0	0	0	0	NA	0	NA	0	NA	0	0	0	NA	0	0	0	0	0	NA
Study_691_DNA	0	0	0	1	0	0	NA	0	1	0	0	0	0	0	0	0	0	NA	0	NA	0	NA	0	NA	0	NA	0	0	0	0	0	NA
Study_691_RNA	0	0	0	1	0	0	NA	0	1	0	0	0	0	0	0	0	0	NA	0	NA	0	NA	0	NA	0	NA	0	0	0	0	0	NA
Study_693_DNA	0	0	0	0	0	0	NA	0	0	0	0	0	0	NA	0	NA	0	NA	0	NA	0	NA	0	NA	0	NA	0	NA	0	NA	0	NA
Study_693_RNA	0	0	0	0	0	0	NA	0	0	0	0	0	0	NA	0	NA	0	NA	0	NA	0	NA	0	NA	0	NA	0	NA	0	NA	0	NA
Study_702_DNA	1	1	0	0	0	0	NA	0	0	0	0	NA	0	NA	0	NA	0	NA	0	NA	0	NA	0	NA	0	NA	0	NA	0	NA	0	NA
Study_702_RNA	1	1	0	0	0	0	NA	0	0	0	0	NA	0	NA	0	NA	0	NA	0	NA	0	NA	0	NA	0	NA	0	NA	0	NA	0	NA
Study_722_DNA	0	0	0	0	0	0	NA	0	0	0	0	NA	0	NA	0	NA	0	NA	0	NA	0	NA	0	NA	0	NA	0	NA	0	NA	0	NA
Study_722_RNA	0	0	0	0	0	0	NA	0	0	0	0	NA	0	NA	0	NA	0	NA	0	NA	0	NA	0	NA	0	NA	0	NA	0	NA	0	NA
Study_723_DNA	1	1	0	0	0	0	NA	0	0	0	0	NA	0	NA	0	NA	0	NA	0	NA	0	NA	0	NA	0	NA	0	NA	0	NA	0	NA
Study_723_RNA	1	1	0	0	0	0	NA	0	0	0	0	NA	0	NA	0	NA	0	NA	0	NA	0	NA	0	NA	0	NA	0	NA	0	NA	0	NA
Study_725_DNA	0	0	0	0	0	0	NA	0	0	0	0	NA	0	NA	0	NA	0	NA	0	NA	0	NA	0	0	0	NA	0	NA	0	NA	0	NA
Study_725_RNA	0	0	0	0	0	0	NA	0	0	0	0	NA	0	NA	0	NA	0	NA	0	NA	0	NA	0	0	0	NA	0	NA	0	NA	0	NA
Study_727_DNA	0	0	0	0	0	0	NA	0	0	0	0	NA	0	NA	0	NA	0	NA	0	NA	0	NA	0	NA	0	NA	0	NA	0	NA	0	NA
Study_727_RNA	0	0	0	0	0	0	NA	0	0	0	0	NA	0	NA	0	NA	0	NA	0	NA	0	NA	0	NA	0	NA	0	NA	0	NA	0	NA
Study_730_DNA	0	0	0	0	0	0	NA	0	0	0	0	NA	0	NA	0	NA	0	NA	0	NA	0	NA	0	NA	0	NA	0	NA	0	NA	0	NA
Study_730_RNA	0	0	0	0	0	0	NA	0	0	0	0	NA	0	NA	0	NA	0	NA	0	NA	0	NA	0	NA	0	NA	0	NA	0	NA	0	NA
Study_733_DNA	0	0	0	0	0	0	NA	0	0	0	0	NA	0	NA	0	NA	0	NA	0	NA	0	NA	0	NA	0	NA	0	NA	0	NA	0	NA
Study_733_RNA	0	0	0	0	0	0	NA	0	0	0	0	NA	0	NA	0	NA	0	NA	0	NA	0	NA	0	NA	0	NA	0	NA	0	NA	0	NA
Study_734_DNA	0	0	0	0	0	0	NA	0	0	0	0	NA	0	NA	0	NA	0	NA	0	NA	0	NA	0	0	0	NA	0	NA	0	NA	0	NA
Study_734_RNA	0	0	0	0	0	0	NA	0	0	0	0	NA	0	NA	0	NA	0	NA	0	NA	0	NA	0	0	0	NA	0	NA	0	NA	0	NA
Study_737_DNA	0	0	0	0	0	0	NA	0	0	0	0	NA	0	NA	0	NA	0	NA	0	NA	0	NA	0	0	0	NA	0	NA	0	NA	0	NA
Study_737_RNA	0	0	0	0	0	0	NA	0	0	0	0	NA	0	NA	0	NA	0	NA	0	NA	0	NA	0	0	0	NA	0	NA	0	NA	0	NA
Study_738_DNA	0	0	0	0	0	0	NA	0	0	0	0	0	0	NA	0	NA	0	NA	0	NA	0	NA	0	0	0	NA	0	NA	0	NA	0	NA
Study_738_RNA	0	0	0	0	0	0	NA	0	0	0	0	0	0	NA	0	NA	0	NA	0	NA	0	NA	0	0	0	NA	0	NA	0	NA	0	NA
Study_745_DNA	0	0	0	0	0	0	NA	0	0	0	0	NA	0	NA	0	NA	0	NA	0	NA	0	NA	0	NA	0	NA	0	NA	0	NA	0	NA
Study_745_RNA	0	0	0	0	0	0	NA	0	0	0	0	NA	0	NA	0	NA	0	NA	0	NA	0	NA	0	NA	0	NA	0	NA	0	NA	0	NA
Study_746_DNA	0	0	0	0	0	0	NA	0	0	0	0	NA	0	1	0	0	0	NA	0	NA	0	NA	0	0	1	NA	0	0	0	0	0	NA
Study_746_RNA	0	0	0	0	0	0	NA	0	0	0	0	NA	0	1	0	0	0	NA	0	NA	0	NA	0	0	1	NA	0	0	0	0	0	NA
Study_747_DNA	0	0	0	0	0	0	NA	0	0	0	0	NA	0	NA	0	NA	0	NA	0	NA	0	NA	0	0	0	NA	0	NA	0	NA	0	NA
Study_747_RNA	0	0	0	0	0	0	NA	0	0	0	0	NA	0	NA	0	NA	0	NA	0	NA	0	NA	0	0	0	NA	0	NA	0	NA	0	NA
Study_748_DNA	0	0	1	1	0	0	NA	0	1	0	0	NA	0	0	0	0	0	NA	0	NA	0	NA	0	NA	0	NA	0	0	0	0	0	NA
Study_748_RNA	0	0	1	1	0	0	NA	0	1	0	0	NA	0	0	0	0	0	NA	0	NA	0	NA	0	NA	0	NA	0	0	0	0	0	NA
Study_749_DNA	0	0	0	0	0	0	NA	0	0	0	0	NA	0	NA	0	NA	0	NA	0	NA	0	NA	0	0	0	NA	0	NA	0	NA	0	NA
Study_749_RNA	0	0	0	0	0	0	NA	0	0	0	0	NA	0	NA	0	NA	0	NA	0	NA	0	NA	0	0	0	NA	0	NA	0	NA	0	NA
Study_750_DNA	1	1	0	0	0	0	NA	0	0	0	0	NA	0	0	0	0	0	NA	0	NA	0	NA	0	NA	0	NA	0	NA	0	NA	0	NA
Study_750_RNA	1	1	0	0	0	0	NA	0	0	0	0	NA	0	0	0	0	0	NA	0	NA	0	NA	0	NA	0	NA	0	NA	0	NA	0	NA
Study_755_DNA	0	0	0	0	0	0	NA	0	0	0	0	0	0	NA	0	NA	0	NA	0	NA	0	NA	0	NA	0	NA	0	NA	0	NA	0	NA
Study_755_RNA	0	0	0	0	0	0	NA	0	0	0	0	0	0	NA	0	NA	0	NA	0	NA	0	NA	0	NA	0	NA	0	NA	0	NA	0	NA
Study_756_DNA	0	0	0	0	0	0	NA	0	0	0	0	0	0	NA	0	NA	0	NA	0	NA	0	NA	0	NA	0	NA	0	NA	0	NA	0	NA
Study_756_RNA	0	0	0	0	0	0	NA	0	0	0	0	0	0	NA	0	NA	0	NA	0	NA	0	NA	0	NA	0	NA	0	NA	0	NA	0	NA
Study_766_DNA	0	0	0	0	0	0	NA	0	0	0	0	NA	0	NA	0	NA	0	NA	0	NA	0	NA	0	NA	0	NA	0	NA	0	NA	0	NA
Study_766_RNA	0	0	0	0	0	0	NA	0	0	0	0	NA	0	NA	0	NA	0	NA	0	NA	0	NA	0	NA	0	NA	0	NA	0	NA	0	NA
Study_767_DNA	0	0	0	0	0	0	NA	0	1	0	0	0	0	NA	0	NA	0	NA	0	NA	0	NA	0	NA	0	NA	0	NA	0	NA	0	NA
Study_767_RNA	0	0	0	0	0	0	NA	0	1	0	0	0	0	NA	0	NA	0	NA	0	NA	0	NA	0	NA	0	NA	0	NA	0	NA	0	NA
Study_768_DNA	0	0	0	0	0	0	NA	0	0	0	0	0	0	NA	0	NA	0	NA	0	NA	0	NA	0	NA	0	NA	0	NA	0	NA	0	NA
Study_768_RNA	0	0	0	0	0	0	NA	0	0	0	0	0	0	NA	0	NA	0	NA	0	NA	0	NA	0	NA	0	NA	0	NA	0	NA	0	NA
Study_769_DNA	0	0	0	0	0	0	NA	0	0	0	0	0	0	NA	0	NA	0	NA	1	NA	0	NA	0	NA	0	NA	0	NA	0	NA	0	NA
Study_769_RNA	0	0	0	0	0	0	NA	0	0	0	0	0	0	NA	0	NA	0	NA	1	NA	0	NA	0	NA	0	NA	0	NA	0	NA	0	NA
Study_770_DNA	0	0	0	0	0	0	NA	0	0	0	0	0	0	0	0	0	0	NA	0	NA	0	NA	0	NA	0	NA	0	0	0	0	0	NA
Study_770_RNA	0	0	0	0	0	0	NA	0	0	0	0	0	0	0	0	0	0	NA	0	NA	0	NA	0	NA	0	NA	0	0	0	0	0	NA
Study_778_DNA	0	0	0	0	0	0	NA	0	0	0	0	0	0	NA	0	NA	1	NA	0	NA	0	NA	0	NA	0	NA	0	NA	0	NA	0	NA
Study_778_RNA	0	0	0	0	0	0	NA	0	0	0	0	0	0	NA	0	NA	1	NA	0	NA	0	NA	0	NA	0	NA	0	NA	0	NA	0	NA
Study_804_DNA	0	0	0	0	0	0	NA	0	0	0	0	0	0	NA	0	NA	0	NA	0	NA	0	NA	0	NA	0	NA	0	NA	0	NA	0	NA
Study_804_RNA	0	0	0	0	0	0	NA	0	0	0	0	0	0	NA	0	NA	0	NA	0	NA	0	NA	0	NA	0	NA	0	NA	0	NA	0	NA
Study_812_DNA	0	0	0	0	0	0	NA	0	0	0	0	0	0	NA	0	NA	1	NA	0	NA	0	NA	0	NA	0	NA	0	NA	0	NA	0	NA
Study_812_RNA	0	0	0	0	0	0	NA	0	0	0	0	0	0	NA	0	NA	1	NA	0	NA	0	NA	0	NA	0	NA	0	NA	0	NA	0	NA
Study_814_DNA	1	1	0	0	0	0	NA	0	0	0	0	NA	0	0	0	0	0	NA	0	NA	0	NA	0	NA	0	NA	0	NA	0	NA	0	NA
Study_814_RNA	1	1	0	0	0	0	NA	0	0	0	0	NA	0	0	0	0	0	NA	0	NA	0	NA	0	NA	0	NA	0	NA	0	NA	0	NA
Study_824_RNA	0	0	0	0	0	0	NA	0	0	0	0	0	0	NA	0	NA	0	NA	0	NA	0	NA	0	NA	0	NA	0	NA	0	NA	0	NA
Study_835_DNA	0	0	0	0	0	0	NA	0	0	0	0	0	0	0	0	0	0	NA	0	NA	0	NA	0	NA	0	NA	0	0	0	0	0	NA
Study_835_RNA	0	0	0	0	0	0	NA	0	0	0	0	0	0	0	0	0	0	NA	0	NA	0	NA	0	NA	0	NA	0	0	0	0	0	NA
Study_871_DNA	0	0	0	0	0	0	NA	0	0	0	0	0	0	NA	0	NA	0	NA	0	NA	0	NA	0	NA	0	NA	0	NA	0	NA	0	NA
Study_871_RNA	0	0	0	0	0	0	NA	0	0	0	0	0	0	NA	0	NA	0	NA	0	NA	0	NA	0	NA	0	NA	0	NA	0	NA	0	NA
Study_880_DNA	0	0	0	0	0	0	NA	0	0	0	0	NA	0	NA	0	NA	1	NA	0	NA	0	NA	0	NA	0	NA	0	NA	0	NA	0	NA
Study_880_RNA	0	0	0	0	0	0	NA	0	0	0	0	NA	0	NA	0	NA	1	NA	0	NA	0	NA	0	NA	0	NA	0	NA	0	NA	0	NA
Study_888_DNA	0	0	0	0	0	0	NA	0	0	1	0	0	0	NA	0	NA	0	NA	0	NA	0	NA	0	0	0	NA	0	NA	0	NA	0	NA
Study_888_RNA	0	0	0	0	0	0	NA	0	0	1	0	0	0	NA	0	NA	0	NA	0	NA	0	NA	0	0	0	NA	0	NA	0	NA	0	NA
Study_889_DNA	1	1	0	1	0	0	NA	0	0	0	0	NA	0	NA	0	NA	0	NA	0	NA	0	NA	0	NA	0	NA	0	NA	0	NA	0	NA
Study_889_RNA	1	1	0	1	0	0	NA	0	0	0	0	NA	0	NA	0	NA	0	NA	0	NA	0	NA	0	NA	0	NA	0	NA	0	NA	0	NA
Study_890_DNA	0	0	0	0	0	0	NA	0	0	0	0	0	0	NA	0	NA	0	NA	0	NA	0	NA	0	NA	0	NA	0	NA	0	NA	0	NA
Study_890_RNA	0	0	0	0	0	0	NA	0	0	0	0	0	0	NA	0	NA	0	NA	0	NA	0	NA	0	NA	0	NA	0	NA	0	NA	0	NA
Study_894_DNA	1	1	0	0	0	0	NA	0	0	0	0	NA	0	0	0	0	0	NA	0	NA	0	NA	0	NA	0	NA	0	NA	0	NA	0	NA
Study_894_RNA	1	1	0	0	0	0	NA	0	0	0	0	NA	0	0	0	0	0	NA	0	NA	0	NA	0	NA	0	NA	0	NA	0	NA	0	NA
Study_895_DNA	0	0	0	0	0	0	NA	0	0	0	0	0	0	0	0	0	0	NA	0	NA	0	NA	0	NA	0	NA	0	NA	0	0	0	NA
Study_895_RNA	0	0	0	0	0	0	NA	0	0	0	0	0	0	0	0	0	0	NA	0	NA	0	NA	0	NA	0	NA	0	NA	0	0	0	NA
Study_896_DNA	0	0	0	0	0	0	NA	0	0	0	0	NA	0	NA	0	NA	0	NA	0	NA	0	NA	0	NA	0	NA	0	NA	0	NA	0	NA
Study_896_RNA	0	0	0	0	0	0	NA	0	0	0	0	NA	0	NA	0	NA	0	NA	0	NA	0	NA	0	NA	0	NA	0	NA	0	NA	0	NA
Study_898_DNA	0	0	0	0	0	0	NA	0	0	0	0	0	0	0	0	0	0	NA	0	NA	1	NA	0	0	0	NA	0	NA	0	0	1	NA
Study_898_RNA	0	0	0	0	0	0	NA	0	0	0	0	0	0	0	0	0	0	NA	0	NA	1	NA	0	0	0	NA	0	NA	0	0	1	NA
Study_899_DNA	0	0	0	0	0	0	NA	0	0	1	0	0	0	NA	0	NA	0	NA	0	NA	0	NA	0	0	0	NA	0	NA	0	NA	0	NA
Study_899_RNA	0	0	0	0	0	0	NA	0	0	1	0	0	0	NA	0	NA	0	NA	0	NA	0	NA	0	0	0	NA	0	NA	0	NA	0	NA
Study_901_DNA	0	0	0	0	0	0	NA	0	0	0	0	0	0	NA	0	NA	0	NA	0	NA	0	NA	0	NA	0	NA	0	NA	0	NA	0	NA
Study_901_RNA	0	0	0	0	0	0	NA	0	0	0	0	0	0	NA	0	NA	0	NA	0	NA	0	NA	0	NA	0	NA	0	NA	0	NA	0	NA
Study_905_DNA	0	0	0	0	0	0	NA	0	0	0	0	0	0	NA	0	NA	0	NA	0	NA	0	NA	0	NA	0	NA	0	NA	0	NA	0	NA
Study_905_RNA	0	0	0	0	0	0	NA	0	0	0	0	0	0	NA	0	NA	0	NA	0	NA	0	NA	0	NA	0	NA	0	NA	0	NA	0	NA
Study_908_DNA	0	0	0	0	0	0	NA	0	0	0	0	0	0	NA	0	NA	0	NA	0	NA	0	NA	0	NA	0	NA	0	NA	0	NA	0	NA
Study_908_RNA	0	0	0	0	0	0	NA	0	0	0	0	0	0	NA	0	NA	0	NA	0	NA	0	NA	0	NA	0	NA	0	NA	0	NA	0	NA
Study_912_RNA	0	1	0	0	0	0	NA	0	0	0	0	0	0	NA	0	NA	0	NA	0	NA	0	NA	0	0	0	NA	0	NA	0	NA	0	NA
Study_918_RNA	0	0	0	0	0	0	NA	0	0	0	0	0	0	NA	0	NA	0	NA	0	NA	0	NA	0	0	0	NA	0	NA	0	NA	0	NA
Study_920_DNA	0	0	0	0	0	0	NA	0	0	0	0	0	0	NA	0	NA	0	NA	0	NA	0	NA	0	0	0	NA	0	NA	0	NA	0	NA
Study_920_RNA	0	0	0	0	0	0	NA	0	0	0	0	0	0	NA	0	NA	0	NA	0	NA	0	NA	0	0	0	NA	0	NA	0	NA	0	NA
Study_947_DNA	0	0	0	0	0	0	NA	0	0	0	0	0	0	NA	0	NA	0	NA	0	NA	0	NA	0	NA	0	NA	0	NA	0	NA	0	NA
Study_947_RNA	0	0	0	0	0	0	NA	0	0	0	0	0	0	NA	0	NA	0	NA	0	NA	0	NA	0	NA	0	NA	0	NA	0	NA	0	NA
Study_951_DNA	0	0	0	0	0	0	NA	0	0	0	0	NA	0	NA	0	NA	0	NA	0	NA	0	NA	0	NA	0	NA	0	NA	0	NA	0	NA
Study_951_RNA	0	0	0	0	0	0	NA	0	0	0	0	NA	0	NA	0	NA	0	NA	0	NA	0	NA	0	NA	0	NA	0	NA	0	NA	0	NA
Study_954_DNA	1	1	0	0	0	0	NA	0	0	0	0	NA	0	0	0	0	0	NA	0	NA	0	NA	0	NA	0	NA	0	0	0	0	0	NA
Study_954_RNA	1	1	0	0	0	0	NA	0	0	0	0	NA	0	0	0	0	0	NA	0	NA	0	NA	0	NA	0	NA	0	0	0	0	0	NA
Study_957_DNA	0	0	0	0	0	0	NA	0	0	0	0	NA	0	NA	0	NA	0	NA	0	NA	0	NA	0	0	0	NA	0	NA	0	NA	0	NA
Study_957_RNA	0	0	0	0	0	0	NA	0	0	0	0	NA	0	NA	0	NA	0	NA	0	NA	0	NA	0	0	0	NA	0	NA	0	NA	0	NA
Study_962_DNA	0	0	0	0	0	0	NA	0	0	0	0	NA	0	NA	0	NA	0	NA	0	NA	0	NA	0	NA	0	NA	0	NA	0	NA	0	NA
Study_962_RNA	0	0	0	0	0	0	NA	0	0	0	0	NA	0	NA	0	NA	0	NA	0	NA	0	NA	0	NA	0	NA	0	NA	0	NA	0	NA
Study_963_DNA	1	1	0	0	0	0	NA	0	0	0	0	NA	0	NA	0	NA	0	NA	0	NA	0	NA	0	NA	0	NA	0	NA	0	NA	0	NA
Study_963_RNA	1	1	0	0	0	0	NA	0	0	0	0	NA	0	NA	0	NA	0	NA	0	NA	0	NA	0	NA	0	NA	0	NA	0	NA	0	NA
Study_965_DNA	0	0	0	0	0	0	NA	0	0	0	0	NA	0	NA	0	NA	0	NA	0	NA	0	NA	0	NA	0	NA	0	NA	0	NA	0	NA
Study_965_RNA	0	0	0	0	0	0	NA	0	0	0	0	NA	0	NA	0	NA	0	NA	0	NA	0	NA	0	NA	0	NA	0	NA	0	NA	0	NA
Study_966_DNA	0	0	0	0	0	0	NA	0	0	0	0	0	0	NA	0	NA	0	NA	0	NA	0	NA	0	0	0	NA	0	NA	0	NA	0	NA
Study_966_RNA	0	0	0	0	0	0	NA	0	0	0	0	0	0	NA	0	NA	0	NA	0	NA	0	NA	0	0	0	NA	0	NA	0	NA	0	NA
Study_967_DNA	1	1	0	0	0	0	NA	0	0	0	0	0	0	0	0	0	0	NA	0	NA	0	NA	0	NA	0	NA	0	0	0	0	0	NA
Study_967_RNA	1	1	0	0	0	0	NA	0	0	0	0	0	0	0	0	0	0	NA	0	NA	0	NA	0	NA	0	NA	0	0	0	0	0	NA
Study_968_DNA	0	0	0	0	0	0	NA	0	0	0	0	0	0	0	0	0	0	NA	0	NA	0	NA	0	NA	0	NA	0	0	0	0	0	NA
Study_968_RNA	0	0	0	0	0	0	NA	0	0	0	0	0	0	0	0	0	0	NA	0	NA	0	NA	0	NA	0	NA	0	0	0	0	0	NA
Study_970_DNA	0	0	0	0	0	0	NA	0	0	0	0	0	0	NA	0	NA	0	NA	1	NA	0	NA	0	NA	0	NA	0	NA	0	NA	0	NA
Study_970_RNA	0	0	0	0	0	0	NA	0	0	0	0	0	0	NA	0	NA	0	NA	1	NA	0	NA	0	NA	0	NA	0	NA	0	NA	0	NA
Study_973_DNA	0	0	0	1	0	0	NA	0	0	0	0	NA	0	NA	0	NA	0	NA	0	NA	0	NA	0	NA	0	NA	0	NA	0	NA	0	NA
Study_973_RNA	0	0	0	1	0	0	NA	0	0	0	0	NA	0	NA	0	NA	0	NA	0	NA	0	NA	0	NA	0	NA	0	NA	0	NA	0	NA
Study_976_DNA	0	1	0	0	0	0	NA	0	0	0	0	0	0	NA	0	NA	0	NA	0	NA	0	NA	0	NA	0	NA	0	NA	0	NA	0	NA
Study_976_RNA	0	1	0	0	0	0	NA	0	0	0	0	0	0	NA	0	NA	0	NA	0	NA	0	NA	0	NA	0	NA	0	NA	0	NA	0	NA
Study_979_DNA	NA	0	NA	0	NA	0	NA	0	0	0	0	NA	0	NA	0	NA	0	NA	0	NA	1	NA	0	NA	0	NA	0	NA	0	NA	0	NA
Study_979_RNA	NA	0	NA	0	NA	0	NA	0	0	0	0	NA	0	NA	0	NA	0	NA	0	NA	1	NA	0	NA	0	NA	0	NA	0	NA	0	NA
Study_980_DNA	0	0	0	0	0	0	NA	0	0	0	0	0	0	NA	0	NA	0	NA	0	NA	0	NA	0	NA	0	NA	0	NA	0	NA	0	NA
Study_980_RNA	0	0	0	0	0	0	NA	0	0	0	0	0	0	NA	0	NA	0	NA	0	NA	0	NA	0	NA	0	NA	0	NA	0	NA	0	NA
Study_987_DNA	1	1	0	0	0	0	NA	0	0	0	0	NA	0	0	0	0	0	NA	0	NA	0	NA	0	NA	0	NA	0	0	0	0	0	NA
Study_987_RNA	1	1	0	0	0	0	NA	0	0	0	0	NA	0	0	0	0	0	NA	0	NA	0	NA	0	NA	0	NA	0	0	0	0	0	NA
Study_988_DNA	1	1	0	0	0	0	NA	0	0	0	0	NA	0	NA	0	NA	0	NA	0	NA	0	NA	0	0	0	NA	0	NA	0	NA	0	NA
Study_988_RNA	1	1	0	0	0	0	NA	0	0	0	0	NA	0	NA	0	NA	0	NA	0	NA	0	NA	0	0	0	NA	0	NA	0	NA	0	NA
Study_990_DNA	0	0	0	0	0	0	NA	0	0	0	0	0	0	NA	0	NA	0	NA	0	NA	1	NA	0	NA	0	NA	0	NA	0	NA	0	NA
Study_990_RNA	0	0	0	0	0	0	NA	0	0	0	0	0	0	NA	0	NA	0	NA	0	NA	1	NA	0	NA	0	NA	0	NA	0	NA	0	NA
Study_991_DNA	0	0	0	0	0	0	NA	0	0	0	0	0	0	NA	0	NA	0	NA	0	NA	0	NA	0	NA	0	NA	0	NA	0	NA	0	NA
Study_991_RNA	0	0	0	0	0	0	NA	0	0	0	0	0	0	NA	0	NA	0	NA	0	NA	0	NA	0	NA	0	NA	0	NA	0	NA	0	NA
Study_992_DNA	0	0	0	0	0	0	NA	0	0	0	0	0	0	NA	0	NA	0	NA	0	NA	1	NA	0	NA	0	NA	0	NA	0	NA	0	NA
Study_992_RNA	0	0	0	0	0	0	NA	0	0	0	0	0	0	NA	0	NA	0	NA	0	NA	1	NA	0	NA	0	NA	0	NA	0	NA	0	NA
Study_993_DNA	0	0	0	0	0	0	NA	0	0	0	0	0	0	NA	0	NA	0	NA	0	NA	0	NA	0	0	0	NA	0	NA	0	NA	0	NA
Study_993_RNA	0	0	0	0	0	0	NA	0	0	0	0	0	0	NA	0	NA	0	NA	0	NA	0	NA	0	0	0	NA	0	NA	0	NA	0	NA
Study_996_DNA	0	1	0	0	0	0	NA	0	0	0	0	NA	0	0	0	0	0	NA	0	NA	0	NA	0	NA	0	NA	0	NA	0	0	0	NA
Study_996_RNA	0	1	0	0	0	0	NA	0	0	0	0	NA	0	0	0	0	0	NA	0	NA	0	NA	0	NA	0	NA	0	NA	0	0	0	NA
Study_999_DNA	NA	1	NA	0	NA	0	NA	0	0	0	0	NA	0	NA	0	NA	0	NA	0	NA	0	NA	0	NA	0	NA	0	NA	0	NA	0	NA
Study_999_RNA	NA	1	NA	0	NA	0	NA	0	0	0	0	NA	0	NA	0	NA	0	NA	0	NA	0	NA	0	NA	0	NA	0	NA	0	NA	0	NA
Study_1014_RNA	0	0	0	0	0	0	NA	0	0	0	0	0	0	NA	0	NA	0	NA	0	NA	0	NA	0	NA	0	NA	0	NA	0	NA	0	NA
Study_1023_DNA	0	0	0	0	0	0	NA	0	0	0	0	0	0	NA	0	NA	1	NA	0	NA	0	NA	0	NA	0	NA	0	NA	0	NA	0	NA
Study_1023_RNA	0	0	0	0	0	0	NA	0	0	0	0	0	0	NA	0	NA	1	NA	0	NA	0	NA	0	NA	0	NA	0	NA	0	NA	0	NA
Study_1028_DNA	0	0	0	0	0	0	NA	0	0	0	0	NA	0	NA	0	NA	0	NA	0	NA	0	NA	0	NA	0	NA	0	NA	0	NA	0	NA
Study_1028_RNA	0	0	0	0	0	0	NA	0	0	0	0	NA	0	NA	0	NA	0	NA	0	NA	0	NA	0	NA	0	NA	0	NA	0	NA	0	NA
Study_1031_RNA	0	0	0	0	0	0	NA	0	0	0	0	0	0	NA	0	NA	0	NA	1	NA	0	NA	0	NA	0	NA	0	NA	0	NA	0	NA
Study_1032_DNA	0	0	0	0	0	0	NA	0	0	0	0	0	0	0	0	0	0	NA	0	NA	0	NA	0	NA	0	NA	0	0	0	0	0	NA
Study_1032_RNA	0	0	0	0	0	0	NA	0	0	0	0	0	0	0	0	0	0	NA	0	NA	0	NA	0	NA	0	NA	0	0	0	0	0	NA
Study_1042_DNA	0	1	0	0	0	0	NA	0	0	0	0	0	0	NA	0	NA	0	NA	0	NA	0	NA	0	NA	0	NA	0	NA	0	NA	0	NA
Study_1042_RNA	0	1	0	0	0	0	NA	0	0	0	0	0	0	NA	0	NA	0	NA	0	NA	0	NA	0	NA	0	NA	0	NA	0	NA	0	NA
Study_1044_RNA	0	0	0	0	0	0	NA	0	0	0	0	0	0	NA	0	NA	0	NA	0	NA	0	NA	0	0	0	NA	0	NA	0	NA	0	NA
Study_1046_DNA	0	0	0	0	0	0	NA	0	0	0	0	NA	0	NA	0	NA	0	NA	0	NA	0	NA	0	NA	0	NA	0	NA	0	NA	0	NA
Study_1046_RNA	0	0	0	0	0	0	NA	0	0	0	0	NA	0	NA	0	NA	0	NA	0	NA	0	NA	0	NA	0	NA	0	NA	0	NA	0	NA
Study_1048_DNA	0	0	0	0	0	0	NA	0	0	0	0	0	0	NA	0	NA	0	NA	0	NA	0	NA	0	NA	0	NA	0	NA	0	NA	0	NA
Study_1048_RNA	0	0	0	0	0	0	NA	0	0	0	0	0	0	NA	0	NA	0	NA	0	NA	0	NA	0	NA	0	NA	0	NA	0	NA	0	NA
Study_1050_DNA	0	0	0	0	0	0	NA	0	0	0	0	0	0	NA	0	NA	1	NA	0	NA	0	NA	0	0	0	NA	0	NA	0	NA	0	NA
Study_1050_RNA	0	0	0	0	0	0	NA	0	0	0	0	0	0	NA	0	NA	1	NA	0	NA	0	NA	0	0	0	NA	0	NA	0	NA	0	NA
Study_1054_DNA	0	0	0	0	0	0	NA	0	0	0	0	NA	0	0	0	0	0	NA	0	NA	0	NA	0	NA	0	NA	0	0	0	0	0	NA
Study_1054_RNA	0	0	0	0	0	0	NA	0	0	0	0	NA	0	0	0	0	0	NA	0	NA	0	NA	0	NA	0	NA	0	0	0	0	0	NA
Study_1058_DNA	0	0	0	0	0	0	NA	0	0	0	0	0	0	NA	0	NA	0	NA	0	NA	0	NA	0	0	0	NA	0	NA	0	NA	0	NA
Study_1058_RNA	0	0	0	0	0	0	NA	0	0	0	0	0	0	NA	0	NA	0	NA	0	NA	0	NA	0	0	0	NA	0	NA	0	NA	0	NA
Study_1059_RNA	1	0	0	0	0	0	NA	0	0	0	0	NA	0	0	0	0	0	NA	1	NA	0	NA	0	0	0	NA	0	0	0	0	0	NA
Study_1061_DNA	0	0	0	0	0	0	NA	0	1	0	0	0	0	0	0	0	0	NA	0	NA	0	NA	0	NA	0	NA	0	0	0	0	0	NA
Study_1061_RNA	0	0	0	0	0	0	NA	0	1	0	0	0	0	0	0	0	0	NA	0	NA	0	NA	0	NA	0	NA	0	0	0	0	0	NA
Study_1063_DNA	0	0	0	0	0	0	NA	0	0	0	0	0	0	NA	0	NA	0	NA	0	NA	0	NA	0	NA	0	NA	0	NA	0	NA	0	NA
Study_1063_RNA	0	0	0	0	0	0	NA	0	0	0	0	0	0	NA	0	NA	0	NA	0	NA	0	NA	0	NA	0	NA	0	NA	0	NA	0	NA
Study_1067_DNA	0	0	0	0	0	0	NA	0	0	0	1	0	0	NA	0	NA	0	NA	0	NA	0	NA	0	NA	0	NA	0	NA	0	NA	0	NA
Study_1067_RNA	0	0	0	0	0	0	NA	0	0	0	1	0	0	NA	0	NA	0	NA	0	NA	0	NA	0	NA	0	NA	0	NA	0	NA	0	NA
Study_1071_DNA	1	1	0	0	0	0	NA	0	0	0	0	NA	0	0	0	0	0	NA	0	NA	0	NA	0	0	0	NA	0	NA	0	NA	0	NA
Study_1071_RNA	1	1	0	0	0	0	NA	0	0	0	0	NA	0	0	0	0	0	NA	0	NA	0	NA	0	0	0	NA	0	NA	0	NA	0	NA
Study_1072_DNA	0	0	0	0	0	0	NA	0	0	0	0	0	0	NA	0	NA	0	NA	0	NA	0	NA	0	NA	0	NA	0	NA	0	NA	0	NA
Study_1072_RNA	0	0	0	0	0	0	NA	0	0	0	0	0	0	NA	0	NA	0	NA	0	NA	0	NA	0	NA	0	NA	0	NA	0	NA	0	NA
Study_1073_DNA	0	0	0	0	0	0	NA	0	1	1	0	0	0	0	0	0	0	NA	0	NA	0	NA	0	NA	0	NA	0	0	0	0	0	NA
Study_1073_RNA	0	0	0	0	0	0	NA	0	1	1	0	0	0	0	0	0	0	NA	0	NA	0	NA	0	NA	0	NA	0	0	0	0	0	NA
Study_1076_DNA	0	1	0	0	0	0	NA	0	0	0	0	0	0	NA	0	NA	0	NA	0	NA	0	NA	0	NA	0	NA	0	NA	0	NA	0	NA
Study_1076_RNA	0	1	0	0	0	0	NA	0	0	0	0	0	0	NA	0	NA	0	NA	0	NA	0	NA	0	NA	0	NA	0	NA	0	NA	0	NA
Study_1080_DNA	0	0	0	0	0	0	NA	0	0	0	0	0	0	NA	0	NA	0	NA	0	NA	0	NA	0	NA	0	NA	0	NA	0	NA	0	NA
Study_1080_RNA	0	0	0	0	0	0	NA	0	0	0	0	0	0	NA	0	NA	0	NA	0	NA	0	NA	0	NA	0	NA	0	NA	0	NA	0	NA
Study_1081_DNA	0	0	0	0	0	0	NA	0	0	0	0	0	0	NA	0	NA	1	NA	0	NA	1	NA	0	NA	0	NA	0	NA	0	NA	0	NA
Study_1081_RNA	0	0	0	0	0	0	NA	0	0	0	0	0	0	NA	0	NA	1	NA	0	NA	1	NA	0	NA	0	NA	0	NA	0	NA	0	NA
Study_1084_DNA	0	0	0	0	0	0	NA	0	1	0	0	0	0	NA	0	NA	0	NA	0	NA	0	NA	0	NA	0	NA	0	NA	0	NA	0	NA
Study_1084_RNA	0	0	0	0	0	0	NA	0	1	0	0	0	0	NA	0	NA	0	NA	0	NA	0	NA	0	NA	0	NA	0	NA	0	NA	0	NA
Study_1087_DNA	0	0	0	0	0	0	NA	0	0	0	0	0	0	NA	0	NA	0	NA	0	NA	0	NA	0	NA	0	NA	0	NA	0	NA	0	NA
Study_1087_RNA	0	0	0	0	0	0	NA	0	0	0	0	0	0	NA	0	NA	0	NA	0	NA	0	NA	0	NA	0	NA	0	NA	0	NA	0	NA
Study_1088_DNA	0	0	0	0	0	0	NA	0	1	0	0	0	0	NA	0	NA	0	NA	0	NA	0	NA	0	NA	0	NA	0	NA	0	NA	0	NA
Study_1088_RNA	0	0	0	0	0	0	NA	0	1	0	0	0	0	NA	0	NA	0	NA	0	NA	0	NA	0	NA	0	NA	0	NA	0	NA	0	NA
Study_1093_DNA	0	0	0	0	0	0	NA	0	0	0	0	NA	0	NA	0	NA	0	NA	0	NA	0	NA	0	NA	0	NA	0	NA	0	NA	0	NA
Study_1093_RNA	0	0	0	0	0	0	NA	0	0	0	0	NA	0	NA	0	NA	0	NA	0	NA	0	NA	0	NA	0	NA	0	NA	0	NA	0	NA
Study_1096_DNA	0	0	0	0	0	0	NA	0	0	0	0	0	0	NA	0	NA	0	NA	0	NA	0	NA	0	NA	0	NA	0	NA	0	NA	0	NA
Study_1096_RNA	0	0	0	0	0	0	NA	0	0	0	0	0	0	NA	0	NA	0	NA	0	NA	0	NA	0	NA	0	NA	0	NA	0	NA	0	NA
Study_1097_DNA	0	1	0	0	0	0	NA	0	0	0	0	0	0	NA	0	NA	0	NA	0	NA	0	NA	0	NA	0	NA	0	NA	0	NA	0	NA
Study_1097_RNA	0	1	0	0	0	0	NA	0	0	0	0	0	0	NA	0	NA	0	NA	0	NA	0	NA	0	NA	0	NA	0	NA	0	NA	0	NA
Study_1098_RNA	1	0	0	0	0	0	NA	0	0	0	0	NA	0	NA	0	NA	0	NA	0	NA	0	NA	0	NA	0	NA	0	NA	0	NA	0	NA
Study_1098_DNA	1	0	0	0	0	0	NA	0	0	0	0	NA	0	NA	0	NA	0	NA	0	NA	0	NA	0	NA	0	NA	0	NA	0	NA	0	NA
Study_1099_DNA	0	1	0	0	0	0	NA	0	0	0	0	0	0	NA	0	NA	0	NA	0	NA	0	NA	0	NA	0	NA	0	NA	0	NA	0	NA
Study_1099_RNA	0	1	0	0	0	0	NA	0	0	0	0	0	0	NA	0	NA	0	NA	0	NA	0	NA	0	NA	0	NA	0	NA	0	NA	0	NA
Study_1103_DNA	0	0	0	0	0	0	NA	0	0	0	0	0	0	NA	0	NA	0	NA	0	NA	0	NA	0	0	0	NA	0	NA	0	NA	0	NA
Study_1103_RNA	0	0	0	0	0	0	NA	0	0	0	0	0	0	NA	0	NA	0	NA	0	NA	0	NA	0	0	0	NA	0	NA	0	NA	0	NA
Study_1107_DNA	0	0	0	0	0	0	NA	0	0	0	0	NA	0	NA	0	NA	0	NA	0	NA	0	NA	0	NA	0	NA	0	NA	0	NA	0	NA
Study_1107_RNA	0	0	0	0	0	0	NA	0	0	0	0	NA	0	NA	0	NA	0	NA	0	NA	0	NA	0	NA	0	NA	0	NA	0	NA	0	NA
Study_1109_RNA	0	0	0	0	0	0	NA	0	0	0	0	NA	0	NA	0	NA	0	NA	0	NA	0	NA	0	NA	0	NA	0	NA	0	NA	0	NA
Study_1111_DNA	0	0	0	0	0	0	NA	0	0	0	0	0	0	NA	0	NA	0	NA	0	NA	0	NA	0	NA	0	NA	0	NA	0	NA	0	NA
Study_1111_RNA	0	0	0	0	0	0	NA	0	0	0	0	0	0	NA	0	NA	0	NA	0	NA	0	NA	0	NA	0	NA	0	NA	0	NA	0	NA
Study_1112_DNA	0	0	0	0	0	0	NA	0	0	0	0	NA	0	NA	0	NA	0	NA	0	NA	0	NA	0	NA	0	NA	0	NA	0	NA	0	NA
Study_1112_RNA	0	0	0	0	0	0	NA	0	0	0	0	NA	0	NA	0	NA	0	NA	0	NA	0	NA	0	NA	0	NA	0	NA	0	NA	0	NA
Study_1116_DNA	0	0	0	0	0	0	NA	0	0	0	0	NA	0	NA	0	NA	0	NA	0	NA	0	NA	0	0	0	NA	0	NA	0	NA	0	NA
Study_1116_RNA	0	0	0	0	0	0	NA	0	0	0	0	NA	0	NA	0	NA	0	NA	0	NA	0	NA	0	0	0	NA	0	NA	0	NA	0	NA
Study_1118_DNA	0	0	0	0	0	0	NA	0	0	0	0	NA	0	NA	0	NA	0	NA	0	NA	0	NA	0	0	0	NA	0	NA	0	NA	0	NA
Study_1118_RNA	0	0	0	0	0	0	NA	0	0	0	0	NA	0	NA	0	NA	0	NA	0	NA	0	NA	0	0	0	NA	0	NA	0	NA	0	NA
Study_1120_DNA	1	1	0	0	0	0	NA	0	0	0	0	NA	0	0	0	0	0	NA	0	NA	0	NA	0	0	0	NA	0	NA	0	NA	0	NA
Study_1120_RNA	1	1	0	0	0	0	NA	0	0	0	0	NA	0	0	0	0	0	NA	0	NA	0	NA	0	0	0	NA	0	NA	0	NA	0	NA
Study_1260_DNA	0	0	0	0	0	0	NA	0	0	0	0	0	0	NA	0	NA	0	NA	0	NA	0	NA	0	NA	0	NA	0	NA	0	NA	0	NA
Study_1260_RNA	0	0	0	0	0	0	NA	0	0	0	0	0	0	NA	0	NA	0	NA	0	NA	0	NA	0	NA	0	NA	0	NA	0	NA	0	NA
Study_1262_DNA	0	0	0	0	0	0	NA	0	1	0	0	0	0	NA	0	NA	0	NA	0	NA	0	NA	1	NA	0	NA	0	NA	0	NA	0	NA
Study_1262_RNA	0	0	0	0	0	0	NA	0	1	0	0	0	0	NA	0	NA	0	NA	0	NA	0	NA	1	NA	0	NA	0	NA	0	NA	0	NA
Study_1270_DNA	0	0	0	0	0	0	NA	0	0	0	0	NA	0	NA	0	NA	0	NA	0	NA	0	NA	0	NA	0	NA	0	NA	0	NA	0	NA
Study_1270_RNA	0	0	0	0	0	0	NA	0	0	0	0	NA	0	NA	0	NA	0	NA	0	NA	0	NA	0	NA	0	NA	0	NA	0	NA	0	NA
Study_1274_DNA	0	1	0	0	0	0	NA	0	0	0	0	NA	0	0	0	0	0	NA	0	NA	0	NA	0	0	0	NA	0	0	0	0	0	NA
Study_1274_RNA	0	1	0	0	0	0	NA	0	0	0	0	NA	0	0	0	0	0	NA	0	NA	0	NA	0	0	0	NA	0	0	0	0	0	NA
Study_1279_DNA	0	0	0	0	0	0	NA	0	0	0	0	0	0	NA	0	NA	0	NA	0	NA	0	NA	0	0	0	NA	0	NA	0	NA	0	NA
Study_1279_RNA	0	0	0	0	0	0	NA	0	0	0	0	0	0	NA	0	NA	0	NA	0	NA	0	NA	0	0	0	NA	0	NA	0	NA	0	NA
Study_1282_DNA	0	0	1	1	0	0	NA	0	0	0	0	NA	0	NA	0	NA	0	NA	0	NA	0	NA	0	NA	0	NA	0	NA	0	NA	0	NA
Study_1282_RNA	0	0	1	1	0	0	NA	0	0	0	0	NA	0	NA	0	NA	0	NA	0	NA	0	NA	0	NA	0	NA	0	NA	0	NA	0	NA
Study_1283_DNA	0	0	0	0	0	0	NA	0	1	0	0	0	0	NA	0	NA	0	NA	0	NA	0	NA	0	NA	0	NA	0	NA	0	NA	0	NA
Study_1283_RNA	0	0	0	0	0	0	NA	0	1	0	0	0	0	NA	0	NA	0	NA	0	NA	0	NA	0	NA	0	NA	0	NA	0	NA	0	NA
Study_1286_DNA	0	0	0	0	0	0	NA	0	0	0	0	0	0	NA	0	NA	0	NA	0	NA	0	NA	0	0	0	NA	0	NA	0	NA	0	NA
Study_1286_RNA	0	0	0	0	0	0	NA	0	0	0	0	0	0	NA	0	NA	0	NA	0	NA	0	NA	0	0	0	NA	0	NA	0	NA	0	NA
Study_1287_DNA	0	0	1	1	0	0	NA	0	0	0	0	0	0	0	0	0	0	NA	0	NA	0	NA	0	NA	0	NA	0	0	0	0	0	NA
Study_1287_RNA	0	0	1	1	0	0	NA	0	0	0	0	0	0	0	0	0	0	NA	0	NA	0	NA	0	NA	0	NA	0	0	0	0	0	NA
Study_1296_DNA	0	0	0	1	0	0	NA	0	1	1	0	0	0	NA	0	NA	0	NA	0	NA	0	NA	0	0	0	NA	0	NA	0	NA	0	NA
Study_1296_RNA	0	0	0	1	0	0	NA	0	1	1	0	0	0	NA	0	NA	0	NA	0	NA	0	NA	0	0	0	NA	0	NA	0	NA	0	NA
Study_1297_DNA	0	0	0	0	0	0	NA	0	1	0	0	0	0	0	0	0	0	NA	0	NA	0	NA	0	0	0	NA	0	0	0	0	0	NA
Study_1299_DNA	0	0	0	0	0	0	NA	0	0	0	0	0	0	NA	0	NA	0	NA	0	NA	1	NA	0	NA	0	NA	0	NA	0	NA	0	NA
Study_1299_RNA	0	0	0	0	0	0	NA	0	0	0	0	0	0	NA	0	NA	0	NA	0	NA	1	NA	0	NA	0	NA	0	NA	0	NA	0	NA
Study_1302_RNA	0	0	0	0	0	0	NA	0	0	0	0	0	0	NA	0	NA	0	NA	0	NA	0	NA	0	NA	0	NA	0	NA	0	NA	0	NA
Study_1304_DNA	0	0	0	0	0	0	NA	0	0	0	0	0	0	NA	0	NA	0	NA	0	NA	0	NA	0	1	1	NA	0	NA	0	NA	0	NA
Study_1304_RNA	0	0	0	0	0	0	NA	0	0	0	0	0	0	NA	0	NA	0	NA	0	NA	0	NA	0	1	1	NA	0	NA	0	NA	0	NA
Study_1309_DNA	0	0	0	0	0	0	NA	0	0	0	0	0	0	NA	0	NA	0	NA	0	NA	0	NA	0	NA	0	NA	0	NA	0	NA	0	NA
Study_1309_RNA	0	0	0	0	0	0	NA	0	0	0	0	0	0	NA	0	NA	0	NA	0	NA	0	NA	0	NA	0	NA	0	NA	0	NA	0	NA
Study_1311_RNA	0	0	0	0	0	0	NA	0	0	0	0	0	0	NA	0	NA	1	NA	0	NA	0	NA	0	0	0	NA	0	NA	0	NA	0	NA
Study_1316_DNA	0	0	0	0	0	0	NA	0	1	0	0	0	0	NA	0	NA	0	NA	0	NA	0	NA	0	NA	0	NA	0	NA	0	NA	0	NA
Study_1316_RNA	0	0	0	0	0	0	NA	0	1	0	0	0	0	NA	0	NA	0	NA	0	NA	0	NA	0	NA	0	NA	0	NA	0	NA	0	NA
Study_1318_DNA	0	0	0	0	0	0	NA	0	0	0	0	NA	0	NA	0	NA	0	NA	0	NA	0	NA	0	NA	0	NA	0	NA	0	NA	0	NA
Study_1318_RNA	0	0	0	0	0	0	NA	0	0	0	0	NA	0	NA	0	NA	0	NA	0	NA	0	NA	0	NA	0	NA	0	NA	0	NA	0	NA
Study_1319_DNA	NA	0	NA	0	NA	0	NA	0	0	0	0	NA	0	NA	0	NA	0	NA	0	NA	0	NA	0	NA	0	NA	0	NA	0	NA	0	NA
Study_1319_RNA	NA	0	NA	0	NA	0	NA	0	0	0	0	NA	0	NA	0	NA	0	NA	0	NA	0	NA	0	NA	0	NA	0	NA	0	NA	0	NA
Study_1320_DNA	0	0	0	0	0	0	NA	0	0	0	0	0	0	0	0	0	0	NA	0	NA	0	NA	0	NA	0	NA	0	0	0	0	0	NA
Study_1320_RNA	0	0	0	0	0	0	NA	0	0	0	0	0	0	0	0	0	0	NA	0	NA	0	NA	0	NA	0	NA	0	0	0	0	0	NA
Study_1321_DNA	0	0	0	0	0	0	NA	0	0	1	0	0	0	0	0	0	0	NA	0	NA	1	NA	0	0	1	NA	0	0	0	0	0	NA
Study_1321_RNA	0	0	0	0	0	0	NA	0	0	1	0	0	0	0	0	0	0	NA	0	NA	1	NA	0	0	1	NA	0	0	0	0	0	NA
Study_1322_DNA	0	1	0	0	0	0	NA	0	0	0	0	0	0	NA	0	NA	1	NA	0	NA	0	NA	0	0	0	NA	0	NA	0	NA	0	NA
Study_1322_RNA	0	1	0	0	0	0	NA	0	0	0	0	0	0	NA	0	NA	1	NA	0	NA	0	NA	0	0	0	NA	0	NA	0	NA	0	NA
Study_1323_DNA	0	0	1	1	0	0	NA	0	0	0	0	0	0	0	0	0	0	NA	0	NA	0	NA	0	NA	0	NA	0	0	0	0	0	NA
Study_1323_RNA	0	0	1	1	0	0	NA	0	0	0	0	0	0	0	0	0	0	NA	0	NA	0	NA	0	NA	0	NA	0	0	0	0	0	NA
Study_1328_DNA	0	0	0	0	0	0	NA	0	0	0	0	0	0	NA	0	NA	0	NA	0	NA	0	NA	0	NA	0	NA	0	NA	0	NA	0	NA
Study_1328_RNA	0	0	0	0	0	0	NA	0	0	0	0	0	0	NA	0	NA	0	NA	0	NA	0	NA	0	NA	0	NA	0	NA	0	NA	0	NA
Study_1329_DNA	0	NA	0	NA	0	NA	NA	NA	NA	NA	NA	0	NA	NA	NA	NA	NA	NA	NA	NA	NA	NA	NA	0	NA	NA	NA	NA	NA	NA	NA	NA
Study_1329_RNA	0	NA	0	NA	0	NA	NA	NA	NA	NA	NA	0	NA	NA	NA	NA	NA	NA	NA	NA	NA	NA	NA	0	NA	NA	NA	NA	NA	NA	NA	NA
Study_1339_DNA	0	0	0	0	0	0	NA	0	0	0	0	0	0	NA	0	NA	0	NA	0	NA	0	NA	0	NA	0	NA	0	0	0	NA	0	NA
Study_1339_RNA	0	0	0	0	0	0	NA	0	0	0	0	0	0	NA	0	NA	0	NA	0	NA	0	NA	0	NA	0	NA	0	0	0	NA	0	NA
Study_1342_DNA	0	0	0	0	0	0	NA	0	0	0	0	0	0	NA	0	NA	0	NA	0	NA	1	NA	0	NA	0	NA	0	NA	0	NA	0	NA
Study_1342_RNA	0	0	0	0	0	0	NA	0	0	0	0	0	0	NA	0	NA	0	NA	0	NA	1	NA	0	NA	0	NA	0	NA	0	NA	0	NA
Study_1345_RNA	0	0	0	0	0	0	NA	0	0	0	0	0	0	NA	0	NA	0	NA	0	NA	0	NA	0	NA	0	NA	0	NA	0	NA	0	NA
Study_1351_DNA	0	0	0	0	0	0	NA	0	0	0	0	NA	0	NA	0	NA	0	NA	0	NA	0	NA	0	NA	0	NA	0	NA	0	NA	0	NA
Study_1351_RNA	0	0	0	0	0	0	NA	0	0	0	0	NA	0	NA	0	NA	0	NA	0	NA	0	NA	0	NA	0	NA	0	NA	0	NA	0	NA
Study_1353_RNA	NA	NA	NA	NA	NA	NA	NA	NA	NA	NA	NA	NA	NA	NA	NA	NA	NA	NA	NA	NA	NA	NA	NA	NA	NA	NA	NA	NA	NA	NA	NA	NA
Study_1354_DNA	0	0	0	0	0	0	NA	0	0	0	0	NA	0	NA	0	NA	0	NA	0	NA	0	NA	0	NA	0	NA	0	NA	0	NA	0	NA
Study_1354_RNA	0	0	0	0	0	0	NA	0	0	0	0	NA	0	NA	0	NA	0	NA	0	NA	0	NA	0	NA	0	NA	0	NA	0	NA	0	NA
Study_1357_DNA	0	0	0	0	0	0	NA	0	1	1	0	0	0	NA	0	NA	0	NA	0	NA	0	NA	0	NA	0	NA	0	NA	0	NA	0	NA
Study_1357_RNA	0	0	0	0	0	0	NA	0	1	1	0	0	0	NA	0	NA	0	NA	0	NA	0	NA	0	NA	0	NA	0	NA	0	NA	0	NA
Study_1371_DNA	1	1	0	0	0	0	NA	0	0	0	0	0	0	0	0	0	0	NA	0	NA	0	NA	0	NA	0	NA	0	0	0	0	0	NA
Study_1371_RNA	1	1	0	0	0	0	NA	0	0	0	0	0	0	0	0	0	0	NA	0	NA	0	NA	0	NA	0	NA	0	0	0	0	0	NA
Study_1372_DNA	0	0	0	1	0	0	NA	0	0	0	0	NA	0	NA	0	NA	0	NA	0	NA	0	NA	0	NA	0	NA	0	NA	0	NA	0	NA
Study_1372_RNA	0	0	0	1	0	0	NA	0	0	0	0	NA	0	NA	0	NA	0	NA	0	NA	0	NA	0	NA	0	NA	0	NA	0	NA	0	NA
Study_1376_DNA	0	0	0	0	0	0	NA	0	0	0	0	0	0	NA	0	NA	0	NA	0	NA	0	NA	0	NA	0	NA	0	NA	0	NA	0	NA
Study_1376_RNA	0	0	0	0	0	0	NA	0	0	0	0	0	0	NA	0	NA	0	NA	0	NA	0	NA	0	NA	0	NA	0	NA	0	NA	0	NA
Study_1379_DNA	0	0	0	0	0	0	NA	0	0	0	0	0	0	NA	0	NA	0	NA	0	NA	0	NA	0	NA	0	NA	0	NA	0	NA	0	NA
Study_1379_RNA	0	0	0	0	0	0	NA	0	0	0	0	0	0	NA	0	NA	0	NA	0	NA	0	NA	0	NA	0	NA	0	NA	0	NA	0	NA
Study_1380_DNA	0	0	0	0	0	0	NA	0	0	0	0	0	0	NA	0	NA	0	NA	0	NA	0	NA	0	NA	0	NA	0	0	0	NA	0	NA
Study_1380_RNA	0	0	0	0	0	0	NA	0	0	0	0	0	0	NA	0	NA	0	NA	0	NA	0	NA	0	NA	0	NA	0	0	0	NA	0	NA
Study_1381_DNA	0	0	0	0	0	0	NA	0	0	0	0	0	0	0	0	0	0	NA	0	NA	1	NA	0	NA	0	NA	0	NA	0	0	0	NA
Study_1381_RNA	0	0	0	0	0	0	NA	0	0	0	0	0	0	0	0	0	0	NA	0	NA	1	NA	0	NA	0	NA	0	NA	0	0	0	NA
Study_1382_DNA	0	0	0	0	0	0	NA	0	0	0	0	0	0	NA	0	NA	0	NA	0	NA	0	NA	0	NA	0	NA	0	NA	0	NA	0	NA
Study_1382_RNA	0	0	0	0	0	0	NA	0	0	0	0	0	0	NA	0	NA	0	NA	0	NA	0	NA	0	NA	0	NA	0	NA	0	NA	0	NA
Study_1402_DNA	0	0	0	0	0	0	NA	0	0	0	0	0	0	NA	0	NA	0	NA	0	NA	0	NA	0	NA	0	NA	0	0	0	NA	0	NA
Study_1402_RNA	0	0	0	0	0	0	NA	0	0	0	0	0	0	NA	0	NA	0	NA	0	NA	0	NA	0	NA	0	NA	0	0	0	NA	0	NA
Study_1404_DNA	0	0	0	0	0	0	NA	0	0	0	0	0	0	NA	0	NA	0	NA	0	NA	0	NA	0	0	0	NA	0	NA	0	NA	0	NA
Study_1404_RNA	0	0	0	0	0	0	NA	0	0	0	0	0	0	NA	0	NA	0	NA	0	NA	0	NA	0	0	0	NA	0	NA	0	NA	0	NA
Study_1405_DNA	0	0	0	0	0	0	NA	0	0	0	0	0	0	NA	0	NA	0	NA	0	NA	1	NA	0	NA	0	NA	0	NA	0	NA	0	NA
Study_1405_RNA	0	0	0	0	0	0	NA	0	0	0	0	0	0	NA	0	NA	0	NA	0	NA	1	NA	0	NA	0	NA	0	NA	0	NA	0	NA
Study_1412_DNA	0	0	0	0	0	0	NA	0	0	0	1	0	0	NA	0	NA	0	NA	0	NA	0	NA	0	1	1	NA	0	NA	0	NA	0	NA
Study_1412_RNA	0	0	0	0	0	0	NA	0	0	0	1	0	0	NA	0	NA	0	NA	0	NA	0	NA	0	1	1	NA	0	NA	0	NA	0	NA
Study_1418_DNA	0	0	0	1	0	0	NA	0	0	0	0	0	0	0	0	0	0	NA	0	NA	0	NA	0	NA	0	NA	0	NA	0	0	0	NA
Study_1418_RNA	0	0	0	1	0	0	NA	0	0	0	0	0	0	0	0	0	0	NA	0	NA	0	NA	0	NA	0	NA	0	NA	0	0	0	NA
Study_1419_DNA	0	0	0	0	0	0	NA	0	0	0	0	0	0	0	0	0	0	NA	0	NA	0	NA	0	NA	0	NA	0	0	0	0	0	NA
Study_1419_RNA	0	0	0	0	0	0	NA	0	0	0	0	0	0	0	0	0	0	NA	0	NA	0	NA	0	NA	0	NA	0	0	0	0	0	NA
Study_1422_DNA	0	0	0	1	0	0	NA	0	0	0	0	0	0	0	0	0	0	NA	0	NA	0	NA	0	NA	0	NA	0	0	0	0	0	NA
Study_1422_RNA	0	0	0	1	0	0	NA	0	0	0	0	0	0	0	0	0	0	NA	0	NA	0	NA	0	NA	0	NA	0	0	0	0	0	NA
Study_1423_DNA	0	0	0	0	0	0	NA	0	0	0	0	0	0	NA	0	NA	0	NA	0	NA	0	NA	0	NA	0	NA	0	NA	0	NA	0	NA
Study_1423_RNA	0	0	0	0	0	0	NA	0	0	0	0	0	0	NA	0	NA	0	NA	0	NA	0	NA	0	NA	0	NA	0	NA	0	NA	0	NA
Study_1425_DNA	0	0	0	1	0	0	NA	0	0	0	0	0	0	0	0	0	0	NA	0	NA	0	NA	0	NA	0	NA	0	NA	0	0	0	NA
Study_1425_RNA	0	0	0	1	0	0	NA	0	0	0	0	0	0	0	0	0	0	NA	0	NA	0	NA	0	NA	0	NA	0	NA	0	0	0	NA
Study_1428_DNA	0	0	0	0	0	0	NA	0	0	0	0	0	0	0	0	0	0	NA	0	NA	0	NA	0	NA	0	NA	0	0	0	0	0	NA
Study_1428_RNA	0	0	0	0	0	0	NA	0	0	0	0	0	0	0	0	0	0	NA	0	NA	0	NA	0	NA	0	NA	0	0	0	0	0	NA
Study_1430_DNA	0	0	0	0	0	0	NA	0	0	0	0	0	0	NA	0	NA	0	NA	0	NA	0	NA	0	NA	0	NA	0	NA	0	NA	0	NA
Study_1430_RNA	0	0	0	0	0	0	NA	0	0	0	0	0	0	NA	0	NA	0	NA	0	NA	0	NA	0	NA	0	NA	0	NA	0	NA	0	NA
Study_1433_DNA	0	0	0	0	0	0	NA	0	0	0	0	0	0	NA	0	NA	0	NA	0	NA	0	NA	0	NA	0	NA	0	NA	0	NA	0	NA
Study_1433_RNA	0	0	0	0	0	0	NA	0	0	0	0	0	0	NA	0	NA	0	NA	0	NA	0	NA	0	NA	0	NA	0	NA	0	NA	0	NA
Study_1436_DNA	1	1	0	0	0	0	NA	0	0	0	0	NA	0	NA	0	NA	0	NA	0	NA	0	NA	0	NA	0	NA	0	NA	0	NA	0	NA
Study_1436_RNA	1	1	0	0	0	0	NA	0	0	0	0	NA	0	NA	0	NA	0	NA	0	NA	0	NA	0	NA	0	NA	0	NA	0	NA	0	NA
Study_1443_DNA	0	0	0	0	0	0	NA	0	0	0	0	0	0	0	0	0	0	NA	0	NA	1	NA	0	NA	0	NA	0	0	0	0	0	NA
Study_1443_RNA	0	0	0	0	0	0	NA	0	0	0	0	0	0	0	0	0	0	NA	0	NA	1	NA	0	NA	0	NA	0	0	0	0	0	NA
Study_1444_DNA	0	0	0	0	0	0	NA	0	0	0	0	0	0	NA	0	NA	0	NA	0	NA	0	NA	0	NA	0	NA	0	NA	0	NA	0	NA
Study_1444_RNA	0	0	0	0	0	0	NA	0	0	0	0	0	0	NA	0	NA	0	NA	0	NA	0	NA	0	NA	0	NA	0	NA	0	NA	0	NA
Study_1448_RNA	0	0	0	0	0	0	NA	0	0	0	0	0	0	0	0	0	0	NA	0	NA	0	NA	0	NA	0	NA	0	0	0	0	0	NA
Study_1454_DNA	0	0	0	0	0	0	NA	0	0	0	0	0	0	0	0	0	0	NA	0	NA	0	NA	0	NA	0	NA	0	0	0	0	0	NA
Study_1454_RNA	0	0	0	0	0	0	NA	0	0	0	0	0	0	0	0	0	0	NA	0	NA	0	NA	0	NA	0	NA	0	0	0	0	0	NA
Study_1456_DNA	0	0	0	0	0	0	NA	0	0	0	0	0	0	NA	0	NA	0	NA	0	NA	1	NA	0	NA	0	NA	0	NA	0	NA	0	NA
Study_1456_RNA	0	0	0	0	0	0	NA	0	0	0	0	0	0	NA	0	NA	0	NA	0	NA	1	NA	0	NA	0	NA	0	NA	0	NA	0	NA
Study_1457_DNA	0	0	0	0	0	0	NA	0	0	0	0	NA	0	0	0	0	0	NA	0	NA	1	NA	0	NA	0	NA	0	0	0	0	0	NA
Study_1457_RNA	0	0	0	0	0	0	NA	0	0	0	0	NA	0	0	0	0	0	NA	0	NA	1	NA	0	NA	0	NA	0	0	0	0	0	NA
Study_1458_DNA	0	0	0	0	0	0	NA	0	1	0	0	NA	0	NA	0	NA	0	NA	0	NA	0	NA	0	NA	0	NA	0	NA	0	NA	0	NA
Study_1458_RNA	0	0	0	0	0	0	NA	0	1	0	0	NA	0	NA	0	NA	0	NA	0	NA	0	NA	0	NA	0	NA	0	NA	0	NA	0	NA
Study_1459_DNA	0	0	0	0	0	0	NA	0	0	0	0	NA	0	NA	0	NA	0	NA	0	NA	0	NA	0	NA	0	NA	0	NA	0	NA	0	NA
Study_1459_RNA	0	0	0	0	0	0	NA	0	0	0	0	NA	0	NA	0	NA	0	NA	0	NA	0	NA	0	NA	0	NA	0	NA	0	NA	0	NA
Study_1460_DNA	0	0	0	0	0	0	NA	0	0	0	0	0	0	NA	0	NA	0	NA	0	NA	0	NA	0	NA	0	NA	0	NA	0	NA	0	NA
Study_1460_RNA	0	0	0	0	0	0	NA	0	0	0	0	0	0	NA	0	NA	0	NA	0	NA	0	NA	0	NA	0	NA	0	NA	0	NA	0	NA
Study_1462_DNA	0	0	0	0	0	0	NA	0	0	0	0	NA	0	NA	0	NA	0	NA	0	NA	1	NA	0	NA	0	NA	0	NA	0	NA	0	NA
Study_1462_RNA	0	0	0	0	0	0	NA	0	0	0	0	NA	0	NA	0	NA	0	NA	0	NA	1	NA	0	NA	0	NA	0	NA	0	NA	0	NA
Study_1467_DNA	0	1	0	0	0	0	NA	0	0	0	0	0	0	0	0	0	0	NA	0	NA	0	NA	0	0	0	NA	0	0	0	0	0	NA
Study_1467_RNA	0	1	0	0	0	0	NA	0	0	0	0	0	0	0	0	0	0	NA	0	NA	0	NA	0	0	0	NA	0	0	0	0	0	NA
Study_1470_DNA	0	0	0	0	0	0	NA	0	0	0	0	0	0	NA	0	NA	0	NA	0	NA	0	NA	0	0	0	NA	0	NA	0	NA	0	NA
Study_1470_RNA	0	0	0	0	0	0	NA	0	0	0	0	0	0	NA	0	NA	0	NA	0	NA	0	NA	0	0	0	NA	0	NA	0	NA	0	NA
Study_1471_DNA	0	1	0	0	0	0	NA	0	0	0	0	0	0	0	0	0	0	NA	0	NA	0	NA	0	NA	0	NA	0	0	0	0	0	NA
Study_1471_RNA	0	1	0	0	0	0	NA	0	0	0	0	0	0	0	0	0	0	NA	0	NA	0	NA	0	NA	0	NA	0	0	0	0	0	NA
Study_1476_DNA	0	1	0	0	0	0	NA	0	0	0	0	0	0	NA	0	NA	0	NA	0	NA	0	NA	0	NA	0	NA	0	NA	0	NA	0	NA
Study_1476_RNA	0	1	0	0	0	0	NA	0	0	0	0	0	0	NA	0	NA	0	NA	0	NA	0	NA	0	NA	0	NA	0	NA	0	NA	0	NA
Study_1477_DNA	0	0	0	0	0	0	NA	0	0	0	0	NA	0	NA	0	NA	0	NA	0	NA	0	NA	0	0	0	NA	0	NA	0	NA	0	NA
Study_1477_RNA	0	0	0	0	0	0	NA	0	0	0	0	NA	0	NA	0	NA	0	NA	0	NA	0	NA	0	0	0	NA	0	NA	0	NA	0	NA
Study_1478_DNA	0	0	0	0	0	0	NA	0	1	1	0	0	0	0	0	0	0	NA	0	NA	0	NA	0	NA	0	NA	0	0	0	0	0	NA
Study_1478_RNA	0	0	0	0	0	0	NA	0	1	1	0	0	0	0	0	0	0	NA	0	NA	0	NA	0	NA	0	NA	0	0	0	0	0	NA
Study_1479_DNA	0	0	0	0	0	0	NA	0	1	0	0	0	0	NA	0	NA	0	NA	0	NA	0	NA	0	NA	0	NA	0	NA	0	NA	0	NA
Study_1479_RNA	0	0	0	0	0	0	NA	0	1	0	0	0	0	NA	0	NA	0	NA	0	NA	0	NA	0	NA	0	NA	0	NA	0	NA	0	NA
Study_1481_RNA	0	0	0	0	0	0	NA	0	0	0	0	NA	0	NA	0	NA	0	NA	0	NA	0	NA	0	NA	0	NA	0	NA	0	NA	0	NA
Study_1483_DNA	0	1	0	0	0	0	NA	0	0	0	0	0	0	NA	0	NA	0	NA	0	NA	0	NA	0	0	0	NA	0	NA	0	NA	0	NA
Study_1483_RNA	0	1	0	0	0	0	NA	0	0	0	0	0	0	NA	0	NA	0	NA	0	NA	0	NA	0	0	0	NA	0	NA	0	NA	0	NA
Study_1485_DNA	1	1	0	0	0	0	NA	0	0	0	0	NA	0	0	0	0	0	NA	0	NA	0	NA	0	NA	0	NA	0	NA	0	NA	0	NA
Study_1485_RNA	1	1	0	0	0	0	NA	0	0	0	0	NA	0	0	0	0	0	NA	0	NA	0	NA	0	NA	0	NA	0	NA	0	NA	0	NA
Study_1487_DNA	0	0	0	0	0	0	NA	0	0	0	0	0	0	NA	0	NA	0	NA	0	NA	0	NA	0	NA	0	NA	0	NA	0	NA	0	NA
Study_1487_RNA	0	0	0	0	0	0	NA	0	0	0	0	0	0	NA	0	NA	0	NA	0	NA	0	NA	0	NA	0	NA	0	NA	0	NA	0	NA
Study_1490_DNA	0	0	0	0	0	0	NA	0	1	1	0	0	1	0	0	0	0	NA	0	NA	0	NA	0	NA	0	NA	0	0	0	0	0	NA
Study_1490_RNA	0	0	0	0	0	0	NA	0	1	1	0	0	1	0	0	0	0	NA	0	NA	0	NA	0	NA	0	NA	0	0	0	0	0	NA
Study_1491_DNA	0	0	0	0	0	0	NA	0	0	0	0	NA	0	0	0	0	0	NA	0	NA	0	NA	0	NA	0	NA	0	0	0	0	0	NA
Study_1491_RNA	0	0	0	0	0	0	NA	0	0	0	0	NA	0	0	0	0	0	NA	0	NA	0	NA	0	NA	0	NA	0	0	0	0	0	NA
Study_1492_DNA	1	1	0	0	0	0	NA	0	0	0	0	NA	0	NA	0	NA	0	NA	0	NA	0	NA	0	NA	0	NA	0	0	0	NA	0	NA
Study_1492_RNA	1	1	0	0	0	0	NA	0	0	0	0	NA	0	NA	0	NA	0	NA	0	NA	0	NA	0	NA	0	NA	0	0	0	NA	0	NA
Study_1493_RNA	0	0	0	0	0	0	NA	0	0	0	0	0	0	NA	0	NA	0	NA	0	NA	0	NA	0	NA	0	NA	0	NA	0	NA	0	NA
Study_1495_DNA	0	0	0	0	0	0	NA	0	0	0	0	0	0	NA	0	NA	0	NA	0	NA	0	NA	0	NA	0	NA	0	NA	0	NA	0	NA
Study_1495_RNA	0	0	0	0	0	0	NA	0	0	0	0	0	0	NA	0	NA	0	NA	0	NA	0	NA	0	NA	0	NA	0	NA	0	NA	0	NA
Study_1498_DNA	0	0	0	0	0	0	NA	0	1	0	0	0	0	NA	0	NA	0	NA	0	NA	1	NA	0	NA	0	NA	0	NA	0	NA	0	NA
Study_1498_RNA	0	0	0	0	0	0	NA	0	1	0	0	0	0	NA	0	NA	0	NA	0	NA	1	NA	0	NA	0	NA	0	NA	0	NA	0	NA
Study_1499_DNA	0	0	0	1	0	0	NA	0	0	0	0	0	0	NA	1	NA	0	NA	0	NA	0	NA	0	NA	0	NA	0	NA	0	NA	0	NA
Study_1499_RNA	0	0	0	1	0	0	NA	0	0	0	0	0	0	NA	1	NA	0	NA	0	NA	0	NA	0	NA	0	NA	0	NA	0	NA	0	NA
Study_1500_DNA	0	0	0	0	0	0	NA	0	1	0	0	NA	0	NA	0	NA	0	NA	0	NA	1	NA	0	NA	0	NA	0	0	0	NA	0	NA
Study_1500_RNA	0	0	0	0	0	0	NA	0	1	0	0	NA	0	NA	0	NA	0	NA	0	NA	1	NA	0	NA	0	NA	0	0	0	NA	0	NA
Study_1530_DNA	0	0	0	0	0	0	NA	0	0	0	0	0	0	NA	0	NA	0	NA	0	NA	0	NA	0	0	0	NA	0	NA	0	NA	0	NA
Study_1530_RNA	0	0	0	0	0	0	NA	0	0	0	0	0	0	NA	0	NA	0	NA	0	NA	0	NA	0	0	0	NA	0	NA	0	NA	0	NA
Study_1542_DNA	0	0	0	0	0	0	NA	0	0	0	0	0	0	NA	1	NA	0	NA	0	NA	0	NA	0	NA	0	NA	0	NA	0	NA	0	NA
Study_1542_RNA	0	0	0	0	0	0	NA	0	0	0	0	0	0	NA	1	NA	0	NA	0	NA	0	NA	0	NA	0	NA	0	NA	0	NA	0	NA
Study_1543_DNA	0	0	0	0	0	0	NA	0	1	0	0	0	0	NA	0	NA	0	NA	1	NA	0	NA	0	NA	0	NA	0	NA	0	NA	0	NA
Study_1543_RNA	0	0	0	0	0	0	NA	0	1	0	0	0	0	NA	0	NA	0	NA	1	NA	0	NA	0	NA	0	NA	0	NA	0	NA	0	NA
Study_1548_DNA	0	0	0	0	0	0	NA	0	1	0	0	NA	0	0	0	0	0	NA	0	NA	0	NA	0	NA	0	NA	0	0	0	0	0	NA
Study_1548_RNA	0	0	0	0	0	0	NA	0	1	0	0	NA	0	0	0	0	0	NA	0	NA	0	NA	0	NA	0	NA	0	0	0	0	0	NA
Study_1551_DNA	0	1	0	0	0	0	NA	0	0	0	0	0	0	NA	0	NA	0	NA	0	NA	0	NA	0	NA	0	NA	0	NA	0	NA	0	NA
Study_1551_RNA	0	1	0	0	0	0	NA	0	0	0	0	0	0	NA	0	NA	0	NA	0	NA	0	NA	0	NA	0	NA	0	NA	0	NA	0	NA
Study_1552_DNA	0	0	0	0	0	0	NA	0	1	1	0	0	0	0	0	0	0	NA	0	NA	0	NA	0	NA	0	NA	0	0	0	0	0	NA
Study_1552_RNA	0	0	0	0	0	0	NA	0	1	1	0	0	0	0	0	0	0	NA	0	NA	0	NA	0	NA	0	NA	0	0	0	0	0	NA
Study_1553_DNA	0	0	0	0	0	0	NA	0	0	0	0	NA	0	NA	0	NA	0	NA	0	NA	0	NA	0	NA	0	NA	0	NA	0	NA	0	NA
Study_1553_RNA	0	0	0	0	0	0	NA	0	0	0	0	NA	0	NA	0	NA	0	NA	0	NA	0	NA	0	NA	0	NA	0	NA	0	NA	0	NA
Study_1556_DNA	0	0	0	0	0	0	NA	0	0	0	0	0	0	NA	0	NA	0	NA	0	NA	0	NA	1	NA	0	NA	0	NA	0	NA	0	NA
Study_1556_RNA	0	0	0	0	0	0	NA	0	0	0	0	0	0	NA	0	NA	0	NA	0	NA	0	NA	1	NA	0	NA	0	NA	0	NA	0	NA
Study_1561_DNA	0	0	0	0	0	0	NA	0	1	0	0	0	0	0	0	0	0	NA	0	NA	0	NA	0	0	0	NA	0	0	0	0	0	NA
Study_1561_RNA	0	0	0	0	0	0	NA	0	1	0	0	0	0	0	0	0	0	NA	0	NA	0	NA	0	0	0	NA	0	0	0	0	0	NA
Study_1568_DNA	0	1	0	0	0	0	NA	0	0	0	0	0	0	NA	0	NA	0	NA	0	NA	0	NA	0	NA	0	NA	0	NA	0	NA	0	NA
Study_1568_RNA	0	1	0	0	0	0	NA	0	0	0	0	0	0	NA	0	NA	0	NA	0	NA	0	NA	0	NA	0	NA	0	NA	0	NA	0	NA
Study_1569_DNA	0	0	0	0	0	0	NA	0	0	0	0	0	0	NA	0	NA	0	NA	0	NA	0	NA	0	NA	0	NA	0	NA	0	NA	0	NA
Study_1569_RNA	0	0	0	0	0	0	NA	0	0	0	0	0	0	NA	0	NA	0	NA	0	NA	0	NA	0	NA	0	NA	0	NA	0	NA	0	NA
Study_1574_DNA	0	0	0	0	0	0	NA	0	0	0	0	0	0	NA	0	NA	0	NA	0	NA	0	NA	0	NA	0	NA	0	NA	0	NA	0	NA
Study_1574_RNA	0	0	0	0	0	0	NA	0	0	0	0	0	0	NA	0	NA	0	NA	0	NA	0	NA	0	NA	0	NA	0	NA	0	NA	0	NA
Study_1575_DNA	0	1	0	0	0	0	NA	0	0	0	0	0	0	NA	0	NA	0	NA	0	NA	0	NA	0	0	0	NA	0	NA	0	NA	0	NA
Study_1575_RNA	0	1	0	0	0	0	NA	0	0	0	0	0	0	NA	0	NA	0	NA	0	NA	0	NA	0	0	0	NA	0	NA	0	NA	0	NA
Study_1576_DNA	0	0	0	0	0	0	NA	0	0	0	0	NA	0	NA	0	NA	0	NA	0	NA	0	NA	0	0	0	NA	0	NA	0	NA	0	NA
Study_1576_RNA	0	0	0	0	0	0	NA	0	0	0	0	NA	0	NA	0	NA	0	NA	0	NA	0	NA	0	0	0	NA	0	NA	0	NA	0	NA
Study_1578_DNA	0	0	0	0	0	0	NA	0	0	0	0	0	0	NA	0	NA	0	NA	0	NA	0	NA	0	NA	0	NA	0	NA	0	NA	0	NA
Study_1578_RNA	0	0	0	0	0	0	NA	0	0	0	0	0	0	NA	0	NA	0	NA	0	NA	0	NA	0	NA	0	NA	0	NA	0	NA	0	NA
Study_1579_DNA	0	0	0	0	0	0	NA	0	0	0	0	0	0	NA	0	NA	0	NA	0	NA	0	NA	0	NA	0	NA	0	NA	0	NA	0	NA
Study_1579_RNA	0	0	0	0	0	0	NA	0	0	0	0	0	0	NA	0	NA	0	NA	0	NA	0	NA	0	NA	0	NA	0	NA	0	NA	0	NA
Study_1582_DNA	0	0	0	0	0	0	NA	0	0	0	0	NA	0	NA	0	NA	0	NA	0	NA	0	NA	0	NA	0	NA	0	NA	0	NA	0	NA
Study_1582_RNA	0	0	0	0	0	0	NA	0	0	0	0	NA	0	NA	0	NA	0	NA	0	NA	0	NA	0	NA	0	NA	0	NA	0	NA	0	NA
Study_1585_DNA	0	0	0	0	0	0	NA	0	0	0	0	0	0	NA	0	NA	0	NA	0	NA	0	NA	0	NA	0	NA	0	NA	0	NA	0	NA
Study_1585_RNA	0	0	0	0	0	0	NA	0	0	0	0	0	0	NA	0	NA	0	NA	0	NA	0	NA	0	NA	0	NA	0	NA	0	NA	0	NA
Study_1588_DNA	0	0	0	0	0	1	NA	0	1	1	1	0	1	0	0	0	1	NA	0	NA	0	NA	0	NA	0	NA	0	0	0	0	0	NA
Study_1588_RNA	0	0	0	0	0	1	NA	0	1	1	1	0	1	0	0	0	1	NA	0	NA	0	NA	0	NA	0	NA	0	0	0	0	0	NA
Study_1590_DNA	0	0	0	0	0	0	NA	0	0	0	0	0	0	NA	0	NA	0	NA	0	NA	0	NA	0	NA	0	NA	0	NA	0	NA	0	NA
Study_1590_RNA	0	0	0	0	0	0	NA	0	0	0	0	0	0	NA	0	NA	0	NA	0	NA	0	NA	0	NA	0	NA	0	NA	0	NA	0	NA
Study_1591_DNA	0	0	0	0	0	0	NA	0	0	0	0	NA	0	0	0	0	0	NA	0	NA	0	NA	0	NA	0	NA	0	NA	0	0	0	NA
Study_1591_RNA	0	0	0	0	0	0	NA	0	0	0	0	NA	0	0	0	0	0	NA	0	NA	0	NA	0	NA	0	NA	0	NA	0	0	0	NA
Study_1592_DNA	0	0	0	0	0	0	NA	0	0	0	0	0	0	NA	0	NA	0	NA	0	NA	0	NA	0	NA	0	NA	0	NA	0	NA	0	NA
Study_1592_RNA	0	0	0	0	0	0	NA	0	0	0	0	0	0	NA	0	NA	0	NA	0	NA	0	NA	0	NA	0	NA	0	NA	0	NA	0	NA
Study_1593_DNA	1	1	0	0	0	0	NA	0	0	0	0	NA	0	0	0	0	0	NA	0	NA	0	NA	0	NA	0	NA	0	NA	0	NA	0	NA
Study_1593_RNA	1	1	0	0	0	0	NA	0	0	0	0	NA	0	0	0	0	0	NA	0	NA	0	NA	0	NA	0	NA	0	NA	0	NA	0	NA
Study_1594_DNA	0	0	0	0	0	0	NA	0	1	0	0	0	0	NA	0	NA	0	NA	0	NA	0	NA	0	0	0	NA	0	NA	0	NA	0	NA
Study_1594_RNA	0	0	0	0	0	0	NA	0	1	0	0	0	0	NA	0	NA	0	NA	0	NA	0	NA	0	0	0	NA	0	NA	0	NA	0	NA
Study_1598_DNA	0	0	0	0	0	0	NA	0	0	0	0	0	0	NA	0	NA	0	NA	0	NA	0	NA	0	0	0	NA	0	NA	0	NA	0	NA
Study_1598_RNA	0	0	0	0	0	0	NA	0	0	0	0	0	0	NA	0	NA	0	NA	0	NA	0	NA	0	0	0	NA	0	NA	0	NA	0	NA
Study_1602_DNA	0	0	0	0	0	0	NA	0	0	0	0	0	0	NA	0	NA	0	NA	0	NA	0	NA	0	NA	0	NA	0	NA	0	NA	0	NA
Study_1602_RNA	0	0	0	0	0	0	NA	0	0	0	0	0	0	NA	0	NA	0	NA	0	NA	0	NA	0	NA	0	NA	0	NA	0	NA	0	NA
Study_1603_DNA	0	0	0	0	0	0	NA	0	0	0	0	0	0	NA	0	NA	0	NA	0	NA	0	NA	0	0	0	NA	0	NA	0	NA	0	NA
Study_1603_RNA	0	0	0	0	0	0	NA	0	0	0	0	0	0	NA	0	NA	0	NA	0	NA	0	NA	0	0	0	NA	0	NA	0	NA	0	NA
Study_1605_DNA	0	0	0	0	0	0	NA	0	0	1	0	0	0	0	0	0	0	NA	0	NA	0	NA	0	NA	0	NA	0	0	0	0	0	NA
Study_1605_RNA	0	0	0	0	0	0	NA	0	0	1	0	0	0	0	0	0	0	NA	0	NA	0	NA	0	NA	0	NA	0	0	0	0	0	NA
Study_1606_DNA	0	0	0	1	0	0	NA	0	0	0	0	0	0	NA	0	NA	0	NA	0	NA	0	NA	1	NA	0	NA	0	NA	0	NA	0	NA
Study_1606_RNA	0	0	0	1	0	0	NA	0	0	0	0	0	0	NA	0	NA	0	NA	0	NA	0	NA	1	NA	0	NA	0	NA	0	NA	0	NA
Study_1608_DNA	0	0	0	1	0	0	NA	0	0	0	0	NA	0	NA	0	NA	0	NA	0	NA	0	NA	0	NA	0	NA	0	NA	0	NA	0	NA
Study_1608_RNA	0	0	0	1	0	0	NA	0	0	0	0	NA	0	NA	0	NA	0	NA	0	NA	0	NA	0	NA	0	NA	0	NA	0	NA	0	NA
Study_1609_DNA	0	0	0	0	0	0	NA	0	0	0	0	0	0	0	0	0	0	NA	0	NA	0	NA	0	NA	0	NA	0	NA	0	0	0	NA
Study_1609_RNA	0	0	0	0	0	0	NA	0	0	0	0	0	0	0	0	0	0	NA	0	NA	0	NA	0	NA	0	NA	0	NA	0	0	0	NA
Study_1610_DNA	0	0	0	0	0	0	NA	0	0	0	0	0	0	NA	0	NA	0	NA	0	NA	0	NA	0	0	0	NA	0	NA	0	NA	0	NA
Study_1610_RNA	0	0	0	0	0	0	NA	0	0	0	0	0	0	NA	0	NA	0	NA	0	NA	0	NA	0	0	0	NA	0	NA	0	NA	0	NA
Study_1611_RNA	0	0	0	0	0	0	NA	0	0	0	0	0	0	NA	0	NA	0	NA	0	NA	0	NA	0	NA	0	NA	0	NA	0	NA	0	NA
Study_1612_DNA	0	1	0	1	0	0	NA	0	0	0	0	0	0	NA	0	NA	0	NA	0	NA	0	NA	0	0	0	NA	0	NA	0	NA	0	NA
Study_1612_RNA	0	1	0	1	0	0	NA	0	0	0	0	0	0	NA	0	NA	0	NA	0	NA	0	NA	0	0	0	NA	0	NA	0	NA	0	NA
Study_1615_DNA	0	0	0	0	0	0	NA	0	1	1	0	0	0	0	0	0	0	NA	0	NA	0	NA	0	NA	0	NA	0	0	0	0	0	NA
Study_1615_RNA	0	0	0	0	0	0	NA	0	1	1	0	0	0	0	0	0	0	NA	0	NA	0	NA	0	NA	0	NA	0	0	0	0	0	NA
Study_1617_DNA	0	0	0	0	0	0	NA	0	1	1	0	0	0	NA	0	NA	0	NA	0	NA	0	NA	0	NA	0	NA	0	NA	0	NA	0	NA
Study_1617_RNA	0	0	0	0	0	0	NA	0	1	1	0	0	0	NA	0	NA	0	NA	0	NA	0	NA	0	NA	0	NA	0	NA	0	NA	0	NA
Study_1619_DNA	0	0	0	0	0	0	NA	0	0	0	0	0	0	NA	0	NA	1	NA	0	NA	0	NA	0	NA	0	NA	0	NA	0	NA	0	NA
Study_1619_RNA	0	0	0	0	0	0	NA	0	0	0	0	0	0	NA	0	NA	1	NA	0	NA	0	NA	0	NA	0	NA	0	NA	0	NA	0	NA
Study_1629_DNA	0	0	0	0	0	0	NA	0	0	0	0	0	0	NA	0	NA	0	NA	0	NA	0	NA	0	0	0	NA	0	NA	0	NA	0	NA
Study_1629_RNA	0	0	0	0	0	0	NA	0	0	0	0	0	0	NA	0	NA	0	NA	0	NA	0	NA	0	0	0	NA	0	NA	0	NA	0	NA
Study_1632_DNA	0	0	0	0	0	0	NA	0	0	0	0	0	0	0	0	0	0	NA	0	NA	0	NA	0	NA	0	NA	0	NA	0	0	0	NA
Study_1632_RNA	0	0	0	0	0	0	NA	0	0	0	0	0	0	0	0	0	0	NA	0	NA	0	NA	0	NA	0	NA	0	NA	0	0	0	NA
Study_1633_DNA	0	0	0	0	0	0	NA	0	0	0	0	0	0	NA	0	NA	0	NA	0	NA	0	NA	0	1	1	NA	0	NA	0	NA	0	NA
Study_1633_RNA	0	0	0	0	0	0	NA	0	0	0	0	0	0	NA	0	NA	0	NA	0	NA	0	NA	0	1	1	NA	0	NA	0	NA	0	NA
Study_1637_DNA	0	0	0	0	0	0	NA	0	0	0	0	0	0	NA	0	NA	0	NA	0	NA	0	NA	0	0	0	NA	0	NA	0	NA	0	NA
Study_1637_RNA	0	0	0	0	0	0	NA	0	0	0	0	0	0	NA	0	NA	0	NA	0	NA	0	NA	0	0	0	NA	0	NA	0	NA	0	NA
Study_1639_DNA	0	0	0	1	0	0	NA	0	0	0	0	0	0	0	0	0	0	NA	0	NA	0	NA	0	NA	0	NA	0	NA	0	0	0	NA
Study_1639_RNA	0	0	0	1	0	0	NA	0	0	0	0	0	0	0	0	0	0	NA	0	NA	0	NA	0	NA	0	NA	0	NA	0	0	0	NA
Study_1640_DNA	0	0	0	0	0	0	NA	0	1	0	0	0	0	NA	0	NA	0	NA	0	NA	0	NA	0	0	0	NA	0	NA	0	NA	0	NA
Study_1640_RNA	0	0	0	0	0	0	NA	0	1	0	0	0	0	NA	0	NA	0	NA	0	NA	0	NA	0	0	0	NA	0	NA	0	NA	0	NA
Study_1646_DNA	0	0	0	0	0	0	NA	0	0	0	0	0	0	NA	0	NA	0	NA	0	NA	0	NA	0	0	0	NA	0	NA	0	NA	0	NA
Study_1646_RNA	0	0	0	0	0	0	NA	0	0	0	0	0	0	NA	0	NA	0	NA	0	NA	0	NA	0	0	0	NA	0	NA	0	NA	0	NA
Study_1651_DNA	0	0	0	0	0	0	NA	0	0	0	0	NA	0	NA	0	NA	0	NA	0	NA	0	NA	0	NA	0	NA	0	NA	0	NA	0	NA
Study_1651_RNA	0	0	0	0	0	0	NA	0	0	0	0	NA	0	NA	0	NA	0	NA	0	NA	0	NA	0	NA	0	NA	0	NA	0	NA	0	NA
Study_1652_DNA	0	0	0	0	0	0	NA	0	0	0	0	0	0	NA	0	NA	0	NA	0	NA	0	NA	0	0	0	NA	0	NA	0	NA	0	NA
Study_1652_RNA	0	0	0	0	0	0	NA	0	0	0	0	0	0	NA	0	NA	0	NA	0	NA	0	NA	0	0	0	NA	0	NA	0	NA	0	NA
Study_1655_DNA	0	0	0	0	0	0	NA	0	0	0	0	0	0	NA	0	NA	0	NA	0	NA	0	NA	0	0	0	NA	0	NA	0	NA	0	NA
Study_1655_RNA	0	0	0	0	0	0	NA	0	0	0	0	0	0	NA	0	NA	0	NA	0	NA	0	NA	0	0	0	NA	0	NA	0	NA	0	NA
Study_1660_DNA	0	0	0	0	0	0	NA	0	0	0	0	0	0	NA	0	NA	0	NA	0	NA	0	NA	0	0	0	NA	0	NA	0	NA	0	NA
Study_1660_RNA	0	0	0	0	0	0	NA	0	0	0	0	0	0	NA	0	NA	0	NA	0	NA	0	NA	0	0	0	NA	0	NA	0	NA	0	NA
Study_1662_DNA	0	0	0	0	0	0	NA	0	0	0	0	0	0	NA	0	NA	0	NA	0	NA	0	NA	0	NA	0	NA	0	NA	0	NA	0	NA
Study_1662_RNA	0	0	0	0	0	0	NA	0	0	0	0	0	0	NA	0	NA	0	NA	0	NA	0	NA	0	NA	0	NA	0	NA	0	NA	0	NA
Study_1663_DNA	0	0	0	0	0	0	NA	0	0	0	0	0	0	0	0	0	0	NA	1	NA	0	NA	0	NA	0	NA	0	0	0	0	0	NA
Study_1663_RNA	0	0	0	0	0	0	NA	0	0	0	0	0	0	0	0	0	0	NA	1	NA	0	NA	0	NA	0	NA	0	0	0	0	0	NA
Study_1664_RNA	0	0	0	0	0	0	NA	0	0	0	0	0	0	0	0	0	0	NA	0	NA	0	NA	0	0	0	NA	0	0	0	0	0	NA
Study_1665_DNA	1	1	0	0	0	0	NA	0	0	0	0	0	0	0	0	0	0	NA	0	NA	0	NA	0	NA	0	NA	0	NA	0	0	0	NA
Study_1665_RNA	1	1	0	0	0	0	NA	0	0	0	0	0	0	0	0	0	0	NA	0	NA	0	NA	0	NA	0	NA	0	NA	0	0	0	NA
Study_1667_DNA	0	0	0	0	0	0	NA	0	0	0	0	NA	0	NA	0	NA	0	NA	1	NA	0	NA	0	0	0	NA	0	NA	0	NA	0	NA
Study_1667_RNA	0	0	0	0	0	0	NA	0	0	0	0	NA	0	NA	0	NA	0	NA	1	NA	0	NA	0	0	0	NA	0	NA	0	NA	0	NA
Study_1668_DNA	0	0	0	0	0	0	NA	0	0	0	0	0	0	NA	0	NA	0	NA	0	NA	0	NA	0	NA	0	NA	0	NA	0	NA	0	NA
Study_1668_RNA	0	0	0	0	0	0	NA	0	0	0	0	0	0	NA	0	NA	0	NA	0	NA	0	NA	0	NA	0	NA	0	NA	0	NA	0	NA
Study_1669_RNA	1	1	0	0	0	0	NA	0	0	0	0	NA	0	NA	0	NA	0	NA	0	NA	0	NA	0	NA	0	NA	0	NA	0	NA	0	NA
Study_1676_DNA	0	0	1	1	0	0	NA	0	1	0	0	0	0	0	0	0	0	NA	0	NA	0	NA	0	NA	0	NA	0	NA	0	0	0	NA
Study_1676_RNA	0	0	1	1	0	0	NA	0	1	0	0	0	0	0	0	0	0	NA	0	NA	0	NA	0	NA	0	NA	0	NA	0	0	0	NA
Study_1678_DNA	0	0	0	0	0	0	NA	0	0	0	0	NA	0	0	0	0	0	NA	0	NA	0	NA	0	0	0	NA	0	0	0	0	0	NA
Study_1678_RNA	0	0	0	0	0	0	NA	0	0	0	0	NA	0	0	0	0	0	NA	0	NA	0	NA	0	0	0	NA	0	0	0	0	0	NA
Study_1680_DNA	0	0	0	0	0	0	NA	1	0	0	0	0	0	NA	0	NA	0	NA	0	NA	0	NA	0	NA	0	NA	0	NA	0	NA	0	NA
Study_1680_RNA	0	0	0	0	0	0	NA	1	0	0	0	0	0	NA	0	NA	0	NA	0	NA	0	NA	0	NA	0	NA	0	NA	0	NA	0	NA
Study_1684_DNA	0	0	0	0	0	0	NA	0	0	0	0	0	0	NA	0	NA	0	NA	0	NA	0	NA	0	NA	0	NA	0	NA	0	NA	0	NA
Study_1684_RNA	0	0	0	0	0	0	NA	0	0	0	0	0	0	NA	0	NA	0	NA	0	NA	0	NA	0	NA	0	NA	0	NA	0	NA	0	NA
Study_1689_DNA	1	1	0	0	0	0	NA	0	1	0	0	0	0	0	0	0	0	NA	0	NA	0	NA	0	NA	0	NA	0	0	0	0	0	NA
Study_1689_RNA	1	1	0	0	0	0	NA	0	1	0	0	0	0	0	0	0	0	NA	0	NA	0	NA	0	NA	0	NA	0	0	0	0	0	NA
Study_1690_DNA	0	0	0	0	0	0	NA	0	0	0	0	0	0	NA	0	NA	0	NA	0	NA	0	NA	0	NA	0	NA	0	NA	0	NA	0	NA
Study_1690_RNA	0	0	0	0	0	0	NA	0	0	0	0	0	0	NA	0	NA	0	NA	0	NA	0	NA	0	NA	0	NA	0	NA	0	NA	0	NA
Study_1693_DNA	0	0	0	0	0	0	NA	0	0	0	0	0	0	NA	0	NA	0	NA	0	NA	0	NA	0	NA	0	NA	0	NA	0	NA	0	NA
Study_1693_RNA	0	0	0	0	0	0	NA	0	0	0	0	0	0	NA	0	NA	0	NA	0	NA	0	NA	0	NA	0	NA	0	NA	0	NA	0	NA
Study_1694_DNA	0	0	0	0	0	0	NA	0	0	0	0	0	0	0	0	0	0	NA	0	NA	0	NA	0	NA	0	NA	0	0	0	0	0	NA
Study_1694_RNA	0	0	0	0	0	0	NA	0	0	0	0	0	0	0	0	0	0	NA	0	NA	0	NA	0	NA	0	NA	0	0	0	0	0	NA
Study_1696_DNA	0	0	0	0	0	0	NA	0	0	0	1	NA	0	NA	0	NA	0	NA	0	NA	0	NA	0	0	0	NA	0	NA	0	NA	0	NA
Study_1696_RNA	0	0	0	0	0	0	NA	0	0	0	1	NA	0	NA	0	NA	0	NA	0	NA	0	NA	0	0	0	NA	0	NA	0	NA	0	NA
Study_1697_DNA	0	0	0	0	0	0	NA	0	0	0	0	0	0	0	0	0	0	NA	0	NA	0	NA	0	NA	0	NA	0	0	0	0	0	NA
Study_1697_RNA	0	0	0	0	0	0	NA	0	0	0	0	0	0	0	0	0	0	NA	0	NA	0	NA	0	NA	0	NA	0	0	0	0	0	NA
Study_1698_DNA	0	0	0	0	0	0	NA	0	0	0	0	0	0	0	0	0	0	NA	0	NA	0	NA	0	0	0	NA	0	NA	0	0	0	NA
Study_1698_RNA	0	0	0	0	0	0	NA	0	0	0	0	0	0	0	0	0	0	NA	0	NA	0	NA	0	0	0	NA	0	NA	0	0	0	NA
Study_1699_DNA	0	0	0	0	0	1	NA	0	1	1	0	0	0	0	0	0	0	NA	0	NA	0	NA	0	NA	0	NA	0	0	0	0	0	NA
Study_1699_RNA	0	0	0	0	0	1	NA	0	1	1	0	0	0	0	0	0	0	NA	0	NA	0	NA	0	NA	0	NA	0	0	0	0	0	NA
Study_1701_DNA	0	0	0	0	0	0	NA	0	0	0	0	0	0	0	0	0	0	NA	0	NA	1	NA	0	NA	0	NA	0	NA	0	0	0	NA
Study_1701_RNA	0	0	0	0	0	0	NA	0	0	0	0	0	0	0	0	0	0	NA	0	NA	1	NA	0	NA	0	NA	0	NA	0	0	0	NA
Study_1704_DNA	0	0	0	0	0	0	NA	0	0	0	0	0	0	NA	0	NA	0	NA	0	NA	0	NA	0	NA	0	NA	0	NA	0	NA	0	NA
Study_1704_RNA	0	0	0	0	0	0	NA	0	0	0	0	0	0	NA	0	NA	0	NA	0	NA	0	NA	0	NA	0	NA	0	NA	0	NA	0	NA
Study_1705_DNA	0	0	0	0	0	0	NA	0	0	0	0	0	0	NA	0	0	0	NA	0	NA	0	NA	0	0	0	NA	0	NA	0	NA	0	NA
Study_1705_RNA	0	0	0	0	0	0	NA	0	0	0	0	0	0	NA	0	0	0	NA	0	NA	0	NA	0	0	0	NA	0	NA	0	NA	0	NA
Study_1707_DNA	0	0	0	0	0	0	NA	0	1	0	0	0	0	NA	0	NA	0	NA	0	NA	0	NA	0	NA	0	NA	0	NA	0	NA	0	NA
Study_1707_RNA	0	0	0	0	0	0	NA	0	1	0	0	0	0	NA	0	NA	0	NA	0	NA	0	NA	0	NA	0	NA	0	NA	0	NA	0	NA
Study_1709_DNA	0	0	0	0	0	0	NA	0	0	0	0	0	0	NA	0	NA	0	NA	0	NA	0	NA	0	0	0	NA	0	NA	0	NA	0	NA
Study_1709_RNA	0	0	0	0	0	0	NA	0	0	0	0	0	0	NA	0	NA	0	NA	0	NA	0	NA	0	0	0	NA	0	NA	0	NA	0	NA
Study_1710_DNA	0	0	0	0	0	0	NA	0	0	0	0	0	0	NA	0	NA	0	NA	0	NA	0	NA	0	0	0	NA	0	NA	0	NA	0	NA
Study_1710_RNA	0	0	0	0	0	0	NA	0	0	0	0	0	0	NA	0	NA	0	NA	0	NA	0	NA	0	0	0	NA	0	NA	0	NA	0	NA
Study_1712_RNA	0	0	0	0	0	0	NA	0	0	0	0	NA	0	NA	0	NA	0	NA	0	NA	0	NA	0	0	0	NA	0	NA	0	NA	0	NA
Study_1712_DNA	0	0	0	0	0	0	NA	0	0	0	0	NA	0	NA	0	NA	0	NA	0	NA	0	NA	0	0	0	NA	0	NA	0	NA	0	NA
Study_1717_DNA	0	0	0	0	0	0	NA	0	0	0	0	0	0	NA	0	NA	0	NA	0	NA	0	NA	0	NA	0	NA	0	NA	0	NA	0	NA
Study_1717_RNA	0	0	0	0	0	0	NA	0	0	0	0	0	0	NA	0	NA	0	NA	0	NA	0	NA	0	NA	0	NA	0	NA	0	NA	0	NA
Study_1721_DNA	0	0	0	0	0	0	NA	0	0	0	0	0	0	NA	0	NA	0	NA	0	NA	0	NA	0	NA	0	NA	0	NA	0	NA	0	NA
Study_1721_RNA	0	0	0	0	0	0	NA	0	0	0	0	0	0	NA	0	NA	0	NA	0	NA	0	NA	0	NA	0	NA	0	NA	0	NA	0	NA
Study_1723_DNA	1	1	0	0	0	0	NA	0	0	0	0	NA	0	NA	0	NA	0	NA	1	NA	0	NA	0	NA	0	NA	0	NA	0	NA	0	NA
Study_1723_RNA	1	1	0	0	0	0	NA	0	0	0	0	NA	0	NA	0	NA	0	NA	1	NA	0	NA	0	NA	0	NA	0	NA	0	NA	0	NA
Study_1724_DNA	0	0	0	0	0	0	NA	0	0	0	0	NA	0	NA	0	NA	0	NA	0	NA	0	NA	0	0	0	NA	0	NA	0	NA	0	NA
Study_1724_RNA	0	0	0	0	0	0	NA	0	0	0	0	NA	0	NA	0	NA	0	NA	0	NA	0	NA	0	0	0	NA	0	NA	0	NA	0	NA
Study_1725_DNA	0	0	0	0	0	0	NA	0	0	0	0	0	0	NA	0	NA	0	NA	0	NA	0	NA	0	NA	0	NA	0	NA	0	NA	0	NA
Study_1725_RNA	0	0	0	0	0	0	NA	0	0	0	0	0	0	NA	0	NA	0	NA	0	NA	0	NA	0	NA	0	NA	0	NA	0	NA	0	NA
Study_1729_DNA	0	0	0	0	0	0	NA	0	0	0	0	0	0	NA	0	NA	0	NA	0	NA	0	NA	0	0	0	NA	0	NA	0	NA	0	NA
Study_1729_RNA	0	0	0	0	0	0	NA	0	0	0	0	0	0	NA	0	NA	0	NA	0	NA	0	NA	0	0	0	NA	0	NA	0	NA	0	NA
Study_1730_RNA	0	0	0	0	0	0	NA	0	0	0	0	0	0	0	1	NA	0	NA	0	NA	0	NA	0	NA	0	NA	0	NA	0	NA	0	NA
Study_1734_DNA	0	0	0	0	0	0	NA	0	0	0	0	0	0	NA	0	NA	0	NA	1	NA	0	NA	0	0	0	NA	0	NA	0	NA	0	NA
Study_1734_RNA	0	0	0	0	0	0	NA	0	0	0	0	0	0	NA	0	NA	0	NA	1	NA	0	NA	0	0	0	NA	0	NA	0	NA	0	NA
Study_1740_DNA	0	0	0	0	0	0	NA	0	1	0	0	0	0	NA	0	NA	0	NA	0	NA	0	NA	0	NA	0	NA	0	NA	0	NA	0	NA
Study_1740_RNA	0	0	0	0	0	0	NA	0	1	0	0	0	0	NA	0	NA	0	NA	0	NA	0	NA	0	NA	0	NA	0	NA	0	NA	0	NA
Study_1742_DNA	0	0	0	0	0	0	NA	0	0	0	0	0	0	0	0	0	0	NA	0	NA	0	NA	0	NA	0	NA	0	NA	0	0	0	NA
Study_1742_RNA	0	0	0	0	0	0	NA	0	0	0	0	0	0	0	0	0	0	NA	0	NA	0	NA	0	NA	0	NA	0	NA	0	0	0	NA
Study_1746_DNA	0	0	0	0	0	0	NA	0	0	0	0	0	0	NA	1	NA	0	NA	0	NA	0	NA	0	NA	0	NA	0	NA	0	NA	0	NA
Study_1746_RNA	0	0	0	0	0	0	NA	0	0	0	0	0	0	NA	1	NA	0	NA	0	NA	0	NA	0	NA	0	NA	0	NA	0	NA	0	NA
Study_1749_DNA	0	0	0	0	0	0	NA	0	0	0	0	0	0	NA	0	NA	0	NA	0	NA	0	NA	0	0	0	NA	0	NA	0	NA	0	NA
Study_1749_RNA	0	0	0	0	0	0	NA	0	0	0	0	0	0	NA	0	NA	0	NA	0	NA	0	NA	0	0	0	NA	0	NA	0	NA	0	NA
Study_1751_DNA	0	0	0	0	0	0	NA	0	0	0	0	0	0	0	0	0	0	NA	0	NA	0	NA	0	NA	0	NA	0	0	0	0	0	NA
Study_1751_RNA	0	0	0	0	0	0	NA	0	0	0	0	0	0	0	0	0	0	NA	0	NA	0	NA	0	NA	0	NA	0	0	0	0	0	NA
Study_1752_DNA	0	0	0	0	0	0	NA	0	0	0	0	NA	0	NA	0	NA	0	NA	0	NA	0	NA	0	NA	0	NA	0	NA	0	NA	0	NA
Study_1752_RNA	0	0	0	0	0	0	NA	0	0	0	0	NA	0	NA	0	NA	0	NA	0	NA	0	NA	0	NA	0	NA	0	NA	0	NA	0	NA
Study_1754_DNA	0	0	0	0	0	0	NA	0	0	0	0	0	0	NA	0	NA	0	NA	0	NA	0	NA	0	NA	0	NA	0	NA	0	NA	0	NA
Study_1754_RNA	0	0	0	0	0	0	NA	0	0	0	0	0	0	NA	0	NA	0	NA	0	NA	0	NA	0	NA	0	NA	0	NA	0	NA	0	NA
Study_1763_DNA	0	0	0	0	0	0	NA	0	0	0	0	NA	0	NA	0	NA	0	NA	0	NA	0	NA	0	NA	0	NA	0	NA	0	NA	0	NA
Study_1763_RNA	0	0	0	0	0	0	NA	0	0	0	0	NA	0	NA	0	NA	0	NA	0	NA	0	NA	0	NA	0	NA	0	NA	0	NA	0	NA
Study_1766_DNA	0	1	1	1	0	0	NA	0	0	1	0	0	0	0	0	0	0	NA	0	NA	0	NA	0	NA	0	NA	0	0	0	0	0	NA
Study_1766_RNA	0	1	1	1	0	0	NA	0	0	1	0	0	0	0	0	0	0	NA	0	NA	0	NA	0	NA	0	NA	0	0	0	0	0	NA
Study_1769_DNA	0	0	0	0	0	0	NA	0	0	0	0	0	0	0	0	0	1	NA	0	NA	0	NA	0	NA	0	NA	0	0	0	0	0	NA
Study_1769_RNA	0	0	0	0	0	0	NA	0	0	0	0	0	0	0	0	0	1	NA	0	NA	0	NA	0	NA	0	NA	0	0	0	0	0	NA
Study_1771_DNA	0	0	0	0	0	0	NA	0	0	0	0	0	0	NA	0	NA	0	NA	0	NA	0	NA	0	NA	0	NA	0	NA	0	NA	0	NA
Study_1771_RNA	0	0	0	0	0	0	NA	0	0	0	0	0	0	NA	0	NA	0	NA	0	NA	0	NA	0	NA	0	NA	0	NA	0	NA	0	NA
Study_1780_DNA	0	0	0	0	0	0	NA	0	0	0	0	NA	0	NA	0	NA	0	NA	0	NA	0	NA	0	1	1	NA	0	NA	0	NA	0	NA
Study_1780_RNA	0	0	0	0	0	0	NA	0	0	0	0	NA	0	NA	0	NA	0	NA	0	NA	0	NA	0	1	1	NA	0	NA	0	NA	0	NA
Study_1784_DNA	0	0	0	0	0	0	NA	0	0	0	0	0	0	NA	0	NA	0	NA	0	NA	0	NA	0	NA	0	NA	0	NA	0	NA	0	NA
Study_1784_RNA	0	0	0	0	0	0	NA	0	0	0	0	0	0	NA	0	NA	0	NA	0	NA	0	NA	0	NA	0	NA	0	NA	0	NA	0	NA
Study_1787_DNA	1	1	0	0	0	0	NA	0	0	0	0	NA	0	NA	0	NA	0	NA	0	NA	0	NA	0	NA	0	NA	0	NA	0	NA	0	NA
Study_1787_RNA	1	1	0	0	0	0	NA	0	0	0	0	NA	0	NA	0	NA	0	NA	0	NA	0	NA	0	NA	0	NA	0	NA	0	NA	0	NA
Study_1788_RNA	0	0	0	0	0	0	NA	0	0	0	0	0	0	0	0	0	0	NA	0	NA	0	NA	0	0	0	NA	0	0	0	0	0	NA
Study_1790_RNA	1	1	0	0	0	0	NA	0	0	0	0	0	0	NA	0	NA	0	NA	1	NA	0	NA	0	NA	0	NA	0	NA	0	NA	0	NA
Study_1791_DNA	0	0	0	0	0	1	NA	0	0	0	0	0	0	NA	0	NA	0	NA	0	NA	0	NA	0	NA	0	NA	0	NA	0	NA	0	NA
Study_1791_RNA	0	0	0	0	0	1	NA	0	0	0	0	0	0	NA	0	NA	0	NA	0	NA	0	NA	0	NA	0	NA	0	NA	0	NA	0	NA
Study_1793_DNA	0	0	0	0	0	0	NA	0	0	0	0	0	0	0	0	0	0	NA	0	NA	0	NA	0	0	1	NA	0	0	0	0	0	NA
Study_1793_RNA	0	0	0	0	0	0	NA	0	0	0	0	0	0	0	0	0	0	NA	0	NA	0	NA	0	0	1	NA	0	0	0	0	0	NA
Study_1797_DNA	0	0	0	0	0	0	NA	0	0	0	0	0	0	NA	0	NA	0	NA	0	NA	0	NA	0	NA	0	NA	0	NA	0	NA	0	NA
Study_1797_RNA	0	0	0	0	0	0	NA	0	0	0	0	0	0	NA	0	NA	0	NA	0	NA	0	NA	0	NA	0	NA	0	NA	0	NA	0	NA
Study_1798_RNA	0	0	0	0	0	0	NA	0	0	0	0	NA	0	NA	0	NA	0	NA	1	NA	0	NA	0	0	0	NA	0	NA	0	NA	0	NA
Study_1799_DNA	0	0	0	0	0	0	NA	0	0	0	0	0	0	NA	0	NA	0	NA	0	NA	0	NA	0	NA	0	NA	0	NA	0	NA	0	NA
Study_1799_RNA	0	0	0	0	0	0	NA	0	0	0	0	0	0	NA	0	NA	0	NA	0	NA	0	NA	0	NA	0	NA	0	NA	0	NA	0	NA
Study_1800_DNA	0	0	0	0	0	0	NA	0	1	0	0	0	0	NA	0	NA	0	NA	0	NA	0	NA	0	0	0	NA	0	NA	0	NA	0	NA
Study_1800_RNA	0	0	0	0	0	0	NA	0	1	0	0	0	0	NA	0	NA	0	NA	0	NA	0	NA	0	0	0	NA	0	NA	0	NA	0	NA
Study_1801_DNA	0	0	0	0	0	0	NA	0	0	0	0	0	0	1	1	0	0	NA	0	NA	0	NA	0	NA	0	NA	0	NA	0	0	0	NA
Study_1801_RNA	0	0	0	0	0	0	NA	0	0	0	0	0	0	1	1	0	0	NA	0	NA	0	NA	0	NA	0	NA	0	NA	0	0	0	NA
Study_1807_DNA	0	0	0	0	0	0	NA	0	0	0	0	0	0	NA	0	NA	0	NA	0	NA	0	NA	0	NA	0	NA	0	NA	0	NA	0	NA
Study_1807_RNA	0	0	0	0	0	0	NA	0	0	0	0	0	0	NA	0	NA	0	NA	0	NA	0	NA	0	NA	0	NA	0	NA	0	NA	0	NA
Study_1811_DNA	0	0	0	0	0	0	NA	0	0	1	0	0	0	NA	0	0	1	NA	0	NA	0	NA	1	NA	0	NA	0	NA	0	NA	0	NA
Study_1811_RNA	0	0	0	0	0	0	NA	0	0	1	0	0	0	NA	0	0	1	NA	0	NA	0	NA	1	NA	0	NA	0	NA	0	NA	0	NA
Study_1813_DNA	1	0	0	0	0	0	NA	0	0	0	0	NA	0	NA	0	NA	0	NA	0	NA	0	NA	0	NA	0	NA	0	NA	0	NA	0	NA
Study_1813_RNA	1	0	0	0	0	0	NA	0	0	0	0	NA	0	NA	0	NA	0	NA	0	NA	0	NA	0	NA	0	NA	0	NA	0	NA	0	NA
Study_1817_DNA	0	0	0	1	0	0	NA	0	0	0	0	0	0	NA	0	NA	0	NA	0	NA	0	NA	0	NA	0	NA	0	NA	0	NA	0	NA
Study_1817_RNA	0	0	0	1	0	0	NA	0	0	0	0	0	0	NA	0	NA	0	NA	0	NA	0	NA	0	NA	0	NA	0	NA	0	NA	0	NA
Study_1828_DNA	0	0	0	0	0	0	NA	0	0	0	0	0	0	0	0	0	0	NA	0	NA	0	NA	0	NA	0	NA	0	0	0	0	0	NA
Study_1828_RNA	0	0	0	0	0	0	NA	0	0	0	0	0	0	0	0	0	0	NA	0	NA	0	NA	0	NA	0	NA	0	0	0	0	0	NA
Study_1830_DNA	1	1	0	0	0	0	NA	0	0	0	0	0	0	0	0	0	0	NA	0	NA	0	NA	0	NA	0	NA	0	NA	0	0	0	NA
Study_1830_RNA	1	1	0	0	0	0	NA	0	0	0	0	0	0	0	0	0	0	NA	0	NA	0	NA	0	NA	0	NA	0	NA	0	0	0	NA
Study_1833_RNA	0	0	0	0	0	0	NA	0	0	0	0	0	0	NA	0	NA	0	NA	0	NA	0	NA	0	NA	0	NA	0	NA	0	NA	0	NA
Study_1835_DNA	0	0	0	0	0	0	NA	0	0	0	0	0	0	0	0	0	0	NA	0	NA	0	NA	0	NA	0	NA	0	NA	0	0	0	NA
Study_1835_RNA	0	0	0	0	0	0	NA	0	0	0	0	0	0	0	0	0	0	NA	0	NA	0	NA	0	NA	0	NA	0	NA	0	0	0	NA
Study_1843_DNA	0	0	0	0	0	0	NA	0	0	0	0	0	0	NA	0	NA	0	NA	0	NA	0	NA	0	NA	0	NA	0	NA	0	NA	0	NA
Study_1843_RNA	0	0	0	0	0	0	NA	0	0	0	0	0	0	NA	0	NA	0	NA	0	NA	0	NA	0	NA	0	NA	0	NA	0	NA	0	NA
Study_1844_DNA	0	0	0	0	0	0	NA	0	0	0	0	0	0	0	0	0	0	NA	0	NA	0	NA	0	NA	0	NA	0	0	0	0	0	NA
Study_1844_RNA	0	0	0	0	0	0	NA	0	0	0	0	0	0	0	0	0	0	NA	0	NA	0	NA	0	NA	0	NA	0	0	0	0	0	NA
Study_1845_DNA	0	0	0	0	0	0	NA	0	1	0	0	0	0	0	0	0	0	NA	0	NA	0	NA	0	NA	0	NA	0	0	0	0	0	NA
Study_1845_RNA	0	0	0	0	0	0	NA	0	1	0	0	0	0	0	0	0	0	NA	0	NA	0	NA	0	NA	0	NA	0	0	0	0	0	NA
Study_1849_DNA	0	0	0	0	0	0	NA	0	0	0	0	NA	0	NA	0	NA	0	NA	0	NA	0	NA	0	NA	0	NA	0	NA	0	NA	0	NA
Study_1849_RNA	0	0	0	0	0	0	NA	0	0	0	0	NA	0	NA	0	NA	0	NA	0	NA	0	NA	0	NA	0	NA	0	NA	0	NA	0	NA
Study_1851_DNA	0	0	0	0	0	0	NA	0	1	0	0	0	0	0	0	0	0	NA	0	NA	0	NA	0	NA	0	NA	0	NA	0	0	0	NA
Study_1851_RNA	0	0	0	0	0	0	NA	0	1	0	0	0	0	0	0	0	0	NA	0	NA	0	NA	0	NA	0	NA	0	NA	0	0	0	NA
Study_1852_DNA	0	0	0	0	0	0	NA	0	0	0	0	0	0	0	0	0	0	NA	1	NA	0	NA	0	NA	0	NA	0	0	0	0	0	NA
Study_1852_RNA	0	0	0	0	0	0	NA	0	0	0	0	0	0	0	0	0	0	NA	1	NA	0	NA	0	NA	0	NA	0	0	0	0	0	NA
Study_1855_DNA	0	0	0	0	0	0	NA	0	1	0	0	0	0	NA	0	1	1	NA	0	NA	0	NA	0	NA	0	NA	0	NA	0	0	0	NA
Study_1855_RNA	0	0	0	0	0	0	NA	0	1	0	0	0	0	NA	0	1	1	NA	0	NA	0	NA	0	NA	0	NA	0	NA	0	0	0	NA
Study_1856_RNA	0	0	0	0	0	0	NA	0	0	0	0	0	0	0	0	0	0	NA	0	NA	0	NA	0	NA	0	NA	0	NA	0	0	0	NA
Study_1866_DNA	0	0	0	0	0	0	NA	0	1	0	0	0	0	0	0	0	0	NA	1	NA	0	NA	0	NA	0	NA	0	0	0	0	0	NA
Study_1866_RNA	0	0	0	0	0	0	NA	0	1	0	0	0	0	0	0	0	0	NA	1	NA	0	NA	0	NA	0	NA	0	0	0	0	0	NA
Study_1868_RNA	0	0	0	0	0	0	NA	0	0	0	0	0	0	1	1	NA	0	NA	0	NA	0	NA	0	NA	0	NA	0	NA	0	NA	0	NA
Study_1873_DNA	0	0	0	0	0	0	NA	0	0	0	0	NA	0	NA	0	NA	0	NA	0	NA	0	NA	0	NA	0	NA	0	NA	0	NA	0	NA
Study_1873_RNA	0	0	0	0	0	0	NA	0	0	0	0	NA	0	NA	0	NA	0	NA	0	NA	0	NA	0	NA	0	NA	0	NA	0	NA	0	NA
Study_1882_RNA	0	0	0	0	0	0	NA	0	0	0	1	0	0	0	0	0	1	NA	1	NA	0	NA	0	NA	0	NA	0	0	0	0	0	NA
Study_1887_DNA	0	1	0	0	0	0	NA	0	0	0	0	0	0	0	0	0	0	NA	0	NA	0	NA	0	NA	0	0	0	0	0	0	0	NA
Study_1887_RNA	0	1	0	0	0	0	NA	0	0	0	0	0	0	0	0	0	0	NA	0	NA	0	NA	0	NA	0	0	0	0	0	0	0	NA
Study_1888_DNA	0	0	0	0	0	0	NA	0	0	0	0	0	0	1	1	NA	0	NA	0	NA	0	NA	0	NA	0	NA	0	NA	0	NA	0	NA
Study_1888_RNA	0	0	0	0	0	0	NA	0	0	0	0	0	0	1	1	NA	0	NA	0	NA	0	NA	0	NA	0	NA	0	NA	0	NA	0	NA
Study_1910_DNA	0	0	0	0	0	0	NA	0	0	0	0	0	0	NA	0	NA	0	NA	0	NA	0	NA	0	NA	0	NA	0	NA	0	NA	0	NA
Study_1910_RNA	0	0	0	0	0	0	NA	0	0	0	0	0	0	NA	0	NA	0	NA	0	NA	0	NA	0	NA	0	NA	0	NA	0	NA	0	NA
Study_1912_DNA	0	0	0	0	0	1	NA	0	0	0	0	0	0	NA	0	NA	0	NA	0	NA	0	NA	0	NA	0	NA	0	NA	0	NA	0	NA
Study_1912_RNA	0	0	0	0	0	1	NA	0	0	0	0	0	0	NA	0	NA	0	NA	0	NA	0	NA	0	NA	0	NA	0	NA	0	NA	0	NA
Study_1913_DNA	0	0	0	0	0	0	NA	0	0	0	0	0	0	NA	0	NA	0	NA	0	NA	0	NA	0	NA	0	NA	0	NA	0	NA	0	NA
Study_1913_RNA	0	0	0	0	0	0	NA	0	0	0	0	0	0	NA	0	NA	0	NA	0	NA	0	NA	0	NA	0	NA	0	NA	0	NA	0	NA
Study_1915_DNA	0	0	0	0	0	0	NA	0	0	0	0	0	0	NA	0	NA	0	NA	1	NA	0	NA	0	NA	0	NA	0	NA	0	NA	0	NA
Study_1915_RNA	0	0	0	0	0	0	NA	0	0	0	0	0	0	NA	0	NA	0	NA	1	NA	0	NA	0	NA	0	NA	0	NA	0	NA	0	NA
Study_1916_DNA	0	1	0	0	0	0	NA	0	0	0	0	0	0	NA	0	NA	0	NA	0	NA	0	NA	0	NA	0	NA	0	NA	0	NA	0	NA
Study_1916_RNA	0	1	0	0	0	0	NA	0	0	0	0	0	0	NA	0	NA	0	NA	0	NA	0	NA	0	NA	0	NA	0	NA	0	NA	0	NA
Study_1919_DNA	0	0	0	0	0	0	NA	0	0	0	0	0	0	NA	0	NA	0	NA	0	NA	0	NA	0	NA	0	NA	0	NA	0	NA	0	NA
Study_1919_RNA	0	0	0	0	0	0	NA	0	0	0	0	0	0	NA	0	NA	0	NA	0	NA	0	NA	0	NA	0	NA	0	NA	0	NA	0	NA
Study_1921_DNA	0	0	0	0	0	0	NA	0	0	0	0	0	0	0	0	0	0	NA	0	NA	0	NA	0	NA	0	NA	0	0	0	0	0	NA
Study_1921_RNA	0	0	0	0	0	0	NA	0	0	0	0	0	0	0	0	0	0	NA	0	NA	0	NA	0	NA	0	NA	0	0	0	0	0	NA
Study_1944_RNA	0	0	0	0	0	0	NA	0	0	0	0	0	0	NA	0	NA	0	NA	0	NA	0	NA	0	NA	0	NA	0	NA	0	NA	0	NA
Study_1945_DNA	0	0	0	0	0	0	NA	0	0	0	0	0	0	0	0	0	0	NA	0	NA	0	NA	0	NA	0	NA	0	0	0	0	1	NA
Study_1945_RNA	0	0	0	0	0	0	NA	0	0	0	0	0	0	0	0	0	0	NA	0	NA	0	NA	0	NA	0	NA	0	0	0	0	1	NA
Study_1948_RNA	0	1	0	0	0	0	NA	0	0	0	0	0	0	NA	0	NA	0	NA	0	NA	0	NA	0	0	0	NA	0	NA	0	NA	0	NA
Study_1949_DNA	0	0	0	0	0	0	NA	0	0	0	0	0	0	NA	0	NA	0	NA	0	NA	0	NA	0	0	0	NA	0	NA	0	NA	0	NA
Study_1949_RNA	0	0	0	0	0	0	NA	0	0	0	0	0	0	NA	0	NA	0	NA	0	NA	0	NA	0	0	0	NA	0	NA	0	NA	0	NA
Study_1950_DNA	0	0	0	0	0	0	NA	0	0	0	0	0	0	NA	0	NA	0	NA	0	NA	0	NA	0	0	0	NA	0	NA	0	NA	0	NA
Study_1950_RNA	0	0	0	0	0	0	NA	0	0	0	0	0	0	NA	0	NA	0	NA	0	NA	0	NA	0	0	0	NA	0	NA	0	NA	0	NA
Study_1962_DNA	0	0	0	0	0	0	NA	0	0	0	0	0	0	NA	0	NA	0	NA	0	NA	0	NA	0	NA	0	NA	0	NA	0	NA	0	NA
Study_1962_RNA	0	0	0	0	0	0	NA	0	0	0	0	0	0	NA	0	NA	0	NA	0	NA	0	NA	0	NA	0	NA	0	NA	0	NA	0	NA
Study_1963_RNA	0	0	0	0	0	0	NA	0	0	0	0	0	0	NA	0	NA	0	NA	0	NA	0	NA	0	0	0	0	0	NA	0	NA	0	NA
Study_1968_DNA	0	0	0	0	0	0	NA	0	0	0	0	0	0	NA	0	NA	0	NA	0	NA	0	NA	0	0	0	NA	0	NA	0	NA	0	NA
Study_1968_RNA	0	0	0	0	0	0	NA	0	0	0	0	0	0	NA	0	NA	0	NA	0	NA	0	NA	0	0	0	NA	0	NA	0	NA	0	NA
Study_1970_RNA	0	0	0	0	0	0	NA	0	0	0	0	0	0	NA	0	NA	1	NA	0	NA	0	NA	0	NA	0	NA	0	NA	0	0	0	NA
Study_1973_DNA	0	0	0	0	0	0	NA	0	0	0	0	NA	0	NA	0	NA	0	NA	0	NA	0	NA	0	0	0	NA	0	NA	0	NA	0	NA
Study_1973_RNA	0	0	0	0	0	0	NA	0	0	0	0	NA	0	NA	0	NA	0	NA	0	NA	0	NA	0	0	0	NA	0	NA	0	NA	0	NA
Study_1982_DNA	0	0	0	0	0	0	NA	0	0	0	0	0	0	NA	0	NA	0	NA	0	NA	1	NA	0	0	0	NA	0	NA	0	NA	0	NA
Study_1982_RNA	0	0	0	0	0	0	NA	0	0	0	0	0	0	NA	0	NA	0	NA	0	NA	1	NA	0	0	0	NA	0	NA	0	NA	0	NA
Study_1984_RNA	1	1	0	0	0	0	NA	0	0	0	0	NA	0	NA	0	NA	0	NA	1	NA	0	NA	0	NA	0	NA	0	NA	0	NA	0	NA
Study_1985_RNA	0	0	0	0	0	0	NA	0	0	0	0	NA	0	NA	0	NA	0	NA	1	NA	0	NA	0	NA	0	NA	0	NA	0	NA	0	NA
Study_1986_DNA	0	0	0	0	0	0	NA	0	0	0	0	0	0	NA	0	NA	1	NA	0	NA	0	NA	0	NA	0	NA	0	NA	0	NA	0	NA
Study_1986_RNA	0	0	0	0	0	0	NA	0	0	0	0	0	0	NA	0	NA	1	NA	0	NA	0	NA	0	NA	0	NA	0	NA	0	NA	0	NA
Study_1988_DNA	0	0	0	0	0	0	NA	0	0	0	0	0	0	NA	0	NA	0	NA	0	NA	0	NA	0	0	0	NA	0	NA	0	NA	0	NA
Study_1988_RNA	0	0	0	0	0	0	NA	0	0	0	0	0	0	NA	0	NA	0	NA	0	NA	0	NA	0	0	0	NA	0	NA	0	NA	0	NA
Study_1989_DNA	0	0	0	0	0	0	NA	0	0	0	0	0	0	NA	0	NA	0	NA	0	NA	0	NA	0	0	0	NA	0	NA	0	NA	0	NA
Study_1989_RNA	0	0	0	0	0	0	NA	0	0	0	0	0	0	NA	0	NA	0	NA	0	NA	0	NA	0	0	0	NA	0	NA	0	NA	0	NA
Study_1992_DNA	0	0	0	0	0	0	NA	0	0	0	0	NA	0	NA	0	NA	0	NA	0	NA	0	NA	0	NA	0	NA	0	NA	0	NA	0	NA
Study_1992_RNA	0	0	0	0	0	0	NA	0	0	0	0	NA	0	NA	0	NA	0	NA	0	NA	0	NA	0	NA	0	NA	0	NA	0	NA	0	NA
Study_1995_DNA	0	0	0	0	0	0	NA	0	0	0	0	0	0	NA	0	NA	0	NA	0	NA	0	NA	0	0	0	NA	0	NA	0	NA	0	NA
Study_1995_RNA	0	0	0	0	0	0	NA	0	0	0	0	0	0	NA	0	NA	0	NA	0	NA	0	NA	0	0	0	NA	0	NA	0	NA	0	NA
Study_1996_DNA	0	0	0	0	0	0	NA	0	0	0	0	0	0	NA	0	NA	0	NA	0	NA	0	NA	0	NA	0	NA	0	NA	0	NA	0	NA
Study_1996_RNA	0	0	0	0	0	0	NA	0	0	0	0	0	0	NA	0	NA	0	NA	0	NA	0	NA	0	NA	0	NA	0	NA	0	NA	0	NA
Study_1998_DNA	0	0	0	0	0	0	NA	0	0	0	0	0	0	NA	0	NA	0	NA	0	NA	0	NA	0	0	0	NA	0	NA	0	NA	0	NA
Study_1998_RNA	0	0	0	0	0	0	NA	0	0	0	0	0	0	NA	0	NA	0	NA	0	NA	0	NA	0	0	0	NA	0	NA	0	NA	0	NA
Study_2000_DNA	0	0	0	0	0	0	NA	0	0	0	0	0	0	NA	0	0	1	NA	0	NA	0	NA	0	0	0	NA	0	NA	0	0	0	NA
Study_2000_RNA	0	0	0	0	0	0	NA	0	0	0	0	0	0	NA	0	0	1	NA	0	NA	0	NA	0	0	0	NA	0	NA	0	0	0	NA
Study_2002_DNA	0	0	0	0	0	0	NA	0	0	0	0	0	0	NA	0	NA	0	NA	0	NA	0	NA	0	NA	0	NA	0	NA	0	NA	0	NA
Study_2002_RNA	0	0	0	0	0	0	NA	0	0	0	0	0	0	NA	0	NA	0	NA	0	NA	0	NA	0	NA	0	NA	0	NA	0	NA	0	NA
Study_2003_DNA	0	0	0	0	0	0	NA	0	0	0	0	0	0	NA	0	NA	0	NA	0	NA	0	NA	0	1	1	NA	0	NA	0	NA	0	NA
Study_2003_RNA	0	0	0	0	0	0	NA	0	0	0	0	0	0	NA	0	NA	0	NA	0	NA	0	NA	0	1	1	NA	0	NA	0	NA	0	NA
Study_2010_DNA	1	1	0	0	0	0	NA	0	0	0	0	NA	0	NA	0	NA	0	NA	0	NA	0	NA	0	NA	0	NA	0	NA	0	NA	0	NA
Study_2010_RNA	1	1	0	0	0	0	NA	0	0	0	0	NA	0	NA	0	NA	0	NA	0	NA	0	NA	0	NA	0	NA	0	NA	0	NA	0	NA
Study_2012_DNA	0	0	0	0	0	0	NA	0	0	0	0	0	0	NA	0	NA	0	NA	0	NA	0	NA	0	NA	0	NA	0	NA	0	NA	0	NA
Study_2012_RNA	0	0	0	0	0	0	NA	0	0	0	0	0	0	NA	0	NA	0	NA	0	NA	0	NA	0	NA	0	NA	0	NA	0	NA	0	NA
Study_2014_DNA	0	0	0	1	0	0	NA	0	0	0	0	0	0	NA	0	NA	0	NA	0	NA	0	NA	0	NA	0	NA	0	NA	0	NA	0	NA
Study_2014_RNA	0	0	0	1	0	0	NA	0	0	0	0	0	0	NA	0	NA	0	NA	0	NA	0	NA	0	NA	0	NA	0	NA	0	NA	0	NA
Study_2016_DNA	0	0	0	0	0	0	NA	0	1	1	0	0	0	0	0	0	0	NA	0	NA	0	NA	0	NA	0	NA	0	0	0	0	0	NA
Study_2016_RNA	0	0	0	0	0	0	NA	0	1	1	0	0	0	0	0	0	0	NA	0	NA	0	NA	0	NA	0	NA	0	0	0	0	0	NA
Study_2021_DNA	0	0	0	0	0	0	NA	0	0	0	0	NA	0	0	0	0	0	NA	0	NA	0	NA	0	NA	0	NA	0	NA	0	0	0	NA
Study_2021_RNA	0	0	0	0	0	0	NA	0	0	0	0	NA	0	0	0	0	0	NA	0	NA	0	NA	0	NA	0	NA	0	NA	0	0	0	NA
Study_2026_DNA	0	1	0	0	0	0	NA	0	0	0	0	0	0	NA	0	NA	0	NA	0	NA	0	NA	0	NA	0	NA	0	NA	0	NA	0	NA
Study_2026_RNA	0	1	0	0	0	0	NA	0	0	0	0	0	0	NA	0	NA	0	NA	0	NA	0	NA	0	NA	0	NA	0	NA	0	NA	0	NA
Study_2028_RNA	0	0	0	0	0	0	NA	0	0	0	0	0	0	0	0	0	0	NA	0	NA	0	NA	0	NA	1	NA	0	0	0	0	0	NA
Study_2211_DNA	0	0	0	0	0	0	NA	0	0	0	0	0	0	0	0	0	0	NA	0	NA	0	NA	0	NA	0	NA	0	0	0	NA	0	NA
Study_2211_RNA	0	0	0	0	0	0	NA	0	0	0	0	0	0	0	0	0	0	NA	0	NA	0	NA	0	NA	0	NA	0	0	0	NA	0	NA
Study_2230_DNA	0	0	0	0	0	0	NA	0	0	0	0	0	0	0	0	0	0	NA	0	NA	0	NA	0	NA	0	NA	0	0	0	NA	0	NA
Study_2230_RNA	0	0	0	0	0	0	NA	0	0	0	0	0	0	0	0	0	0	NA	0	NA	0	NA	0	NA	0	NA	0	0	0	NA	0	NA
Study_2237_DNA	0	0	0	0	0	1	NA	0	1	0	0	0	0	0	0	1	1	NA	0	NA	0	NA	0	NA	0	NA	0	0	0	NA	0	NA
Study_2237_RNA	0	0	0	0	0	1	NA	0	1	0	0	0	0	0	0	1	1	NA	0	NA	0	NA	0	NA	0	NA	0	0	0	NA	0	NA
Study_2251_DNA	0	0	1	1	0	0	NA	0	0	0	0	0	0	0	0	0	0	NA	0	NA	0	NA	0	NA	0	NA	0	0	0	NA	0	NA
Study_2251_RNA	0	0	1	1	0	0	NA	0	0	0	0	0	0	0	0	0	0	NA	0	NA	0	NA	0	NA	0	NA	0	0	0	NA	0	NA
Study_2252_DNA	0	0	0	0	0	0	NA	0	0	0	0	0	0	0	0	0	0	NA	0	NA	0	NA	0	NA	0	NA	0	NA	0	NA	0	NA
Study_2252_RNA	0	0	0	0	0	0	NA	0	0	0	0	0	0	0	0	0	0	NA	0	NA	0	NA	0	NA	0	NA	0	NA	0	NA	0	NA
Study_2263_DNA	0	0	0	0	0	0	NA	0	0	0	0	0	0	0	0	0	0	NA	0	NA	1	NA	0	NA	0	NA	0	NA	0	NA	0	NA
Study_2263_RNA	0	0	0	0	0	0	NA	0	0	0	0	0	0	0	0	0	0	NA	0	NA	1	NA	0	NA	0	NA	0	NA	0	NA	0	NA
Study_2265_DNA	0	0	0	0	0	0	NA	0	0	0	0	0	0	0	0	0	0	NA	0	NA	0	NA	0	NA	0	NA	0	NA	0	NA	0	NA
Study_2265_RNA	0	0	0	0	0	0	NA	0	0	0	0	0	0	0	0	0	0	NA	0	NA	0	NA	0	NA	0	NA	0	NA	0	NA	0	NA
Study_2268_DNA	0	0	0	0	0	0	NA	0	0	0	0	0	0	0	0	0	0	NA	0	NA	0	NA	0	0	0	NA	0	NA	0	NA	0	NA
Study_2268_RNA	0	0	0	0	0	0	NA	0	0	0	0	0	0	0	0	0	0	NA	0	NA	0	NA	0	0	0	NA	0	NA	0	NA	0	NA
Study_2270_DNA	0	0	0	0	0	0	NA	0	0	0	0	0	0	1	1	0	0	NA	0	NA	0	NA	0	NA	0	NA	0	NA	0	NA	0	NA
Study_2270_RNA	0	0	0	0	0	0	NA	0	0	0	0	0	0	1	1	0	0	NA	0	NA	0	NA	0	NA	0	NA	0	NA	0	NA	0	NA
Study_2271_DNA	0	0	0	0	0	0	NA	0	0	0	0	0	0	0	0	0	0	NA	0	NA	0	NA	0	NA	0	NA	0	0	0	NA	0	NA
Study_2271_RNA	0	0	0	0	0	0	NA	0	0	0	0	0	0	0	0	0	0	NA	0	NA	0	NA	0	NA	0	NA	0	0	0	NA	0	NA
Study_2272_DNA	0	0	0	0	0	0	NA	0	0	0	0	0	0	0	0	0	0	NA	1	NA	0	NA	0	NA	0	NA	0	NA	0	NA	0	NA
Study_2272_RNA	0	0	0	0	0	0	NA	0	0	0	0	0	0	0	0	0	0	NA	1	NA	0	NA	0	NA	0	NA	0	NA	0	NA	0	NA
Study_2274_DNA	0	0	0	0	0	0	NA	0	0	0	0	0	0	0	0	0	1	NA	0	NA	0	NA	0	NA	0	NA	0	NA	0	NA	0	NA
Study_2274_RNA	0	0	0	0	0	0	NA	0	0	0	0	0	0	0	0	0	1	NA	0	NA	0	NA	0	NA	0	NA	0	NA	0	NA	0	NA
Study_2278_DNA	0	0	0	0	0	0	NA	0	0	0	0	0	0	0	0	0	0	NA	0	NA	0	NA	0	NA	0	NA	0	NA	0	NA	0	NA
Study_2278_RNA	0	0	0	0	0	0	NA	0	0	0	0	0	0	0	0	0	0	NA	0	NA	0	NA	0	NA	0	NA	0	NA	0	NA	0	NA
Study_2279_DNA	0	0	0	0	0	0	NA	0	0	0	0	0	0	0	0	0	0	NA	0	NA	0	NA	0	NA	0	NA	0	NA	0	NA	0	NA
Study_2279_RNA	0	0	0	0	0	0	NA	0	0	0	0	0	0	0	0	0	0	NA	0	NA	0	NA	0	NA	0	NA	0	NA	0	NA	0	NA
Study_2320_DNA	0	0	0	0	0	0	NA	0	0	0	0	0	0	0	0	0	0	NA	0	NA	0	NA	0	0	0	NA	0	NA	0	NA	0	NA
Study_2320_RNA	0	0	0	0	0	0	NA	0	0	0	0	0	0	0	0	0	0	NA	0	NA	0	NA	0	0	0	NA	0	NA	0	NA	0	NA
Study_2327_DNA	1	1	0	0	0	0	NA	0	0	0	0	0	0	0	0	0	0	NA	0	NA	0	NA	0	NA	0	NA	0	NA	0	NA	0	NA
Study_2327_RNA	1	1	0	0	0	0	NA	0	0	0	0	0	0	0	0	0	0	NA	0	NA	0	NA	0	NA	0	NA	0	NA	0	NA	0	NA
Study_2330_DNA	0	0	0	0	0	0	NA	0	0	0	0	0	0	0	0	0	0	NA	0	NA	0	NA	0	0	0	NA	0	NA	0	NA	0	NA
Study_2330_RNA	0	0	0	0	0	0	NA	0	0	0	0	0	0	0	0	0	0	NA	0	NA	0	NA	0	0	0	NA	0	NA	0	NA	0	NA
Study_2333_DNA	0	0	0	0	0	0	NA	0	0	0	0	0	0	0	0	0	0	NA	0	NA	0	NA	0	0	0	NA	0	NA	0	NA	0	NA
Study_2333_RNA	0	0	0	0	0	0	NA	0	0	0	0	0	0	0	0	0	0	NA	0	NA	0	NA	0	0	0	NA	0	NA	0	NA	0	NA
Study_3015_DNA	0	0	0	0	0	0	NA	0	0	0	0	0	0	0	0	0	0	NA	0	NA	0	0	0	NA	0	NA	0	NA	0	NA	0	NA
Study_3015_RNA	0	0	0	0	0	0	NA	0	0	0	0	0	0	0	0	0	0	NA	0	NA	0	0	0	NA	0	NA	0	NA	0	NA	0	NA
Study_3018_DNA	0	0	0	0	0	0	NA	0	0	0	0	0	0	0	0	0	0	NA	0	NA	1	0	0	NA	0	NA	0	NA	0	NA	0	NA
Study_3018_RNA	0	0	0	0	0	0	NA	0	0	0	0	0	0	0	0	0	0	NA	0	NA	1	0	0	NA	0	NA	0	NA	0	NA	0	NA
Study_3074_DNA	0	0	0	0	0	0	NA	0	0	0	0	0	0	0	0	0	0	NA	0	NA	0	0	0	NA	0	NA	0	NA	0	NA	0	NA
Study_3074_RNA	0	0	0	0	0	0	NA	0	0	0	0	0	0	0	0	0	0	NA	0	NA	0	0	0	NA	0	NA	0	NA	0	NA	0	NA
Study_3103_DNA	0	0	0	0	0	0	NA	0	0	0	0	0	0	0	0	0	0	NA	0	NA	0	NA	0	0	0	NA	0	NA	0	NA	0	NA
Study_3103_RNA	0	0	0	0	0	0	NA	0	0	0	0	0	0	0	0	0	0	NA	0	NA	0	NA	0	0	0	NA	0	NA	0	NA	0	NA
Study_3111_DNA	0	NA	0	NA	0	NA	NA	NA	NA	NA	NA	0	NA	0	NA	0	NA	NA	NA	NA	NA	NA	NA	NA	NA	NA	NA	NA	NA	NA	NA	NA
Study_3111_RNA	0	NA	0	NA	0	NA	NA	NA	NA	NA	NA	0	NA	0	NA	0	NA	NA	NA	NA	NA	NA	NA	NA	NA	NA	NA	NA	NA	NA	NA	NA
Study_3168_DNA	0	0	0	0	0	0	NA	0	0	0	0	0	0	0	0	0	0	NA	0	NA	0	NA	0	NA	0	NA	0	NA	0	NA	0	NA
Study_3168_RNA	0	0	0	0	0	0	NA	0	0	0	0	0	0	0	0	0	0	NA	0	NA	0	NA	0	NA	0	NA	0	NA	0	NA	0	NA
Study_3169_DNA	0	0	0	0	0	0	NA	0	0	0	0	0	0	0	0	0	0	NA	0	NA	0	NA	0	NA	0	NA	0	NA	0	NA	0	NA
Study_3169_RNA	0	0	0	0	0	0	NA	0	0	0	0	0	0	0	0	0	0	NA	0	NA	0	NA	0	NA	0	NA	0	NA	0	NA	0	NA
Study_3171_DNA	0	0	0	0	0	0	NA	0	0	0	0	0	0	0	0	0	0	NA	0	NA	0	NA	0	0	0	NA	0	NA	0	NA	0	NA
Study_3171_RNA	0	0	0	0	0	0	NA	0	0	0	0	0	0	0	0	0	0	NA	0	NA	0	NA	0	0	0	NA	0	NA	0	NA	0	NA
Study_3172_DNA	0	NA	0	NA	0	NA	NA	NA	NA	NA	NA	0	NA	0	NA	0	NA	NA	NA	NA	NA	NA	NA	0	NA	NA	NA	NA	NA	NA	NA	NA
Study_3172_RNA	0	NA	0	NA	0	NA	NA	NA	NA	NA	NA	0	NA	0	NA	0	NA	NA	NA	NA	NA	NA	NA	0	NA	NA	NA	NA	NA	NA	NA	NA
Study_3192_DNA	0	0	0	0	0	0	NA	0	0	0	0	0	0	0	0	0	0	NA	1	NA	0	NA	0	NA	0	NA	0	NA	0	NA	0	NA
Study_3192_RNA	0	0	0	0	0	0	NA	0	0	0	0	0	0	0	0	0	0	NA	1	NA	0	NA	0	NA	0	NA	0	NA	0	NA	0	NA
Study_3193_DNA	0	0	0	0	0	0	NA	0	0	0	0	0	0	0	0	0	0	NA	0	NA	0	NA	0	NA	0	NA	0	NA	0	NA	0	NA
Study_3193_RNA	0	0	0	0	0	0	NA	0	0	0	0	0	0	0	0	0	0	NA	0	NA	0	NA	0	NA	0	NA	0	NA	0	NA	0	NA
Study_3195_DNA	1	1	0	0	0	0	NA	0	0	0	0	0	0	0	0	0	0	NA	0	NA	0	NA	0	NA	0	NA	0	NA	0	NA	0	NA
Study_3195_RNA	1	1	0	0	0	0	NA	0	0	0	0	0	0	0	0	0	0	NA	0	NA	0	NA	0	NA	0	NA	0	NA	0	NA	0	NA
Study_3204_DNA	1	1	0	0	0	0	NA	0	0	0	0	0	0	0	0	0	0	NA	0	NA	0	NA	0	NA	0	NA	0	NA	0	NA	0	NA
Study_3204_RNA	1	1	0	0	0	0	NA	0	0	0	0	0	0	0	0	0	0	NA	0	NA	0	NA	0	NA	0	NA	0	NA	0	NA	0	NA
Study_3212_DNA	0	0	0	0	0	0	NA	0	0	0	0	0	0	0	0	0	0	NA	0	NA	0	NA	0	0	0	NA	0	NA	0	NA	0	NA
Study_3212_RNA	0	0	0	0	0	0	NA	0	0	0	0	0	0	0	0	0	0	NA	0	NA	0	NA	0	0	0	NA	0	NA	0	NA	0	NA
Study_3213_DNA	1	1	0	0	0	0	NA	0	0	0	0	0	0	0	0	0	0	NA	0	NA	0	NA	0	NA	0	NA	0	NA	0	NA	0	NA
Study_3213_RNA	1	1	0	0	0	0	NA	0	0	0	0	0	0	0	0	0	0	NA	0	NA	0	NA	0	NA	0	NA	0	NA	0	NA	0	NA
Study_3214_DNA	0	0	0	0	0	0	NA	0	1	0	0	0	0	0	0	0	0	NA	0	NA	0	NA	0	NA	0	NA	0	NA	0	NA	0	NA
Study_3214_RNA	0	0	0	0	0	0	NA	0	1	0	0	0	0	0	0	0	0	NA	0	NA	0	NA	0	NA	0	NA	0	NA	0	NA	0	NA
Study_3215_DNA	1	1	0	0	0	0	NA	0	0	0	0	0	0	0	0	0	0	NA	0	NA	0	NA	0	NA	0	NA	0	NA	0	NA	0	NA
Study_3215_RNA	1	1	0	0	0	0	NA	0	0	0	0	0	0	0	0	0	0	NA	0	NA	0	NA	0	NA	0	NA	0	NA	0	NA	0	NA
Study_3219_DNA	1	1	0	0	0	0	NA	0	0	0	0	0	0	0	0	0	0	NA	0	NA	0	NA	0	NA	0	NA	0	NA	0	NA	0	NA
Study_3219_RNA	1	1	0	0	0	0	NA	0	0	0	0	0	0	0	0	0	0	NA	0	NA	0	NA	0	NA	0	NA	0	NA	0	NA	0	NA
Study_3220_DNA	0	0	0	0	0	0	NA	0	0	0	0	0	0	0	0	0	0	NA	0	NA	0	NA	0	0	0	NA	0	NA	0	NA	0	NA
Study_3220_RNA	0	0	0	0	0	0	NA	0	0	0	0	0	0	0	0	0	0	NA	0	NA	0	NA	0	0	0	NA	0	NA	0	NA	0	NA
Study_3221_DNA	0	0	0	0	0	0	NA	0	0	0	0	0	0	0	0	0	0	NA	0	NA	0	NA	0	NA	0	NA	0	NA	0	NA	0	NA
Study_3221_RNA	0	0	0	0	0	0	NA	0	0	0	0	0	0	0	0	0	0	NA	0	NA	0	NA	0	NA	0	NA	0	NA	0	NA	0	NA
Study_3223_DNA	0	0	0	0	0	0	NA	0	0	0	0	0	0	0	0	0	0	NA	0	NA	0	NA	0	NA	0	NA	0	NA	0	NA	0	NA
Study_3223_RNA	0	0	0	0	0	0	NA	0	0	0	0	0	0	0	0	0	0	NA	0	NA	0	NA	0	NA	0	NA	0	NA	0	NA	0	NA
Study_3224_DNA	0	0	0	0	0	0	NA	0	0	0	0	0	0	0	0	0	0	NA	0	NA	0	NA	0	NA	0	NA	0	NA	0	NA	0	NA
Study_3224_RNA	0	0	0	0	0	0	NA	0	0	0	0	0	0	0	0	0	0	NA	0	NA	0	NA	0	NA	0	NA	0	NA	0	NA	0	NA
Study_3225_DNA	0	1	0	0	0	0	NA	0	0	0	0	0	0	0	0	0	0	NA	0	NA	0	NA	0	0	0	NA	0	NA	0	NA	0	NA
Study_3225_RNA	0	1	0	0	0	0	NA	0	0	0	0	0	0	0	0	0	0	NA	0	NA	0	NA	0	0	0	NA	0	NA	0	NA	0	NA
Study_3227_DNA	1	1	0	0	0	0	NA	0	0	0	0	0	0	0	0	0	1	NA	0	NA	0	NA	0	0	0	NA	0	NA	0	NA	0	NA
Study_3227_RNA	1	1	0	0	0	0	NA	0	0	0	0	0	0	0	0	0	1	NA	0	NA	0	NA	0	0	0	NA	0	NA	0	NA	0	NA
Study_3246_DNA	0	0	0	0	0	0	NA	0	1	0	0	0	0	0	0	0	0	NA	0	NA	0	NA	0	NA	0	NA	0	NA	0	NA	0	NA
Study_3246_RNA	0	0	0	0	0	0	NA	0	1	0	0	0	0	0	0	0	0	NA	0	NA	0	NA	0	NA	0	NA	0	NA	0	NA	0	NA
Study_3247_DNA	0	0	0	0	0	0	NA	0	0	0	0	0	0	0	0	0	0	NA	0	NA	0	NA	0	NA	0	NA	0	NA	0	NA	0	NA
Study_3247_RNA	0	0	0	0	0	0	NA	0	0	0	0	0	0	0	0	0	0	NA	0	NA	0	NA	0	NA	0	NA	0	NA	0	NA	0	NA
Study_3252_DNA	0	0	0	0	0	0	NA	0	0	0	0	0	0	0	0	0	0	NA	0	NA	0	NA	0	NA	0	NA	0	0	0	0	0	NA
Study_3252_RNA	0	0	0	0	0	0	NA	0	0	0	0	0	0	0	0	0	0	NA	0	NA	0	NA	0	NA	0	NA	0	0	0	0	0	NA
Study_3253_DNA	0	0	0	0	0	0	NA	0	0	0	0	0	0	0	0	0	0	NA	0	NA	0	NA	0	NA	0	NA	0	NA	0	NA	0	NA
Study_3253_RNA	0	0	0	0	0	0	NA	0	0	0	0	0	0	0	0	0	0	NA	0	NA	0	NA	0	NA	0	NA	0	NA	0	NA	0	NA
Study_3255_DNA	0	0	0	0	0	0	NA	0	0	0	0	0	0	0	0	0	0	NA	0	NA	1	NA	0	NA	0	NA	0	NA	0	NA	0	NA
Study_3255_RNA	0	0	0	0	0	0	NA	0	0	0	0	0	0	0	0	0	0	NA	0	NA	1	NA	0	NA	0	NA	0	NA	0	NA	0	NA
Study_3257_DNA	0	0	0	0	0	0	NA	0	0	0	0	0	0	0	0	0	1	NA	0	NA	0	NA	0	NA	0	NA	0	NA	0	NA	0	NA
Study_3257_RNA	0	0	0	0	0	0	NA	0	0	0	0	0	0	0	0	0	1	NA	0	NA	0	NA	0	NA	0	NA	0	NA	0	NA	0	NA
Study_3258_DNA	0	0	0	0	0	0	NA	0	0	0	0	0	0	0	0	0	0	NA	0	NA	0	NA	0	NA	0	NA	0	NA	0	NA	0	NA
Study_3258_RNA	0	0	0	0	0	0	NA	0	0	0	0	0	0	0	0	0	0	NA	0	NA	0	NA	0	NA	0	NA	0	NA	0	NA	0	NA
Study_3261_DNA	0	0	0	0	0	0	NA	0	0	0	0	0	0	0	0	0	0	NA	0	NA	0	NA	0	0	0	NA	0	NA	0	NA	0	NA
Study_3261_RNA	0	0	0	0	0	0	NA	0	0	0	0	0	0	0	0	0	0	NA	0	NA	0	NA	0	0	0	NA	0	NA	0	NA	0	NA
Study_3265_DNA	0	0	0	0	0	0	NA	0	0	0	0	0	0	0	0	0	0	NA	0	NA	1	NA	0	NA	0	NA	0	NA	0	NA	0	NA
Study_3265_RNA	0	0	0	0	0	0	NA	0	0	0	0	0	0	0	0	0	0	NA	0	NA	1	NA	0	NA	0	NA	0	NA	0	NA	0	NA
Study_3266_DNA	0	0	0	0	0	0	NA	0	0	0	0	0	0	0	0	0	0	NA	0	NA	0	NA	0	0	0	NA	0	NA	0	NA	0	NA
Study_3266_RNA	0	0	0	0	0	0	NA	0	0	0	0	0	0	0	0	0	0	NA	0	NA	0	NA	0	0	0	NA	0	NA	0	NA	0	NA
Study_3268_DNA	0	0	0	0	0	0	NA	0	0	0	0	0	0	0	0	0	0	NA	0	NA	0	NA	0	NA	0	NA	0	NA	0	NA	0	NA
Study_3268_RNA	0	0	0	0	0	0	NA	0	0	0	0	0	0	0	0	0	0	NA	0	NA	0	NA	0	NA	0	NA	0	NA	0	NA	0	NA
Study_3272_DNA	0	0	0	0	0	0	NA	0	0	0	0	0	0	0	0	1	1	NA	0	NA	0	NA	0	NA	0	NA	0	NA	0	NA	0	NA
Study_3272_RNA	0	0	0	0	0	0	NA	0	0	0	0	0	0	0	0	1	1	NA	0	NA	0	NA	0	NA	0	NA	0	NA	0	NA	0	NA
Study_3292_DNA	0	0	0	0	0	0	NA	0	0	0	0	0	0	0	0	0	0	NA	0	NA	0	NA	0	NA	0	NA	0	NA	0	NA	0	NA
Study_3292_RNA	0	0	0	0	0	0	NA	0	0	0	0	0	0	0	0	0	0	NA	0	NA	0	NA	0	NA	0	NA	0	NA	0	NA	0	NA
Study_3317_DNA	0	0	0	0	0	0	NA	0	0	0	0	0	0	0	0	0	0	NA	1	NA	0	NA	0	NA	0	NA	0	NA	0	NA	0	NA
Study_3317_RNA	0	0	0	0	0	0	NA	0	0	0	0	0	0	0	0	0	0	NA	1	NA	0	NA	0	NA	0	NA	0	NA	0	NA	0	NA
Study_3330_DNA	0	0	0	0	0	0	NA	0	0	0	0	0	0	0	0	0	0	NA	0	NA	0	NA	0	NA	0	NA	0	NA	0	NA	0	NA
Study_3330_RNA	0	0	0	0	0	0	NA	0	0	0	0	0	0	0	0	0	0	NA	0	NA	0	NA	0	NA	0	NA	0	NA	0	NA	0	NA
Study_3343_DNA	0	0	0	0	0	0	NA	0	0	0	0	0	0	0	0	0	0	NA	1	NA	0	NA	0	NA	0	NA	0	NA	0	NA	0	NA
Study_3343_RNA	0	0	0	0	0	0	NA	0	0	0	0	0	0	0	0	0	0	NA	1	NA	0	NA	0	NA	0	NA	0	NA	0	NA	0	NA
Study_3355_DNA	1	1	0	0	0	0	NA	0	0	0	0	0	0	0	0	0	0	NA	1	NA	0	0	0	NA	0	NA	0	NA	0	NA	0	NA
Study_3355_RNA	1	1	0	0	0	0	NA	0	0	0	0	0	0	0	0	0	0	NA	1	NA	0	0	0	NA	0	NA	0	NA	0	NA	0	NA
Study_3356_DNA	0	0	0	0	0	0	NA	0	0	0	0	0	0	0	0	0	0	NA	0	NA	1	NA	0	NA	0	NA	0	NA	0	NA	0	NA
Study_3356_RNA	0	0	0	0	0	0	NA	0	0	0	0	0	0	0	0	0	0	NA	0	NA	1	NA	0	NA	0	NA	0	NA	0	NA	0	NA
Study_3357_DNA	0	0	0	0	0	0	NA	0	0	0	0	0	0	0	0	0	0	NA	1	NA	0	NA	0	NA	0	NA	0	NA	0	NA	0	NA
Study_3357_RNA	0	0	0	0	0	0	NA	0	0	0	0	0	0	0	0	0	0	NA	1	NA	0	NA	0	NA	0	NA	0	NA	0	NA	0	NA
Study_3359_DNA	0	0	0	0	0	0	1	0	0	0	0	0	0	0	0	0	0	NA	0	NA	0	0	0	NA	0	NA	0	NA	0	NA	0	NA
Study_3359_RNA	0	0	0	0	0	0	1	0	0	0	0	0	0	0	0	0	0	NA	0	NA	0	0	0	NA	0	NA	0	NA	0	NA	0	NA
Study_3363_DNA	0	0	0	0	0	0	NA	0	0	0	0	0	0	0	0	0	0	NA	0	NA	0	NA	0	NA	0	NA	0	NA	0	NA	0	NA
Study_3363_RNA	0	0	0	0	0	0	NA	0	0	0	0	0	0	0	0	0	0	NA	0	NA	0	NA	0	NA	0	NA	0	NA	0	NA	0	NA
Study_3364_DNA	0	0	0	0	0	0	NA	0	0	0	0	0	0	0	0	0	0	NA	0	NA	0	NA	0	NA	0	NA	0	NA	0	NA	0	NA
Study_3364_RNA	0	0	0	0	0	0	NA	0	0	0	0	0	0	0	0	0	0	NA	0	NA	0	NA	0	NA	0	NA	0	NA	0	NA	0	NA
Study_3367_DNA	0	0	0	0	0	0	NA	0	0	0	0	0	0	0	0	0	0	NA	0	NA	1	NA	0	NA	0	NA	0	NA	0	NA	0	NA
Study_3367_RNA	0	0	0	0	0	0	NA	0	0	0	0	0	0	0	0	0	0	NA	0	NA	1	NA	0	NA	0	NA	0	NA	0	NA	0	NA
Study_3402_DNA	0	0	0	0	0	0	NA	0	1	0	0	0	0	0	1	0	0	NA	0	NA	0	NA	0	NA	0	NA	0	NA	0	NA	0	NA
Study_3402_RNA	0	0	0	0	0	0	NA	0	1	0	0	0	0	0	1	0	0	NA	0	NA	0	NA	0	NA	0	NA	0	NA	0	NA	0	NA
Study_3405_DNA	0	0	0	0	0	0	NA	0	0	0	0	0	0	0	0	0	0	NA	0	NA	0	0	0	NA	0	NA	0	NA	0	NA	0	NA
Study_3405_RNA	0	0	0	0	0	0	NA	0	0	0	0	0	0	0	0	0	0	NA	0	NA	0	0	0	NA	0	NA	0	NA	0	NA	0	NA
Study_3406_DNA	0	0	0	0	0	0	NA	0	0	0	0	0	0	0	0	0	0	NA	0	NA	0	0	0	NA	0	NA	0	NA	0	NA	0	NA
Study_3406_RNA	0	0	0	0	0	0	NA	0	0	0	0	0	0	0	0	0	0	NA	0	NA	0	0	0	NA	0	NA	0	NA	0	NA	0	NA
Study_3461_DNA	0	0	0	0	0	0	NA	0	0	0	0	0	0	0	0	0	0	NA	0	NA	0	NA	1	NA	0	NA	0	NA	0	NA	0	NA
Study_3461_RNA	0	0	0	0	0	0	NA	0	0	0	0	0	0	0	0	0	0	NA	0	NA	0	NA	1	NA	0	NA	0	NA	0	NA	0	NA
Study_3505_DNA	0	0	0	0	0	0	NA	0	0	0	0	0	0	0	0	0	0	NA	1	NA	0	0	0	NA	0	NA	0	NA	0	NA	0	NA
Study_3505_RNA	0	0	0	0	0	0	NA	0	0	0	0	0	0	0	0	0	0	NA	1	NA	0	0	0	NA	0	NA	0	NA	0	NA	0	NA
Study_3513_DNA	0	1	0	0	0	0	NA	0	0	0	0	0	0	0	0	0	0	NA	0	NA	0	NA	0	NA	0	NA	0	NA	0	NA	0	NA
Study_3513_RNA	0	1	0	0	0	0	NA	0	0	0	0	0	0	0	0	0	0	NA	0	NA	0	NA	0	NA	0	NA	0	NA	0	NA	0	NA
Study_3695_DNA	0	0	0	0	0	0	NA	0	0	0	0	0	0	0	0	0	0	NA	0	NA	0	NA	0	NA	0	NA	0	NA	0	NA	0	NA
Study_3695_RNA	0	0	0	0	0	0	NA	0	0	0	0	0	0	0	0	0	0	NA	0	NA	0	NA	0	NA	0	NA	0	NA	0	NA	0	NA
Study_3710_DNA	0	0	0	0	0	0	NA	0	0	0	0	0	0	0	0	0	0	NA	0	NA	0	NA	0	0	0	NA	0	NA	0	NA	0	NA
Study_3710_RNA	0	0	0	0	0	0	NA	0	0	0	0	0	0	0	0	0	0	NA	0	NA	0	NA	0	0	0	NA	0	NA	0	NA	0	NA
Study_3711_DNA	0	0	0	0	0	0	NA	0	0	0	0	0	0	0	0	0	0	NA	0	NA	0	NA	0	0	0	NA	0	NA	0	NA	0	NA
Study_3711_RNA	0	0	0	0	0	0	NA	0	0	0	0	0	0	0	0	0	0	NA	0	NA	0	NA	0	0	0	NA	0	NA	0	NA	0	NA
Study_3801_DNA	0	0	0	0	0	0	NA	0	0	0	0	0	0	0	0	0	0	NA	0	NA	0	NA	0	NA	0	NA	0	NA	0	NA	0	NA
Study_3801_RNA	0	0	0	0	0	0	NA	0	0	0	0	0	0	0	0	0	0	NA	0	NA	0	NA	0	NA	0	NA	0	NA	0	NA	0	NA
Study_3803_DNA	0	0	0	0	0	0	NA	0	0	0	0	0	0	0	0	0	0	NA	0	NA	0	NA	0	NA	0	NA	0	NA	0	NA	0	NA
Study_3803_RNA	0	0	0	0	0	0	NA	0	0	0	0	0	0	0	0	0	0	NA	0	NA	0	NA	0	NA	0	NA	0	NA	0	NA	0	NA
Study_3804_DNA	0	0	0	0	0	0	NA	0	0	0	0	0	0	0	0	0	0	NA	0	NA	1	NA	0	0	0	NA	0	NA	0	NA	0	NA
Study_3804_RNA	0	0	0	0	0	0	NA	0	0	0	0	0	0	0	0	0	0	NA	0	NA	1	NA	0	0	0	NA	0	NA	0	NA	0	NA
Study_3805_DNA	0	0	0	0	0	0	NA	0	0	0	0	0	0	0	0	0	0	NA	0	NA	0	NA	1	0	0	NA	0	NA	0	NA	0	NA
Study_3805_RNA	0	0	0	0	0	0	NA	0	0	0	0	0	0	0	0	0	0	NA	0	NA	0	NA	1	0	0	NA	0	NA	0	NA	0	NA
Study_3812_DNA	0	0	0	0	0	0	NA	0	0	0	0	0	0	0	0	0	0	NA	0	NA	0	NA	0	NA	0	NA	0	NA	0	NA	0	NA
Study_3812_RNA	0	0	0	0	0	0	NA	0	0	0	0	0	0	0	0	0	0	NA	0	NA	0	NA	0	NA	0	NA	0	NA	0	NA	0	NA
Study_3814_DNA	0	0	0	0	0	0	NA	0	1	0	0	0	0	0	0	0	0	NA	0	NA	0	NA	0	NA	0	NA	0	0	0	0	0	NA
Study_3814_RNA	0	0	0	0	0	0	NA	0	1	0	0	0	0	0	0	0	0	NA	0	NA	0	NA	0	NA	0	NA	0	0	0	0	0	NA
Study_3815_DNA	0	0	0	0	0	0	NA	0	0	0	0	0	0	0	0	0	0	NA	0	NA	0	NA	0	NA	0	NA	0	NA	0	NA	0	NA
Study_3815_RNA	0	0	0	0	0	0	NA	0	0	0	0	0	0	0	0	0	0	NA	0	NA	0	NA	0	NA	0	NA	0	NA	0	NA	0	NA
Study_3816_DNA	0	0	0	0	0	0	NA	0	0	0	0	0	0	0	0	0	0	NA	0	NA	0	NA	0	NA	0	NA	0	NA	0	NA	0	NA
Study_3816_RNA	0	0	0	0	0	0	NA	0	0	0	0	0	0	0	0	0	0	NA	0	NA	0	NA	0	NA	0	NA	0	NA	0	NA	0	NA
Study_3962_DNA	1	1	0	0	0	0	NA	0	0	0	0	0	0	0	0	0	0	NA	0	NA	0	NA	0	NA	0	NA	0	NA	0	NA	0	NA
Study_3963_DNA	0	0	0	0	0	0	NA	0	0	0	0	0	0	0	0	0	0	NA	0	NA	0	NA	0	NA	0	NA	0	NA	0	NA	0	NA
Study_3963_RNA	0	0	0	0	0	0	NA	0	0	0	0	0	0	0	0	0	0	NA	0	NA	0	NA	0	NA	0	NA	0	NA	0	NA	0	NA
Study_3968_DNA	0	0	0	0	0	0	NA	0	0	0	0	0	0	0	0	0	0	NA	0	NA	0	NA	0	0	0	NA	0	NA	0	NA	0	NA
Study_3968_RNA	0	0	0	0	0	0	NA	0	0	0	0	0	0	0	0	0	0	NA	0	NA	0	NA	0	0	0	NA	0	NA	0	NA	0	NA
Study_3969_DNA	0	0	0	0	0	0	NA	0	0	0	0	0	0	0	0	0	1	NA	0	NA	0	NA	0	NA	0	NA	0	NA	0	NA	0	NA
Study_3971_DNA	0	0	0	0	0	0	NA	0	0	0	0	0	0	0	0	0	0	NA	0	NA	0	NA	0	NA	0	NA	0	NA	0	NA	0	NA
Study_3971_RNA	0	0	0	0	0	0	NA	0	0	0	0	0	0	0	0	0	0	NA	0	NA	0	NA	0	NA	0	NA	0	NA	0	NA	0	NA
Study_3972_DNA	0	0	0	0	0	0	NA	0	0	0	0	0	0	0	0	0	0	NA	0	NA	0	NA	0	NA	0	NA	0	NA	0	NA	0	NA
Study_3972_RNA	0	0	0	0	0	0	NA	0	0	0	0	0	0	0	0	0	0	NA	0	NA	0	NA	0	NA	0	NA	0	NA	0	NA	0	NA
Study_3978_DNA	0	0	0	0	0	0	NA	0	0	0	0	0	0	0	0	0	0	NA	0	NA	1	NA	0	NA	0	NA	0	NA	0	NA	0	NA
Study_3978_RNA	0	0	0	0	0	0	NA	0	0	0	0	0	0	0	0	0	0	NA	0	NA	1	NA	0	NA	0	NA	0	NA	0	NA	0	NA
Study_3980_DNA	0	0	0	0	0	0	NA	0	0	0	0	0	0	0	0	0	0	NA	0	NA	0	NA	0	NA	0	NA	0	NA	0	NA	0	NA
Study_3980_RNA	0	0	0	0	0	0	NA	0	0	0	0	0	0	0	0	0	0	NA	0	NA	0	NA	0	NA	0	NA	0	NA	0	NA	0	NA
Study_3985_DNA	0	0	0	0	0	0	NA	0	0	0	0	0	0	0	0	0	0	NA	0	NA	0	NA	0	NA	0	NA	0	NA	0	NA	0	NA
Study_3985_RNA	0	0	0	0	0	0	NA	0	0	0	0	0	0	0	0	0	0	NA	0	NA	0	NA	0	NA	0	NA	0	NA	0	NA	0	NA
Study_3988_DNA	0	0	0	0	0	0	NA	0	0	0	0	0	0	0	0	0	0	NA	0	NA	0	NA	0	NA	0	NA	0	NA	0	NA	0	NA
Study_3988_RNA	0	0	0	0	0	0	NA	0	0	0	0	0	0	0	0	0	0	NA	0	NA	0	NA	0	NA	0	NA	0	NA	0	NA	0	NA
Study_3989_DNA	0	0	0	0	0	0	NA	0	0	0	0	0	0	0	0	0	0	NA	0	NA	0	NA	0	0	0	NA	0	NA	0	NA	0	NA
Study_3989_RNA	0	0	0	0	0	0	NA	0	0	0	0	0	0	0	0	0	0	NA	0	NA	0	NA	0	0	0	NA	0	NA	0	NA	0	NA
Study_3990_DNA	0	0	0	0	0	0	NA	0	0	0	0	0	0	0	0	0	1	NA	0	NA	1	NA	0	0	0	NA	0	NA	0	NA	0	NA
Study_3990_RNA	0	0	0	0	0	0	NA	0	0	0	0	0	0	0	0	0	1	NA	0	NA	1	NA	0	0	0	NA	0	NA	0	NA	0	NA
Study_4001_DNA	0	0	0	0	0	0	NA	0	0	0	0	0	0	0	0	0	0	NA	0	NA	0	NA	0	0	1	NA	0	NA	0	NA	0	NA
Study_4001_RNA	0	0	0	0	0	0	NA	0	0	0	0	0	0	0	0	0	0	NA	0	NA	0	NA	0	0	1	NA	0	NA	0	NA	0	NA
Study_4005_DNA	1	1	0	0	0	0	NA	0	1	0	0	0	0	0	0	0	0	NA	0	NA	1	NA	0	NA	0	NA	0	0	0	0	0	NA
Study_4005_RNA	1	1	0	0	0	0	NA	0	1	0	0	0	0	0	0	0	0	NA	0	NA	1	NA	0	NA	0	NA	0	0	0	0	0	NA
Study_4006_DNA	0	0	0	0	0	0	NA	0	0	0	0	0	0	0	0	0	0	NA	0	NA	0	NA	0	0	1	NA	0	NA	0	NA	0	NA
Study_4006_RNA	0	0	0	0	0	0	NA	0	0	0	0	0	0	0	0	0	0	NA	0	NA	0	NA	0	0	1	NA	0	NA	0	NA	0	NA
Study_4007_DNA	0	0	0	0	0	0	NA	0	0	0	0	0	0	0	0	0	0	NA	0	NA	0	NA	0	0	0	NA	0	NA	0	NA	0	NA
Study_4007_RNA	0	0	0	0	0	0	NA	0	0	0	0	0	0	0	0	0	0	NA	0	NA	0	NA	0	0	0	NA	0	NA	0	NA	0	NA
Study_4012_DNA	0	0	0	0	0	0	NA	0	0	0	0	0	0	0	0	0	0	NA	0	NA	0	NA	0	NA	0	NA	0	NA	0	NA	0	NA
Study_4012_RNA	0	0	0	0	0	0	NA	0	0	0	0	0	0	0	0	0	0	NA	0	NA	0	NA	0	NA	0	NA	0	NA	0	NA	0	NA
Study_4013_DNA	0	0	0	0	0	0	NA	0	0	0	0	0	0	0	0	0	1	NA	0	NA	0	NA	0	NA	0	NA	0	NA	0	NA	0	NA
Study_4013_RNA	0	0	0	0	0	0	NA	0	0	0	0	0	0	0	0	0	1	NA	0	NA	0	NA	0	NA	0	NA	0	NA	0	NA	0	NA
Study_4015_DNA	0	0	0	0	0	0	NA	0	0	0	0	0	0	0	0	0	0	NA	0	NA	0	NA	0	0	0	NA	0	NA	0	NA	0	NA
Study_4015_RNA	0	0	0	0	0	0	NA	0	0	0	0	0	0	0	0	0	0	NA	0	NA	0	NA	0	0	0	NA	0	NA	0	NA	0	NA
Study_4021_DNA	0	0	0	0	0	0	NA	0	0	0	0	0	0	0	0	0	0	NA	0	NA	0	NA	0	NA	0	NA	0	NA	0	NA	0	NA
Study_4021_RNA	0	0	0	0	0	0	NA	0	0	0	0	0	0	0	0	0	0	NA	0	NA	0	NA	0	NA	0	NA	0	NA	0	NA	0	NA
Study_4023_DNA	0	0	0	0	0	0	NA	0	0	0	0	0	0	0	0	0	1	NA	0	NA	0	NA	0	NA	0	NA	0	NA	0	NA	0	NA
Study_4027_DNA	0	0	0	0	0	0	NA	0	0	0	0	0	0	0	0	0	0	NA	0	NA	0	NA	0	NA	0	NA	0	NA	0	NA	0	NA
Study_4027_RNA	0	0	0	0	0	0	NA	0	0	0	0	0	0	0	0	0	0	NA	0	NA	0	NA	0	NA	0	NA	0	NA	0	NA	0	NA
Study_4028_DNA	0	0	0	0	0	0	NA	0	0	0	0	0	0	0	0	0	0	NA	0	NA	0	NA	0	NA	0	NA	0	NA	0	NA	0	NA
Study_4028_RNA	0	0	0	0	0	0	NA	0	0	0	0	0	0	0	0	0	0	NA	0	NA	0	NA	0	NA	0	NA	0	NA	0	NA	0	NA
Study_4029_DNA	0	0	0	0	0	0	NA	0	0	0	0	0	0	0	0	0	0	NA	0	NA	1	NA	0	NA	0	NA	0	0	0	0	0	NA
Study_4029_RNA	0	0	0	0	0	0	NA	0	0	0	0	0	0	0	0	0	0	NA	0	NA	1	NA	0	NA	0	NA	0	0	0	0	0	NA
Study_4035_DNA	0	0	0	0	0	0	NA	0	0	0	0	0	0	0	0	0	0	NA	0	NA	0	NA	0	0	0	NA	0	NA	0	NA	0	NA
Study_4035_RNA	0	0	0	0	0	0	NA	0	0	0	0	0	0	0	0	0	0	NA	0	NA	0	NA	0	0	0	NA	0	NA	0	NA	0	NA
Study_4037_DNA	0	0	0	0	0	0	NA	0	0	0	0	0	0	0	0	0	0	NA	0	NA	0	NA	0	NA	0	NA	0	NA	0	NA	0	NA
Study_4037_RNA	0	0	0	0	0	0	NA	0	0	0	0	0	0	0	0	0	0	NA	0	NA	0	NA	0	NA	0	NA	0	NA	0	NA	0	NA
Study_4038_DNA	0	0	0	0	0	0	NA	0	0	0	0	0	0	0	0	0	0	NA	0	NA	0	NA	0	0	0	NA	0	NA	0	NA	0	NA
Study_4038_RNA	0	0	0	0	0	0	NA	0	0	0	0	0	0	0	0	0	0	NA	0	NA	0	NA	0	0	0	NA	0	NA	0	NA	0	NA
Study_4081_DNA	0	0	0	0	0	0	NA	0	0	0	0	0	0	0	0	0	0	NA	0	NA	0	NA	0	0	0	NA	0	NA	0	NA	0	NA
Study_4081_RNA	0	0	0	0	0	0	NA	0	0	0	0	0	0	0	0	0	0	NA	0	NA	0	NA	0	0	0	NA	0	NA	0	NA	0	NA
Study_4086_DNA	0	0	0	0	0	0	NA	0	0	0	0	0	0	0	0	0	0	NA	0	NA	0	NA	0	0	0	NA	0	NA	0	NA	0	NA
Study_4086_RNA	0	0	0	0	0	0	NA	0	0	0	0	0	0	0	0	0	0	NA	0	NA	0	NA	0	0	0	NA	0	NA	0	NA	0	NA
Study_4098_DNA	1	NA	0	NA	0	NA	NA	NA	NA	NA	NA	0	NA	0	NA	0	NA	NA	NA	NA	NA	NA	NA	NA	NA	NA	NA	NA	NA	NA	NA	NA
Study_4098_RNA	1	NA	0	NA	0	NA	NA	NA	NA	NA	NA	0	NA	0	NA	0	NA	NA	NA	NA	NA	NA	NA	NA	NA	NA	NA	NA	NA	NA	NA	NA
Study_4100_DNA	0	NA	0	NA	0	NA	NA	NA	NA	NA	NA	0	NA	0	NA	0	NA	NA	NA	NA	NA	NA	NA	NA	NA	NA	NA	NA	NA	NA	NA	NA
Study_4100_RNA	0	NA	0	NA	0	NA	NA	NA	NA	NA	NA	0	NA	0	NA	0	NA	NA	NA	NA	NA	NA	NA	NA	NA	NA	NA	NA	NA	NA	NA	NA
Study_4108_DNA	0	1	0	0	0	0	NA	0	0	0	0	0	0	0	0	0	0	NA	0	NA	0	NA	0	NA	0	NA	0	NA	0	NA	0	NA
Study_4109_DNA	0	0	0	0	0	0	NA	0	0	0	0	0	0	0	0	0	0	NA	0	NA	0	NA	0	NA	0	NA	0	NA	0	NA	0	NA
Study_4109_RNA	0	0	0	0	0	0	NA	0	0	0	0	0	0	0	0	0	0	NA	0	NA	0	NA	0	NA	0	NA	0	NA	0	NA	0	NA
Study_4114_DNA	0	0	0	0	0	0	NA	0	0	0	0	0	0	0	0	0	0	NA	0	NA	0	NA	0	NA	0	NA	0	NA	0	NA	0	NA
Study_4114_RNA	0	0	0	0	0	0	NA	0	0	0	0	0	0	0	0	0	0	NA	0	NA	0	NA	0	NA	0	NA	0	NA	0	NA	0	NA
Study_4120_DNA	0	0	0	0	0	0	NA	0	0	0	0	0	0	0	0	0	0	NA	0	NA	0	NA	0	0	0	NA	0	NA	0	NA	0	NA
Study_4120_RNA	0	0	0	0	0	0	NA	0	0	0	0	0	0	0	0	0	0	NA	0	NA	0	NA	0	0	0	NA	0	NA	0	NA	0	NA
Study_4126_DNA	0	0	0	0	0	0	NA	0	0	0	0	0	0	0	0	0	0	NA	0	NA	0	NA	0	NA	0	NA	0	NA	0	NA	0	NA
Study_4126_RNA	0	0	0	0	0	0	NA	0	0	0	0	0	0	0	0	0	0	NA	0	NA	0	NA	0	NA	0	NA	0	NA	0	NA	0	NA
Study_4128_DNA	0	0	0	0	0	0	NA	0	0	0	0	0	0	0	0	0	0	NA	0	NA	0	NA	0	0	0	NA	0	NA	0	NA	0	NA
Study_4128_RNA	0	0	0	0	0	0	NA	0	0	0	0	0	0	0	0	0	0	NA	0	NA	0	NA	0	0	0	NA	0	NA	0	NA	0	NA
Study_4129_DNA	0	0	0	0	0	0	NA	0	0	0	0	0	0	0	0	0	0	NA	0	NA	0	NA	0	NA	0	NA	0	NA	0	NA	0	NA
Study_4137_DNA	0	0	0	0	0	0	NA	0	1	1	0	0	0	0	0	0	0	NA	0	NA	0	NA	0	NA	0	NA	0	0	0	0	0	NA
Study_4137_RNA	0	0	0	0	0	0	NA	0	1	1	0	0	0	0	0	0	0	NA	0	NA	0	NA	0	NA	0	NA	0	0	0	0	0	NA
Study_4147_DNA	0	0	0	0	0	0	NA	0	0	0	0	0	0	0	0	0	0	NA	0	NA	0	NA	0	NA	0	NA	0	NA	0	NA	0	NA
Study_4147_RNA	0	0	0	0	0	0	NA	0	0	0	0	0	0	0	0	0	0	NA	0	NA	0	NA	0	NA	0	NA	0	NA	0	NA	0	NA
Study_4151_DNA	1	1	0	0	0	0	NA	0	0	0	0	0	0	0	0	0	0	NA	0	NA	0	NA	0	NA	0	NA	0	NA	0	NA	0	NA
Study_4151_RNA	1	1	0	0	0	0	NA	0	0	0	0	0	0	0	0	0	0	NA	0	NA	0	NA	0	NA	0	NA	0	NA	0	NA	0	NA
Study_4253_DNA	0	0	0	0	0	0	NA	0	0	0	0	0	0	0	0	0	0	NA	0	NA	0	NA	0	NA	0	NA	0	NA	0	NA	0	NA
Study_4253_RNA	0	0	0	0	0	0	NA	0	0	0	0	0	0	0	0	0	0	NA	0	NA	0	NA	0	NA	0	NA	0	NA	0	NA	0	NA
Study_4264_DNA	0	1	0	0	0	0	NA	0	0	0	0	0	0	0	0	0	0	NA	0	NA	0	NA	0	NA	0	NA	0	NA	0	NA	0	NA
Study_4277_DNA	0	0	0	0	0	0	NA	0	0	0	0	0	0	0	0	0	0	NA	0	NA	0	NA	0	NA	0	NA	0	NA	0	NA	0	NA
Study_4277_RNA	0	0	0	0	0	0	NA	0	0	0	0	0	0	0	0	0	0	NA	0	NA	0	NA	0	NA	0	NA	0	NA	0	NA	0	NA
Study_4280_DNA	0	0	0	0	0	0	NA	0	0	0	0	0	0	0	0	0	0	NA	0	NA	0	NA	0	0	0	NA	0	NA	0	NA	0	NA
Study_4280_RNA	0	0	0	0	0	0	NA	0	0	0	0	0	0	0	0	0	0	NA	0	NA	0	NA	0	0	0	NA	0	NA	0	NA	0	NA
Study_4286_DNA	0	0	0	0	0	0	NA	0	0	0	0	0	0	0	0	0	0	NA	0	NA	0	NA	0	NA	0	NA	0	NA	0	NA	0	NA
Study_4310_DNA	0	0	0	0	0	0	NA	0	0	0	0	0	0	0	0	0	0	NA	0	NA	0	NA	0	NA	0	NA	0	NA	0	NA	0	NA
Study_4310_RNA	0	0	0	0	0	0	NA	0	0	0	0	0	0	0	0	0	0	NA	0	NA	0	NA	0	NA	0	NA	0	NA	0	NA	0	NA
Study_4321_DNA	0	0	0	0	0	0	NA	0	0	0	0	0	0	0	0	0	0	NA	0	NA	0	NA	0	NA	0	NA	0	NA	0	NA	0	NA
Study_4321_RNA	0	0	0	0	0	0	NA	0	0	0	0	0	0	0	0	0	0	NA	0	NA	0	NA	0	NA	0	NA	0	NA	0	NA	0	NA
Study_4335_DNA	0	0	0	0	0	0	NA	0	0	0	0	0	0	0	0	0	0	NA	0	NA	0	NA	0	NA	0	NA	0	NA	0	NA	0	NA
Study_4335_RNA	0	0	0	0	0	0	NA	0	0	0	0	0	0	0	0	0	0	NA	0	NA	0	NA	0	NA	0	NA	0	NA	0	NA	0	NA
Study_4340_DNA	0	0	0	0	0	0	NA	0	0	0	0	0	0	0	0	0	0	NA	0	NA	0	NA	0	NA	0	NA	0	NA	0	NA	0	NA
Study_4340_RNA	0	0	0	0	0	0	NA	0	0	0	0	0	0	0	0	0	0	NA	0	NA	0	NA	0	NA	0	NA	0	NA	0	NA	0	NA
Study_4341_DNA	0	0	0	0	0	0	NA	0	0	0	0	0	0	0	0	0	1	NA	0	NA	0	NA	0	NA	1	NA	0	NA	0	NA	0	NA
Study_4341_RNA	0	0	0	0	0	0	NA	0	0	0	0	0	0	0	0	0	1	NA	0	NA	0	NA	0	NA	1	NA	0	NA	0	NA	0	NA
Study_4353_DNA	0	0	0	0	0	0	NA	0	0	0	0	0	0	0	0	0	0	NA	0	NA	0	NA	0	NA	0	NA	0	NA	0	NA	0	NA
Study_4353_RNA	0	0	0	0	0	0	NA	0	0	0	0	0	0	0	0	0	0	NA	0	NA	0	NA	0	NA	0	NA	0	NA	0	NA	0	NA
Study_4358_DNA	0	0	0	0	0	0	NA	0	0	0	0	0	0	0	0	0	0	NA	0	NA	0	NA	0	NA	0	NA	0	NA	0	NA	0	NA
Study_4358_RNA	0	0	0	0	0	0	NA	0	0	0	0	0	0	0	0	0	0	NA	0	NA	0	NA	0	NA	0	NA	0	NA	0	NA	0	NA
Study_4369_DNA	NA	NA	NA	NA	NA	NA	NA	NA	NA	NA	NA	NA	NA	NA	NA	NA	NA	NA	NA	NA	NA	NA	NA	NA	NA	NA	NA	NA	NA	NA	NA	NA
Study_4369_RNA	NA	NA	NA	NA	NA	NA	NA	NA	NA	NA	NA	NA	NA	NA	NA	NA	NA	NA	NA	NA	NA	NA	NA	NA	NA	NA	NA	NA	NA	NA	NA	NA
Study_4380_DNA	0	0	0	0	0	0	NA	0	0	0	0	0	0	0	0	0	0	NA	0	NA	0	NA	0	0	1	NA	0	NA	0	NA	0	NA
Study_4380_RNA	0	0	0	0	0	0	NA	0	0	0	0	0	0	0	0	0	0	NA	0	NA	0	NA	0	0	1	NA	0	NA	0	NA	0	NA
Study_4385_DNA	0	0	0	0	0	0	NA	0	0	0	0	0	0	0	0	0	0	NA	0	NA	0	NA	0	NA	0	NA	0	NA	0	NA	0	NA
Study_4393_RNA	0	0	0	0	0	0	NA	0	0	0	0	0	0	0	0	0	0	NA	0	NA	0	NA	0	NA	0	NA	0	NA	0	NA	0	NA
Study_4411_DNA	0	0	0	0	0	0	NA	0	0	0	0	0	0	0	0	0	0	NA	0	NA	0	NA	0	NA	0	NA	0	NA	0	NA	0	NA
Study_4411_RNA	0	NA	0	NA	0	NA	NA	NA	NA	NA	NA	0	NA	0	NA	0	NA	NA	NA	NA	NA	NA	NA	NA	NA	NA	NA	NA	NA	NA	NA	NA
Study_4416_DNA	0	0	0	0	0	0	NA	0	0	0	0	0	0	0	0	0	0	NA	0	NA	0	NA	0	NA	0	NA	0	0	0	0	0	NA
Study_4416_RNA	0	0	0	0	0	0	NA	0	0	0	0	0	0	0	0	0	0	NA	0	NA	0	NA	0	NA	0	NA	0	0	0	0	0	NA
Study_4420_DNA	0	0	0	0	0	0	NA	0	0	0	0	0	0	0	0	0	0	NA	0	NA	0	NA	0	NA	0	NA	0	NA	0	NA	0	NA
Study_4420_RNA	0	0	0	0	0	0	NA	0	0	0	0	0	0	0	0	0	0	NA	0	NA	0	NA	0	NA	0	NA	0	NA	0	NA	0	NA
Study_4423_DNA	0	0	0	0	0	0	NA	0	0	0	0	0	0	0	0	0	0	NA	0	NA	1	NA	0	NA	0	NA	0	NA	0	NA	0	NA
Study_4423_RNA	0	0	0	0	0	0	NA	0	0	0	0	0	0	0	0	0	0	NA	0	NA	1	NA	0	NA	0	NA	0	NA	0	NA	0	NA
Study_4426_DNA	0	0	0	0	0	0	NA	0	0	0	0	0	0	0	0	0	0	NA	0	NA	0	NA	0	NA	0	NA	0	NA	0	NA	0	NA
Study_4426_RNA	0	0	0	0	0	0	NA	0	0	0	0	0	0	0	0	0	0	NA	0	NA	0	NA	0	NA	0	NA	0	NA	0	NA	0	NA
Study_4430_DNA	0	0	0	0	0	0	NA	0	0	0	0	0	0	0	0	0	0	NA	0	NA	0	NA	0	0	0	NA	0	NA	0	NA	0	NA
Study_4430_RNA	0	0	0	0	0	0	NA	0	0	0	0	0	0	0	0	0	0	NA	0	NA	0	NA	0	0	0	NA	0	NA	0	NA	0	NA
Study_4437_DNA	0	0	0	0	0	0	NA	0	0	0	0	0	0	0	0	0	0	NA	0	NA	0	NA	0	0	0	NA	0	NA	0	NA	0	NA
Study_4437_RNA	0	0	0	0	0	0	NA	0	0	0	0	0	0	0	0	0	0	NA	0	NA	0	NA	0	0	0	NA	0	NA	0	NA	0	NA
Study_4438_DNA	0	0	0	0	0	0	NA	0	0	0	0	0	0	0	0	0	0	NA	0	NA	0	NA	0	NA	0	NA	0	NA	0	NA	0	NA
Study_4438_RNA	0	0	0	0	0	0	NA	0	0	0	0	0	0	0	0	0	0	NA	0	NA	0	NA	0	NA	0	NA	0	NA	0	NA	0	NA
Study_4446_DNA	0	0	0	0	0	0	NA	0	0	0	0	0	0	0	0	0	0	NA	0	NA	0	NA	0	NA	0	NA	0	NA	0	NA	0	NA
Study_4446_RNA	0	0	0	0	0	0	NA	0	0	0	0	0	0	0	0	0	0	NA	0	NA	0	NA	0	NA	0	NA	0	NA	0	NA	0	NA
Study_4465_DNA	0	0	0	0	0	0	NA	0	0	0	0	0	0	0	0	0	0	NA	0	NA	0	NA	0	NA	0	NA	0	NA	0	NA	0	NA
Study_4470_DNA	0	0	0	0	0	0	NA	0	0	0	0	0	0	0	0	0	0	NA	0	NA	0	NA	0	NA	0	NA	0	NA	0	NA	0	NA
Study_4470_RNA	0	0	0	0	0	0	NA	0	0	0	0	0	0	0	0	0	0	NA	0	NA	0	NA	0	NA	0	NA	0	NA	0	NA	0	NA
Study_4510_DNA	0	0	0	0	0	0	NA	0	0	0	0	0	0	0	0	0	0	NA	0	NA	0	NA	0	0	0	NA	0	NA	0	NA	0	NA
Study_4510_RNA	0	0	0	0	0	0	NA	0	0	0	0	0	0	0	0	0	0	NA	0	NA	0	NA	0	0	0	NA	0	NA	0	NA	0	NA
Study_4516_DNA	0	0	0	0	0	0	NA	0	0	0	1	0	0	0	0	0	0	NA	0	NA	0	NA	0	0	0	NA	0	NA	0	NA	0	NA
Study_4516_RNA	0	0	0	0	0	0	NA	0	0	0	1	0	0	0	0	0	0	NA	0	NA	0	NA	0	0	0	NA	0	NA	0	NA	0	NA
Study_4518_DNA	0	0	0	0	0	0	NA	0	0	0	0	0	0	0	0	0	0	NA	0	NA	0	NA	0	0	0	NA	0	NA	0	NA	0	NA
Study_4518_RNA	0	0	0	0	0	0	NA	0	0	0	0	0	0	0	0	0	0	NA	0	NA	0	NA	0	0	0	NA	0	NA	0	NA	0	NA
Study_4520_DNA	0	0	0	0	0	0	NA	0	0	0	0	0	0	0	0	0	0	NA	0	NA	0	NA	0	0	0	NA	0	NA	0	NA	0	NA
Study_4520_RNA	0	0	0	0	0	0	NA	0	0	0	0	0	0	0	0	0	0	NA	0	NA	0	NA	0	0	0	NA	0	NA	0	NA	0	NA
Study_4523_DNA	0	0	0	0	0	0	NA	0	0	0	0	0	0	0	0	0	0	NA	0	NA	0	NA	0	0	0	NA	0	NA	0	NA	0	NA
Study_4523_RNA	0	0	0	0	0	0	NA	0	0	0	0	0	0	0	0	0	0	NA	0	NA	0	NA	0	0	0	NA	0	NA	0	NA	0	NA
Study_4524_DNA	0	0	0	0	0	0	NA	0	0	0	0	0	0	0	0	0	0	NA	0	NA	0	NA	0	NA	0	NA	0	NA	0	NA	0	NA
Study_4524_RNA	0	0	0	0	0	0	NA	0	0	0	0	0	0	0	0	0	0	NA	0	NA	0	NA	0	NA	0	NA	0	NA	0	NA	0	NA
Study_4526_DNA	0	0	0	0	0	0	NA	0	0	0	0	0	0	0	0	0	0	NA	0	NA	0	NA	0	NA	0	NA	0	NA	0	NA	0	NA
Study_4526_RNA	0	0	0	0	0	0	NA	0	0	0	0	0	0	0	0	0	0	NA	0	NA	0	NA	0	NA	0	NA	0	NA	0	NA	0	NA
Study_4531_DNA	0	0	0	0	0	0	NA	0	0	1	0	0	0	0	0	0	0	NA	0	NA	0	NA	0	NA	0	NA	0	0	0	0	0	NA
Study_4531_RNA	0	0	0	0	0	0	NA	0	0	1	0	0	0	0	0	0	0	NA	0	NA	0	NA	0	NA	0	NA	0	0	0	0	0	NA
Study_4533_DNA	0	0	0	0	0	0	NA	0	0	0	0	0	0	0	0	0	0	NA	0	NA	0	NA	0	NA	0	NA	0	NA	0	NA	0	NA
Study_4533_RNA	0	0	0	0	0	0	NA	0	0	0	0	0	0	0	0	0	0	NA	0	NA	0	NA	0	NA	0	NA	0	NA	0	NA	0	NA
Study_4545_DNA	1	0	0	0	0	0	NA	0	0	0	0	0	0	0	0	0	0	NA	0	NA	1	NA	0	NA	0	NA	0	0	0	0	0	NA
Study_4545_RNA	1	0	0	0	0	0	NA	0	0	0	0	0	0	0	0	0	0	NA	0	NA	1	NA	0	NA	0	NA	0	0	0	0	0	NA
Study_4548_DNA	0	0	0	0	0	0	NA	0	0	0	0	0	0	0	0	0	0	NA	0	NA	0	NA	0	0	0	NA	0	NA	0	NA	0	NA
Study_4548_RNA	0	0	0	0	0	0	NA	0	0	0	0	0	0	0	0	0	0	NA	0	NA	0	NA	0	0	0	NA	0	NA	0	NA	0	NA
Study_4553_DNA	0	0	0	0	0	0	NA	0	0	0	0	0	0	0	0	0	0	NA	0	NA	0	NA	0	0	0	NA	0	NA	0	NA	0	NA
Study_4553_RNA	0	0	0	0	0	0	NA	0	0	0	0	0	0	0	0	0	0	NA	0	NA	0	NA	0	0	0	NA	0	NA	0	NA	0	NA
Study_4560_DNA	0	1	0	0	0	0	NA	0	0	0	0	0	0	0	0	0	0	NA	0	NA	0	NA	0	NA	0	NA	0	NA	0	NA	0	NA
Study_4560_RNA	0	1	0	0	0	0	NA	0	0	0	0	0	0	0	0	0	0	NA	0	NA	0	NA	0	NA	0	NA	0	NA	0	NA	0	NA
Study_4562_DNA	0	0	0	0	0	0	NA	0	0	0	0	0	0	0	0	0	0	NA	0	NA	0	NA	0	NA	0	NA	0	NA	0	NA	0	NA
Study_4562_RNA	0	0	0	0	0	0	NA	0	0	0	0	0	0	0	0	0	0	NA	0	NA	0	NA	0	NA	0	NA	0	NA	0	NA	0	NA
Study_4564_DNA	0	0	0	0	0	0	NA	0	0	0	0	0	0	0	0	0	0	NA	0	NA	0	NA	0	NA	0	NA	0	NA	0	NA	0	NA
Study_4564_RNA	0	0	0	0	0	0	NA	0	0	0	0	0	0	0	0	0	0	NA	0	NA	0	NA	0	NA	0	NA	0	NA	0	NA	0	NA
Study_4579_DNA	0	0	0	0	0	0	NA	0	0	0	0	0	0	0	0	0	0	NA	0	NA	0	NA	0	0	0	NA	0	NA	0	NA	0	NA
Study_4579_RNA	0	0	0	0	0	0	NA	0	0	0	0	0	0	0	0	0	0	NA	0	NA	0	NA	0	0	0	NA	0	NA	0	NA	0	NA
Study_4580_DNA	0	0	0	0	0	0	NA	0	0	0	0	0	0	0	0	0	0	NA	0	NA	0	NA	0	NA	0	NA	0	NA	0	NA	0	NA
Study_4580_RNA	0	0	0	0	0	0	NA	0	0	0	0	0	0	0	0	0	0	NA	0	NA	0	NA	0	NA	0	NA	0	NA	0	NA	0	NA
Study_4582_DNA	0	0	0	0	0	0	NA	0	0	0	0	0	0	0	0	0	0	NA	0	NA	0	NA	0	NA	0	NA	0	NA	0	NA	0	NA
Study_4582_RNA	0	0	0	0	0	0	NA	0	0	0	0	0	0	0	0	0	0	NA	0	NA	0	NA	0	NA	0	NA	0	NA	0	NA	0	NA
Study_4586_DNA	0	0	0	0	0	0	NA	0	0	0	0	0	0	1	1	0	0	NA	0	NA	0	NA	0	NA	0	NA	0	NA	0	NA	0	NA
Study_4586_RNA	0	0	0	0	0	0	NA	0	0	0	0	0	0	1	1	0	0	NA	0	NA	0	NA	0	NA	0	NA	0	NA	0	NA	0	NA
Study_4587_DNA	0	0	0	0	0	0	NA	0	0	0	0	0	0	0	0	0	0	NA	0	NA	0	NA	0	0	0	NA	0	NA	0	NA	0	NA
Study_4587_RNA	0	0	0	0	0	0	NA	0	0	0	0	0	0	0	0	0	0	NA	0	NA	0	NA	0	0	0	NA	0	NA	0	NA	0	NA
Study_4590_DNA	0	0	0	0	0	0	NA	0	0	0	0	0	0	0	0	0	0	NA	0	NA	0	NA	0	NA	0	NA	0	0	0	0	0	NA
Study_4590_RNA	0	0	0	0	0	0	NA	0	0	0	0	0	0	0	0	0	0	NA	0	NA	0	NA	0	NA	0	NA	0	0	0	0	0	NA
Study_4591_DNA	0	0	0	0	0	0	NA	0	0	0	0	0	0	0	0	0	0	NA	0	NA	0	NA	0	NA	1	NA	0	NA	0	NA	0	NA
Study_4591_RNA	0	0	0	0	0	0	NA	0	0	0	0	0	0	0	0	0	0	NA	0	NA	0	NA	0	NA	1	NA	0	NA	0	NA	0	NA
Study_4592_DNA	0	0	0	0	0	0	NA	0	0	0	0	0	0	0	0	0	0	NA	0	NA	0	NA	0	NA	0	NA	0	NA	0	NA	0	NA
Study_4592_RNA	0	0	0	0	0	0	NA	0	0	0	0	0	0	0	0	0	0	NA	0	NA	0	NA	0	NA	0	NA	0	NA	0	NA	0	NA
Study_4594_DNA	0	0	0	0	0	0	NA	0	1	1	0	0	0	0	0	0	0	NA	0	NA	0	NA	0	0	0	NA	0	0	0	0	0	NA
Study_4594_RNA	0	0	0	0	0	0	NA	0	1	1	0	0	0	0	0	0	0	NA	0	NA	0	NA	0	0	0	NA	0	0	0	0	0	NA
Study_4595_DNA	1	1	0	0	0	0	NA	0	0	0	0	0	0	0	0	0	0	NA	0	NA	0	NA	0	NA	0	NA	0	NA	0	NA	0	NA
Study_4595_RNA	1	1	0	0	0	0	NA	0	0	0	0	0	0	0	0	0	0	NA	0	NA	0	NA	0	NA	0	NA	0	NA	0	NA	0	NA
Study_4596_DNA	0	0	0	0	0	0	NA	0	0	0	0	0	0	0	0	0	1	NA	0	NA	0	NA	0	0	0	NA	0	0	0	0	0	NA
Study_4596_RNA	0	0	0	0	0	0	NA	0	0	0	0	0	0	0	0	0	1	NA	0	NA	0	NA	0	0	0	NA	0	0	0	0	0	NA
Study_4602_DNA	1	0	0	0	0	0	NA	0	0	0	0	0	0	0	0	0	0	NA	0	NA	0	NA	0	NA	0	NA	0	NA	0	NA	0	NA
Study_4602_RNA	1	0	0	0	0	0	NA	0	0	0	0	0	0	0	0	0	0	NA	0	NA	0	NA	0	NA	0	NA	0	NA	0	NA	0	NA
Study_4604_DNA	0	0	0	0	0	0	NA	0	0	0	0	0	0	0	0	0	0	NA	0	NA	0	NA	0	0	0	NA	0	NA	0	NA	0	NA
Study_4604_RNA	0	0	0	0	0	0	NA	0	0	0	0	0	0	0	0	0	0	NA	0	NA	0	NA	0	0	0	NA	0	NA	0	NA	0	NA
Study_4606_DNA	0	0	0	0	0	0	NA	0	0	0	0	0	0	0	0	0	0	NA	0	NA	0	NA	0	NA	0	NA	0	NA	0	NA	0	NA
Study_4606_RNA	0	0	0	0	0	0	NA	0	0	0	0	0	0	0	0	0	0	NA	0	NA	0	NA	0	NA	0	NA	0	NA	0	NA	0	NA
Study_4607_DNA	0	0	0	0	0	0	NA	0	0	0	0	0	0	0	0	0	0	NA	0	NA	0	NA	0	0	0	NA	0	NA	0	NA	0	NA
Study_4607_RNA	0	0	0	0	0	0	NA	0	0	0	0	0	0	0	0	0	0	NA	0	NA	0	NA	0	0	0	NA	0	NA	0	NA	0	NA
Study_4608_DNA	0	0	0	0	0	0	NA	0	0	0	0	0	0	0	0	0	0	NA	0	NA	0	NA	0	0	0	NA	0	NA	0	NA	0	NA
Study_4608_RNA	0	0	0	0	0	0	NA	0	0	0	0	0	0	0	0	0	0	NA	0	NA	0	NA	0	0	0	NA	0	NA	0	NA	0	NA
Study_4610_DNA	0	0	0	0	0	0	NA	0	0	0	0	0	0	0	0	0	0	NA	0	NA	0	NA	0	NA	0	NA	0	NA	0	NA	0	NA
Study_4610_RNA	0	0	0	0	0	0	NA	0	0	0	0	0	0	0	0	0	0	NA	0	NA	0	NA	0	NA	0	NA	0	NA	0	NA	0	NA
Study_4614_DNA	0	0	0	0	0	0	NA	0	0	0	0	0	0	0	0	0	0	NA	0	NA	0	NA	0	NA	0	NA	0	NA	0	NA	0	NA
Study_4614_RNA	0	0	0	0	0	0	NA	0	0	0	0	0	0	0	0	0	0	NA	0	NA	0	NA	0	NA	0	NA	0	NA	0	NA	0	NA
Study_4631_DNA	0	0	0	0	0	0	NA	0	0	0	0	0	0	0	0	0	0	NA	0	NA	0	NA	0	NA	0	NA	0	NA	0	NA	0	NA
Study_4631_RNA	0	0	0	0	0	0	NA	0	0	0	0	0	0	0	0	0	0	NA	0	NA	0	NA	0	NA	0	NA	0	NA	0	NA	0	NA
Study_4635_DNA	NA	NA	NA	NA	NA	NA	NA	NA	NA	NA	NA	NA	NA	NA	NA	NA	NA	NA	NA	NA	NA	NA	NA	NA	NA	NA	NA	NA	NA	NA	NA	NA
Study_4635_RNA	NA	NA	NA	NA	NA	NA	NA	NA	NA	NA	NA	NA	NA	NA	NA	NA	NA	NA	NA	NA	NA	NA	NA	NA	NA	NA	NA	NA	NA	NA	NA	NA
Study_4640_DNA	0	0	0	0	0	0	NA	0	0	0	0	0	0	0	0	0	0	NA	0	NA	0	NA	1	NA	0	NA	0	NA	0	NA	0	NA
Study_4640_RNA	0	0	0	0	0	0	NA	0	0	0	0	0	0	0	0	0	0	NA	0	NA	0	NA	1	NA	0	NA	0	NA	0	NA	0	NA
Study_4641_DNA	0	0	0	0	0	0	NA	0	0	0	0	0	0	0	0	0	0	NA	0	NA	0	NA	0	0	0	NA	0	NA	0	NA	0	NA
Study_4641_RNA	0	0	0	0	0	0	NA	0	0	0	0	0	0	0	0	0	0	NA	0	NA	0	NA	0	0	0	NA	0	NA	0	NA	0	NA
Study_4645_DNA	0	0	0	0	0	0	NA	0	0	0	0	0	0	0	0	0	0	NA	0	NA	0	NA	0	NA	0	NA	0	NA	0	NA	0	NA
Study_4645_RNA	0	0	0	0	0	0	NA	0	0	0	0	0	0	0	0	0	0	NA	0	NA	0	NA	0	NA	0	NA	0	NA	0	NA	0	NA
Study_4647_DNA	0	0	0	0	0	0	NA	0	0	0	0	0	0	0	0	0	0	NA	0	NA	0	NA	0	NA	0	NA	0	NA	0	NA	0	NA
Study_4647_RNA	0	0	0	0	0	0	NA	0	0	0	0	0	0	0	0	0	0	NA	0	NA	0	NA	0	NA	0	NA	0	NA	0	NA	0	NA
Study_4650_DNA	0	0	0	0	0	0	NA	0	0	0	0	0	0	0	0	0	0	NA	0	NA	0	NA	0	NA	0	NA	0	NA	0	NA	0	NA
Study_4650_RNA	0	0	0	0	0	0	NA	0	0	0	0	0	0	0	0	0	0	NA	0	NA	0	NA	0	NA	0	NA	0	NA	0	NA	0	NA
Study_4651_DNA	0	0	0	0	0	0	NA	0	0	0	0	0	0	0	0	0	0	NA	0	NA	0	NA	0	NA	0	NA	0	NA	0	NA	0	NA
Study_4651_RNA	0	0	0	0	0	0	NA	0	0	0	0	0	0	0	0	0	0	NA	0	NA	0	NA	0	NA	0	NA	0	NA	0	NA	0	NA
Study_4660_DNA	0	0	0	0	0	0	NA	0	0	0	0	0	0	0	0	0	0	NA	0	NA	1	NA	0	0	0	NA	0	NA	0	NA	0	NA
Study_4660_RNA	0	0	0	0	0	0	NA	0	0	0	0	0	0	0	0	0	0	NA	0	NA	1	NA	0	0	0	NA	0	NA	0	NA	0	NA
Study_4662_DNA	0	1	0	0	0	0	NA	0	0	0	0	0	0	0	0	0	0	NA	0	NA	0	NA	0	NA	0	NA	0	NA	0	NA	0	NA
Study_4662_RNA	0	1	0	0	0	0	NA	0	0	0	0	0	0	0	0	0	0	NA	0	NA	0	NA	0	NA	0	NA	0	NA	0	NA	0	NA
Study_4667_DNA	0	0	0	0	0	0	NA	0	0	0	0	0	0	1	1	0	0	NA	0	NA	0	NA	0	NA	0	NA	0	NA	0	NA	0	NA
Study_4667_RNA	0	0	0	0	0	0	NA	0	0	0	0	0	0	1	1	0	0	NA	0	NA	0	NA	0	NA	0	NA	0	NA	0	NA	0	NA
Study_4672_DNA	0	0	0	0	0	0	NA	0	0	0	0	0	0	0	0	0	0	NA	0	NA	0	NA	0	NA	1	NA	0	NA	0	NA	0	NA
Study_4672_RNA	0	0	0	0	0	0	NA	0	0	0	0	0	0	0	0	0	0	NA	0	NA	0	NA	0	NA	1	NA	0	NA	0	NA	0	NA
Study_4674_DNA	0	0	0	0	0	0	NA	0	0	0	0	0	0	0	0	0	0	NA	0	NA	0	NA	0	NA	0	NA	0	NA	0	NA	0	NA
Study_4674_RNA	0	0	0	0	0	0	NA	0	0	0	0	0	0	0	0	0	0	NA	0	NA	0	NA	0	NA	0	NA	0	NA	0	NA	0	NA
Study_4679_DNA	0	0	0	0	0	0	NA	0	0	0	0	0	0	0	0	0	0	NA	0	NA	0	NA	0	0	0	NA	0	NA	0	NA	0	NA
Study_4679_RNA	0	0	0	0	0	0	NA	0	0	0	0	0	0	0	0	0	0	NA	0	NA	0	NA	0	0	0	NA	0	NA	0	NA	0	NA
Study_4681_DNA	0	NA	0	NA	0	NA	NA	NA	NA	NA	NA	0	NA	0	NA	0	NA	NA	NA	NA	NA	NA	NA	NA	NA	NA	NA	NA	NA	NA	NA	NA
Study_4681_RNA	0	NA	0	NA	0	NA	NA	NA	NA	NA	NA	0	NA	0	NA	0	NA	NA	NA	NA	NA	NA	NA	NA	NA	NA	NA	NA	NA	NA	NA	NA
Study_4692_RNA	0	0	0	0	0	0	NA	0	0	0	0	0	0	0	0	0	0	NA	0	NA	0	NA	0	NA	0	NA	0	NA	0	NA	0	NA
Study_4695_DNA	0	1	0	0	0	0	NA	0	0	0	0	0	0	0	0	0	0	NA	0	NA	0	NA	0	NA	0	NA	0	NA	0	NA	0	NA
Study_4695_RNA	0	1	0	0	0	0	NA	0	0	0	0	0	0	0	0	0	0	NA	0	NA	0	NA	0	NA	0	NA	0	NA	0	NA	0	NA
Study_4699_DNA	0	0	0	0	0	0	NA	0	0	0	0	0	0	0	0	0	1	NA	0	NA	1	NA	0	NA	0	NA	0	NA	0	NA	0	NA
Study_4699_RNA	0	0	0	0	0	0	NA	0	0	0	0	0	0	0	0	0	1	NA	0	NA	1	NA	0	NA	0	NA	0	NA	0	NA	0	NA
Study_4705_DNA	0	0	0	0	0	0	NA	0	0	0	0	0	0	0	0	0	1	NA	0	NA	0	NA	0	NA	0	NA	0	NA	0	NA	0	NA
Study_4705_RNA	0	0	0	0	0	0	NA	0	0	0	0	0	0	0	0	0	1	NA	0	NA	0	NA	0	NA	0	NA	0	NA	0	NA	0	NA
Study_4708_DNA	0	0	0	0	0	0	NA	0	0	0	0	0	0	0	0	0	0	NA	0	NA	0	NA	0	NA	0	NA	0	NA	0	NA	0	NA
Study_4708_RNA	0	0	0	0	0	0	NA	0	0	0	0	0	0	0	0	0	0	NA	0	NA	0	NA	0	NA	0	NA	0	NA	0	NA	0	NA
Study_4709_DNA	0	0	0	0	0	0	NA	0	0	0	0	0	0	0	0	0	0	NA	0	NA	0	NA	0	0	0	NA	0	NA	0	NA	0	NA
Study_4709_RNA	0	0	0	0	0	0	NA	0	0	0	0	0	0	0	0	0	0	NA	0	NA	0	NA	0	0	0	NA	0	NA	0	NA	0	NA
Study_4718_DNA	0	0	0	0	0	0	NA	0	0	0	0	0	0	0	0	0	0	NA	0	NA	0	NA	0	NA	0	NA	0	NA	0	NA	0	NA
Study_4718_RNA	0	0	0	0	0	0	NA	0	0	0	0	0	0	0	0	0	0	NA	0	NA	0	NA	0	NA	0	NA	0	NA	0	NA	0	NA
Study_4730_DNA	1	1	0	0	0	0	NA	0	0	0	0	0	0	0	0	0	0	NA	0	NA	0	NA	0	NA	0	NA	0	NA	0	NA	0	NA
Study_4730_RNA	1	1	0	0	0	0	NA	0	0	0	0	0	0	0	0	0	0	NA	0	NA	0	NA	0	NA	0	NA	0	NA	0	NA	0	NA
Study_4734_DNA	0	1	0	0	0	0	NA	0	0	0	0	0	0	0	0	0	0	NA	0	NA	0	NA	0	NA	0	NA	0	NA	0	NA	0	NA
Study_4734_RNA	0	1	0	0	0	0	NA	0	0	0	0	0	0	0	0	0	0	NA	0	NA	0	NA	0	NA	0	NA	0	NA	0	NA	0	NA
Study_4743_DNA	0	0	0	0	0	0	NA	0	0	0	0	0	0	0	0	0	0	NA	0	NA	0	NA	0	0	0	NA	0	NA	0	NA	0	NA
Study_4743_RNA	0	0	0	0	0	0	NA	0	0	0	0	0	0	0	0	0	0	NA	0	NA	0	NA	0	0	0	NA	0	NA	0	NA	0	NA
Study_4764_DNA	0	NA	0	NA	0	NA	NA	NA	NA	NA	NA	0	NA	0	NA	0	NA	NA	NA	NA	NA	NA	NA	0	NA	NA	NA	NA	NA	NA	NA	NA
Study_4764_RNA	0	NA	0	NA	0	NA	NA	NA	NA	NA	NA	0	NA	0	NA	0	NA	NA	NA	NA	NA	NA	NA	0	NA	NA	NA	NA	NA	NA	NA	NA
Study_4781_DNA	0	0	0	0	0	0	NA	0	1	0	0	0	0	0	0	0	0	NA	1	NA	0	NA	0	NA	0	NA	0	NA	0	NA	0	NA
Study_4781_RNA	0	0	0	0	0	0	NA	0	1	0	0	0	0	0	0	0	0	NA	1	NA	0	NA	0	NA	0	NA	0	NA	0	NA	0	NA
Study_4784_DNA	1	1	0	0	0	0	NA	0	0	0	0	0	0	0	0	0	0	NA	0	NA	0	NA	0	NA	0	NA	0	NA	0	NA	0	NA
Study_4784_RNA	1	1	0	0	0	0	NA	0	0	0	0	0	0	0	0	0	0	NA	0	NA	0	NA	0	NA	0	NA	0	NA	0	NA	0	NA
Study_4785_DNA	0	0	0	0	0	1	NA	0	0	0	0	0	0	0	0	0	0	NA	0	NA	0	NA	0	0	0	NA	0	0	0	0	0	NA
Study_4785_RNA	0	0	0	0	0	1	NA	0	0	0	0	0	0	0	0	0	0	NA	0	NA	0	NA	0	0	0	NA	0	0	0	0	0	NA
Study_4787_DNA	0	0	0	0	0	0	NA	0	0	0	0	0	0	0	0	0	0	NA	0	NA	0	NA	0	0	0	NA	0	NA	0	NA	0	NA
Study_4787_RNA	0	0	0	0	0	0	NA	0	0	0	0	0	0	0	0	0	0	NA	0	NA	0	NA	0	0	0	NA	0	NA	0	NA	0	NA
Study_4790_RNA	0	0	0	0	0	0	NA	0	0	0	0	0	0	0	0	0	0	NA	0	NA	0	NA	0	NA	0	NA	0	NA	0	NA	0	NA
Study_4793_DNA	0	0	0	0	0	0	NA	0	0	0	0	0	0	0	0	1	1	NA	0	NA	0	NA	0	0	0	NA	0	0	0	0	0	NA
Study_4793_RNA	0	0	0	0	0	0	NA	0	0	0	0	0	0	0	0	1	1	NA	0	NA	0	NA	0	0	0	NA	0	0	0	0	0	NA
Study_4797_DNA	0	0	0	0	0	0	NA	0	0	0	0	0	0	0	0	0	0	NA	0	NA	0	NA	0	0	0	NA	0	NA	0	NA	0	NA
Study_4797_RNA	0	0	0	0	0	0	NA	0	0	0	0	0	0	0	0	0	0	NA	0	NA	0	NA	0	0	0	NA	0	NA	0	NA	0	NA
Study_4802_DNA	0	0	0	0	0	0	NA	0	0	0	0	0	0	0	0	0	0	NA	0	NA	0	NA	0	0	0	NA	0	NA	0	NA	0	NA
Study_4802_RNA	0	0	0	0	0	0	NA	0	0	0	0	0	0	0	0	0	0	NA	0	NA	0	NA	0	0	0	NA	0	NA	0	NA	0	NA
Study_4805_DNA	0	0	0	0	0	0	NA	0	0	0	0	0	0	0	0	0	0	NA	0	NA	0	NA	0	NA	0	NA	0	NA	0	NA	0	NA
Study_4805_RNA	0	0	0	0	0	0	NA	0	0	0	0	0	0	0	0	0	0	NA	0	NA	0	NA	0	NA	0	NA	0	NA	0	NA	0	NA
Study_4806_DNA	0	0	0	0	0	0	NA	0	0	0	0	0	0	0	0	0	0	NA	0	NA	0	NA	0	NA	0	NA	0	NA	0	NA	0	NA
Study_4806_RNA	0	0	0	0	0	0	NA	0	0	0	0	0	0	0	0	0	0	NA	0	NA	0	NA	0	NA	0	NA	0	NA	0	NA	0	NA
Study_4807_DNA	0	0	0	0	0	1	NA	0	0	0	0	0	0	0	0	0	0	NA	0	NA	0	NA	0	0	0	NA	0	0	0	0	0	NA
Study_4807_RNA	0	0	0	0	0	1	NA	0	0	0	0	0	0	0	0	0	0	NA	0	NA	0	NA	0	0	0	NA	0	0	0	0	0	NA
Study_4810_DNA	0	0	0	0	0	0	NA	0	0	0	0	0	0	0	0	0	1	NA	0	NA	0	NA	0	NA	0	NA	0	NA	0	NA	0	NA
Study_4810_RNA	0	0	0	0	0	0	NA	0	0	0	0	0	0	0	0	0	1	NA	0	NA	0	NA	0	NA	0	NA	0	NA	0	NA	0	NA
Study_4812_DNA	1	1	0	0	0	0	NA	0	0	0	0	0	0	0	0	0	0	NA	0	NA	0	NA	0	NA	0	NA	0	NA	0	NA	0	NA
Study_4812_RNA	1	1	0	0	0	0	NA	0	0	0	0	0	0	0	0	0	0	NA	0	NA	0	NA	0	NA	0	NA	0	NA	0	NA	0	NA
Study_4814_DNA	1	0	0	0	0	0	NA	0	0	0	0	0	0	0	0	0	0	NA	0	NA	0	NA	0	NA	0	NA	0	NA	0	NA	0	NA
Study_4814_RNA	1	0	0	0	0	0	NA	0	0	0	0	0	0	0	0	0	0	NA	0	NA	0	NA	0	NA	0	NA	0	NA	0	NA	0	NA
Study_4816_DNA	0	0	0	0	0	0	NA	0	0	0	0	0	0	0	0	0	0	NA	0	NA	0	NA	0	0	0	NA	0	NA	0	NA	0	NA
Study_4816_RNA	0	0	0	0	0	0	NA	0	0	0	0	0	0	0	0	0	0	NA	0	NA	0	NA	0	0	0	NA	0	NA	0	NA	0	NA
Study_4819_DNA	0	0	0	0	0	0	NA	0	0	0	0	0	0	0	0	0	0	NA	0	NA	0	NA	0	NA	0	NA	0	NA	0	NA	0	NA
Study_4819_RNA	0	0	0	0	0	0	NA	0	0	0	0	0	0	0	0	0	0	NA	0	NA	0	NA	0	NA	0	NA	0	NA	0	NA	0	NA
Study_4859_DNA	0	0	0	0	0	0	NA	0	0	0	0	0	0	0	0	0	0	NA	0	NA	0	NA	0	NA	0	NA	0	NA	0	NA	0	NA
Study_4859_RNA	0	0	0	0	0	0	NA	0	0	0	0	0	0	0	0	0	0	NA	0	NA	0	NA	0	NA	0	NA	0	NA	0	NA	0	NA
Study_4871_DNA	0	0	0	0	0	0	NA	0	0	0	0	0	0	0	0	0	0	NA	0	NA	0	NA	0	NA	0	NA	0	NA	0	NA	0	NA
Study_4871_RNA	0	0	0	0	0	0	NA	0	0	0	0	0	0	0	0	0	0	NA	0	NA	0	NA	0	NA	0	NA	0	NA	0	NA	0	NA
Study_4876_DNA	0	0	0	0	0	0	NA	0	0	0	0	0	0	0	0	0	0	NA	0	NA	0	NA	0	NA	0	NA	0	NA	0	NA	0	NA
Study_4876_RNA	0	0	0	0	0	0	NA	0	0	0	0	0	0	0	0	0	0	NA	0	NA	0	NA	0	NA	0	NA	0	NA	0	NA	0	NA
Study_4879_DNA	0	0	0	0	0	0	NA	0	0	0	0	0	0	0	0	0	0	NA	0	NA	0	NA	0	NA	0	NA	0	NA	0	NA	0	NA
Study_4879_RNA	0	0	0	0	0	0	NA	0	0	0	0	0	0	0	0	0	0	NA	0	NA	0	NA	0	NA	0	NA	0	NA	0	NA	0	NA
Study_4883_DNA	1	1	0	0	0	0	NA	0	0	0	0	0	0	0	0	0	0	NA	0	NA	0	NA	0	NA	0	NA	0	NA	0	NA	0	NA
Study_4883_RNA	1	1	0	0	0	0	NA	0	0	0	0	0	0	0	0	0	0	NA	0	NA	0	NA	0	NA	0	NA	0	NA	0	NA	0	NA
Study_4889_DNA	0	0	0	0	0	0	NA	0	0	0	0	0	0	0	0	0	1	NA	0	NA	0	NA	0	NA	0	NA	0	NA	0	NA	0	NA
Study_4889_RNA	0	0	0	0	0	0	NA	0	0	0	0	0	0	0	0	0	1	NA	0	NA	0	NA	0	NA	0	NA	0	NA	0	NA	0	NA
Study_4890_DNA	0	0	0	0	0	0	NA	0	0	0	0	0	0	0	0	0	0	NA	0	NA	0	NA	0	NA	0	NA	0	NA	0	NA	0	NA
Study_4890_RNA	0	0	0	0	0	0	NA	0	0	0	0	0	0	0	0	0	0	NA	0	NA	0	NA	0	NA	0	NA	0	NA	0	NA	0	NA
Study_4892_DNA	NA	NA	NA	NA	NA	NA	NA	NA	NA	NA	NA	NA	NA	NA	NA	NA	NA	NA	NA	NA	NA	NA	NA	NA	NA	NA	NA	NA	NA	NA	NA	NA
Study_4892_RNA	NA	NA	NA	NA	NA	NA	NA	NA	NA	NA	NA	NA	NA	NA	NA	NA	NA	NA	NA	NA	NA	NA	NA	NA	NA	NA	NA	NA	NA	NA	NA	NA
Study_4896_DNA	0	0	0	0	0	0	NA	0	0	0	0	0	0	0	0	0	0	NA	0	NA	0	NA	0	NA	0	NA	0	NA	0	NA	0	NA
Study_4896_RNA	0	0	0	0	0	0	NA	0	0	0	0	0	0	0	0	0	0	NA	0	NA	0	NA	0	NA	0	NA	0	NA	0	NA	0	NA
Study_4901_DNA	0	0	0	0	0	0	NA	0	0	0	0	0	0	0	0	0	0	NA	0	NA	0	NA	0	0	0	NA	0	NA	0	NA	0	NA
Study_4906_DNA	0	0	0	0	0	0	NA	0	0	0	0	0	0	0	0	0	0	NA	0	NA	0	NA	0	NA	0	NA	0	NA	0	NA	0	NA
Study_4906_RNA	0	0	0	0	0	0	NA	0	0	0	0	0	0	0	0	0	0	NA	0	NA	0	NA	0	NA	0	NA	0	NA	0	NA	0	NA
Study_4909_DNA	0	0	0	0	0	0	NA	0	0	0	0	0	0	0	0	0	0	NA	0	NA	0	NA	0	0	1	NA	0	NA	0	NA	0	NA
Study_4909_RNA	0	0	0	0	0	0	NA	0	0	0	0	0	0	0	0	0	0	NA	0	NA	0	NA	0	0	1	NA	0	NA	0	NA	0	NA
Study_4918_DNA	0	0	0	0	0	0	NA	0	0	0	0	0	0	0	0	0	0	NA	0	NA	0	NA	0	0	0	NA	0	NA	0	NA	0	NA
Study_4918_RNA	0	0	0	0	0	0	NA	0	0	0	0	0	0	0	0	0	0	NA	0	NA	0	NA	0	0	0	NA	0	NA	0	NA	0	NA
Study_4922_DNA	0	0	0	0	0	0	NA	0	0	0	0	0	0	1	1	0	0	NA	0	NA	0	NA	0	NA	0	NA	0	NA	0	NA	0	NA
Study_4922_RNA	0	0	0	0	0	0	NA	0	0	0	0	0	0	1	1	0	0	NA	0	NA	0	NA	0	NA	0	NA	0	NA	0	NA	0	NA
Study_4923_DNA	0	0	0	0	0	0	NA	0	0	0	0	0	0	0	0	0	0	NA	0	NA	0	NA	0	1	1	NA	0	NA	0	NA	0	NA
Study_4923_RNA	0	0	0	0	0	0	NA	0	0	0	0	0	0	0	0	0	0	NA	0	NA	0	NA	0	1	1	NA	0	NA	0	NA	0	NA
Study_4926_DNA	0	0	0	0	0	0	NA	0	0	0	0	0	0	0	0	0	0	NA	0	NA	0	NA	0	NA	0	NA	0	NA	0	NA	0	NA
Study_4926_RNA	0	0	0	0	0	0	NA	0	0	0	0	0	0	0	0	0	0	NA	0	NA	0	NA	0	NA	0	NA	0	NA	0	NA	0	NA
Study_4928_DNA	0	0	0	0	0	0	NA	0	0	0	0	0	0	0	0	0	0	NA	0	NA	0	NA	0	0	0	NA	0	NA	0	NA	0	NA
Study_4928_RNA	0	0	0	0	0	0	NA	0	0	0	0	0	0	0	0	0	0	NA	0	NA	0	NA	0	0	0	NA	0	NA	0	NA	0	NA
Study_4931_DNA	0	0	0	0	0	0	NA	0	0	0	0	0	0	0	0	0	0	NA	0	NA	0	NA	0	NA	0	NA	0	NA	0	NA	0	NA
Study_4931_RNA	0	0	0	0	0	0	NA	0	0	0	0	0	0	0	0	0	0	NA	0	NA	0	NA	0	NA	0	NA	0	NA	0	NA	0	NA
Study_4932_DNA	0	NA	0	NA	0	NA	NA	NA	NA	NA	NA	0	NA	0	NA	0	NA	NA	NA	NA	NA	NA	NA	NA	NA	NA	NA	NA	NA	NA	NA	NA
Study_4936_DNA	0	0	0	0	0	0	NA	0	0	0	0	0	0	0	0	0	1	NA	0	NA	0	NA	0	NA	0	NA	0	NA	0	NA	0	NA
Study_4936_RNA	0	0	0	0	0	0	NA	0	0	0	0	0	0	0	0	0	1	NA	0	NA	0	NA	0	NA	0	NA	0	NA	0	NA	0	NA
Study_4938_DNA	0	0	0	0	0	0	NA	0	0	0	0	0	0	0	0	0	0	NA	0	NA	0	NA	0	NA	0	NA	0	NA	0	NA	0	NA
Study_4938_RNA	0	0	0	0	0	0	NA	0	0	0	0	0	0	0	0	0	0	NA	0	NA	0	NA	0	NA	0	NA	0	NA	0	NA	0	NA
Study_4943_DNA	1	1	0	0	0	0	NA	0	0	0	0	0	0	0	0	0	0	NA	0	NA	0	NA	0	NA	0	NA	0	NA	0	NA	0	NA
Study_4943_RNA	1	1	0	0	0	0	NA	0	0	0	0	0	0	0	0	0	0	NA	0	NA	0	NA	0	NA	0	NA	0	NA	0	NA	0	NA
Study_4947_DNA	0	0	0	0	0	0	NA	0	0	0	0	0	0	0	0	0	0	NA	0	NA	0	NA	0	0	0	NA	0	NA	0	NA	0	NA
Study_4947_RNA	0	0	0	0	0	0	NA	0	0	0	0	0	0	0	0	0	0	NA	0	NA	0	NA	0	0	0	NA	0	NA	0	NA	0	NA
Study_4950_DNA	0	NA	0	NA	0	NA	NA	NA	NA	NA	NA	0	NA	0	NA	0	NA	NA	NA	NA	NA	NA	NA	NA	NA	NA	NA	NA	NA	NA	NA	NA
Study_4950_RNA	0	NA	0	NA	0	NA	NA	NA	NA	NA	NA	0	NA	0	NA	0	NA	NA	NA	NA	NA	NA	NA	NA	NA	NA	NA	NA	NA	NA	NA	NA
Study_4953_DNA	0	0	0	0	0	0	NA	0	0	0	0	0	0	0	0	0	0	NA	0	NA	0	NA	0	NA	0	NA	0	NA	0	NA	0	NA
Study_4953_RNA	0	0	0	0	0	0	NA	0	0	0	0	0	0	0	0	0	0	NA	0	NA	0	NA	0	NA	0	NA	0	NA	0	NA	0	NA
Study_4954_DNA	0	0	0	0	0	0	NA	0	0	0	0	0	0	0	0	0	0	NA	0	NA	0	NA	0	NA	0	NA	0	NA	0	NA	0	NA
Study_4954_RNA	0	0	0	0	0	0	NA	0	0	0	0	0	0	0	0	0	0	NA	0	NA	0	NA	0	NA	0	NA	0	NA	0	NA	0	NA
Study_4956_DNA	0	0	0	0	0	0	NA	0	0	0	0	0	0	0	0	0	0	NA	0	NA	0	NA	0	NA	0	NA	0	NA	0	NA	0	NA
Study_4956_RNA	0	0	0	0	0	0	NA	0	0	0	0	0	0	0	0	0	0	NA	0	NA	0	NA	0	NA	0	NA	0	NA	0	NA	0	NA
Study_4957_DNA	0	0	0	0	0	0	NA	0	0	0	0	0	0	0	0	0	0	NA	0	NA	0	NA	0	NA	0	NA	0	NA	0	NA	0	NA
Study_4957_RNA	0	0	0	0	0	0	NA	0	0	0	0	0	0	0	0	0	0	NA	0	NA	0	NA	0	NA	0	NA	0	NA	0	NA	0	NA
Study_4961_DNA	0	0	0	0	0	0	NA	0	0	0	0	0	0	0	0	0	0	NA	0	NA	0	NA	0	0	0	NA	0	NA	0	NA	0	NA
Study_4961_RNA	0	0	0	0	0	0	NA	0	0	0	0	0	0	0	0	0	0	NA	0	NA	0	NA	0	0	0	NA	0	NA	0	NA	0	NA
Study_4967_DNA	0	0	0	0	0	0	NA	0	0	0	0	0	0	0	0	0	0	NA	0	NA	0	NA	0	NA	0	NA	0	NA	0	NA	0	NA
Study_4967_RNA	0	0	0	0	0	0	NA	0	0	0	0	0	0	0	0	0	0	NA	0	NA	0	NA	0	NA	0	NA	0	NA	0	NA	0	NA
Study_4981_DNA	0	0	0	0	0	0	NA	0	0	0	0	0	0	0	0	0	0	NA	0	NA	0	NA	0	NA	0	NA	0	NA	0	NA	0	NA
Study_4981_RNA	0	0	0	0	0	0	NA	0	0	0	0	0	0	0	0	0	0	NA	0	NA	0	NA	0	NA	0	NA	0	NA	0	NA	0	NA
Study_4987_DNA	0	0	0	0	0	0	NA	0	0	0	0	0	0	0	0	0	0	NA	0	NA	0	NA	0	NA	0	NA	0	0	0	0	0	NA
Study_4987_RNA	0	0	0	0	0	0	NA	0	0	0	0	0	0	0	0	0	0	NA	0	NA	0	NA	0	NA	0	NA	0	0	0	0	0	NA
Study_5002_DNA	0	0	0	0	0	0	NA	0	0	0	0	0	0	0	0	0	0	NA	0	NA	0	NA	0	0	0	NA	0	NA	0	NA	0	NA
Study_5002_RNA	0	0	0	0	0	0	NA	0	0	0	0	0	0	0	0	0	0	NA	0	NA	0	NA	0	0	0	NA	0	NA	0	NA	0	NA
Study_5005_DNA	0	0	0	0	0	0	NA	0	0	0	0	0	0	0	0	0	0	NA	0	NA	0	NA	1	NA	0	NA	0	NA	0	NA	0	NA
Study_5005_RNA	0	0	0	0	0	0	NA	0	0	0	0	0	0	0	0	0	0	NA	0	NA	0	NA	1	NA	0	NA	0	NA	0	NA	0	NA
Study_5006_DNA	0	0	0	0	0	0	NA	0	0	0	0	0	0	0	0	0	1	NA	0	NA	0	NA	0	NA	0	NA	0	NA	0	NA	0	NA
Study_5006_RNA	0	0	0	0	0	0	NA	0	0	0	0	0	0	0	0	0	1	NA	0	NA	0	NA	0	NA	0	NA	0	NA	0	NA	0	NA
Study_5009_DNA	0	0	0	0	0	0	NA	0	0	0	0	0	0	0	0	0	1	NA	0	NA	0	NA	0	0	0	NA	0	NA	0	NA	0	NA
Study_5009_RNA	0	0	0	0	0	0	NA	0	0	0	0	0	0	0	0	0	1	NA	0	NA	0	NA	0	0	0	NA	0	NA	0	NA	0	NA
Study_5012_DNA	0	0	0	0	0	0	NA	0	0	0	0	0	0	0	0	0	0	NA	0	NA	0	NA	0	NA	0	NA	0	NA	0	NA	0	NA
Study_5018_DNA	0	0	0	0	0	0	NA	0	0	0	0	0	0	0	0	0	0	NA	0	NA	0	NA	0	0	0	NA	0	NA	0	NA	0	NA
Study_5018_RNA	0	0	0	0	0	0	NA	0	0	0	0	0	0	0	0	0	0	NA	0	NA	0	NA	0	0	0	NA	0	NA	0	NA	0	NA
Study_5019_DNA	0	0	0	0	0	0	NA	0	0	0	0	0	0	1	1	0	0	NA	0	NA	0	NA	0	NA	0	NA	0	NA	0	NA	0	NA
Study_5019_RNA	0	0	0	0	0	0	NA	0	0	0	0	0	0	1	1	0	0	NA	0	NA	0	NA	0	NA	0	NA	0	NA	0	NA	0	NA
Study_5020_DNA	0	NA	0	NA	0	NA	NA	NA	NA	NA	NA	0	NA	0	NA	0	NA	NA	NA	NA	NA	NA	NA	NA	NA	NA	NA	NA	NA	NA	NA	NA
Study_5021_DNA	0	0	0	0	0	0	NA	0	0	0	0	0	0	0	0	0	1	NA	0	NA	0	NA	0	NA	0	NA	0	NA	0	NA	0	NA
Study_5021_RNA	0	0	0	0	0	0	NA	0	0	0	0	0	0	0	0	0	1	NA	0	NA	0	NA	0	NA	0	NA	0	NA	0	NA	0	NA
Study_5024_DNA	0	0	0	0	0	0	NA	0	0	0	0	0	0	0	0	0	0	NA	0	NA	0	NA	0	0	0	NA	0	NA	0	NA	0	NA
Study_5027_DNA	1	1	0	0	0	0	NA	0	0	0	0	0	0	0	0	0	0	NA	0	NA	0	NA	0	NA	0	NA	0	NA	0	NA	0	NA
Study_5027_RNA	1	1	0	0	0	0	NA	0	0	0	0	0	0	0	0	0	0	NA	0	NA	0	NA	0	NA	0	NA	0	NA	0	NA	0	NA
Study_5028_DNA	0	0	0	0	0	0	NA	0	0	0	0	0	0	0	0	0	0	NA	0	NA	0	NA	0	NA	0	NA	0	NA	0	NA	0	NA
Study_5028_RNA	0	0	0	0	0	0	NA	0	0	0	0	0	0	0	0	0	0	NA	0	NA	0	NA	0	NA	0	NA	0	NA	0	NA	0	NA
Study_5035_DNA	0	1	0	0	0	0	NA	0	0	0	0	0	0	0	0	0	0	NA	0	NA	0	NA	0	0	0	NA	0	NA	0	NA	0	NA
Study_5035_RNA	0	1	0	0	0	0	NA	0	0	0	0	0	0	0	0	0	0	NA	0	NA	0	NA	0	0	0	NA	0	NA	0	NA	0	NA
Study_5037_DNA	0	0	0	0	0	0	NA	0	0	0	0	0	0	0	0	0	0	NA	0	NA	0	NA	0	NA	0	NA	0	NA	0	NA	0	NA
Study_5037_RNA	0	0	0	0	0	0	NA	0	0	0	0	0	0	0	0	0	0	NA	0	NA	0	NA	0	NA	0	NA	0	NA	0	NA	0	NA
Study_5038_DNA	0	0	0	0	0	0	NA	0	0	0	0	0	0	0	0	0	0	NA	0	NA	0	NA	0	NA	0	NA	0	0	0	0	0	NA
Study_5038_RNA	0	0	0	0	0	0	NA	0	0	0	0	0	0	0	0	0	0	NA	0	NA	0	NA	0	NA	0	NA	0	0	0	0	0	NA
Study_5039_DNA	0	0	1	0	0	0	NA	0	0	1	0	0	0	0	0	0	1	NA	0	NA	0	NA	0	NA	0	NA	0	NA	0	NA	0	NA
Study_5039_RNA	0	0	1	0	0	0	NA	0	0	1	0	0	0	0	0	0	1	NA	0	NA	0	NA	0	NA	0	NA	0	NA	0	NA	0	NA
Study_5044_DNA	0	0	0	0	0	0	NA	0	0	0	0	0	0	0	0	0	0	NA	0	NA	0	NA	0	NA	0	NA	0	NA	0	NA	0	NA
Study_5044_RNA	0	0	0	0	0	0	NA	0	0	0	0	0	0	0	0	0	0	NA	0	NA	0	NA	0	NA	0	NA	0	NA	0	NA	0	NA
Study_5046_DNA	0	1	0	0	0	0	NA	0	0	0	0	0	0	0	0	0	0	NA	0	NA	1	NA	0	NA	0	NA	0	0	0	0	0	NA
Study_5046_RNA	0	1	0	0	0	0	NA	0	0	0	0	0	0	0	0	0	0	NA	0	NA	1	NA	0	NA	0	NA	0	0	0	0	0	NA
Study_5047_DNA	1	0	0	0	0	0	NA	0	0	0	0	0	0	0	0	0	0	NA	0	NA	0	NA	0	NA	0	NA	0	NA	0	NA	0	NA
Study_5047_RNA	1	0	0	0	0	0	NA	0	0	0	0	0	0	0	0	0	0	NA	0	NA	0	NA	0	NA	0	NA	0	NA	0	NA	0	NA
Study_5051_DNA	1	1	0	0	0	0	NA	0	0	0	0	0	0	0	0	0	0	NA	0	NA	0	NA	0	NA	0	NA	0	NA	0	NA	0	NA
Study_5051_RNA	1	1	0	0	0	0	NA	0	0	0	0	0	0	0	0	0	0	NA	0	NA	0	NA	0	NA	0	NA	0	NA	0	NA	0	NA
Study_5052_DNA	1	0	0	0	0	0	NA	0	0	0	0	0	0	0	0	0	0	NA	0	NA	0	NA	0	0	0	NA	0	NA	0	NA	0	NA
Study_5052_RNA	1	0	0	0	0	0	NA	0	0	0	0	0	0	0	0	0	0	NA	0	NA	0	NA	0	0	0	NA	0	NA	0	NA	0	NA
Study_5054_DNA	0	0	0	0	0	0	NA	0	0	0	0	0	0	0	0	0	0	NA	0	NA	0	NA	0	0	0	NA	0	NA	0	NA	0	NA
Study_5054_RNA	0	0	0	0	0	0	NA	0	0	0	0	0	0	0	0	0	0	NA	0	NA	0	NA	0	0	0	NA	0	NA	0	NA	0	NA
Study_5067_DNA	0	1	1	1	0	0	NA	0	0	0	0	0	0	0	0	0	0	NA	0	NA	0	NA	0	NA	0	NA	0	0	0	0	0	NA
Study_5067_RNA	0	1	1	1	0	0	NA	0	0	0	0	0	0	0	0	0	0	NA	0	NA	0	NA	0	NA	0	NA	0	0	0	0	0	NA
Study_5075_DNA	0	0	0	0	0	0	NA	0	0	0	0	0	1	0	0	0	0	NA	1	NA	0	NA	0	NA	0	NA	0	NA	0	NA	0	NA
Study_5076_DNA	0	0	0	0	0	0	NA	0	1	0	0	0	0	0	0	0	0	NA	0	NA	0	NA	0	NA	0	NA	0	0	0	0	0	NA
Study_5076_RNA	0	0	0	0	0	0	NA	0	1	0	0	0	0	0	0	0	0	NA	0	NA	0	NA	0	NA	0	NA	0	0	0	0	0	NA
Study_5080_DNA	0	0	0	0	0	0	NA	0	0	0	0	0	0	0	0	0	0	NA	0	NA	0	NA	0	NA	0	NA	0	NA	0	NA	0	NA
Study_5080_RNA	0	0	0	0	0	0	NA	0	0	0	0	0	0	0	0	0	0	NA	0	NA	0	NA	0	NA	0	NA	0	NA	0	NA	0	NA
Study_5086_DNA	0	0	0	0	0	0	NA	0	0	0	0	0	0	0	0	0	0	NA	0	NA	0	NA	0	NA	0	NA	0	0	0	NA	0	NA
Study_5086_RNA	0	0	0	0	0	0	NA	0	0	0	0	0	0	0	0	0	0	NA	0	NA	0	NA	0	NA	0	NA	0	0	0	NA	0	NA
Study_5087_DNA	0	0	0	0	0	0	NA	0	0	0	0	0	0	0	0	0	0	NA	1	NA	0	NA	0	0	0	NA	0	NA	0	NA	0	NA
Study_5087_RNA	0	0	0	0	0	0	NA	0	0	0	0	0	0	0	0	0	0	NA	1	NA	0	NA	0	0	0	NA	0	NA	0	NA	0	NA
Study_5088_DNA	0	0	0	0	0	0	NA	0	0	0	0	0	0	0	0	0	0	NA	0	NA	0	NA	0	NA	0	NA	0	NA	0	NA	0	NA
Study_5088_RNA	0	0	0	0	0	0	NA	0	0	0	0	0	0	0	0	0	0	NA	0	NA	0	NA	0	NA	0	NA	0	NA	0	NA	0	NA
Study_5090_DNA	0	0	0	0	0	1	NA	0	1	1	0	0	0	0	0	0	0	NA	0	NA	0	NA	0	NA	0	NA	0	0	0	0	0	NA
Study_5090_RNA	0	0	0	0	0	1	NA	0	1	1	0	0	0	0	0	0	0	NA	0	NA	0	NA	0	NA	0	NA	0	0	0	0	0	NA
Study_5092_DNA	0	0	0	0	0	0	NA	0	0	0	0	0	0	0	1	0	0	NA	0	NA	0	NA	0	NA	0	NA	0	0	0	0	0	NA
Study_5092_RNA	0	0	0	0	0	0	NA	0	0	0	0	0	0	0	1	0	0	NA	0	NA	0	NA	0	NA	0	NA	0	0	0	0	0	NA
Study_5098_DNA	0	0	0	0	0	0	NA	0	1	0	0	0	0	0	0	0	0	NA	0	NA	1	NA	0	NA	0	NA	0	NA	0	NA	0	NA
Study_5098_RNA	0	0	0	0	0	0	NA	0	1	0	0	0	0	0	0	0	0	NA	0	NA	1	NA	0	NA	0	NA	0	NA	0	NA	0	NA
Study_5100_DNA	0	0	0	0	0	0	NA	0	0	0	0	0	0	0	0	0	0	NA	0	NA	0	NA	0	NA	0	NA	0	NA	0	NA	0	NA
Study_5100_RNA	0	0	0	0	0	0	NA	0	0	0	0	0	0	0	0	0	0	NA	0	NA	0	NA	0	NA	0	NA	0	NA	0	NA	0	NA
Study_5104_DNA	0	0	0	0	0	0	NA	0	1	1	0	0	0	0	0	0	0	NA	0	NA	0	NA	0	NA	0	NA	0	0	0	0	0	NA
Study_5104_RNA	0	0	0	0	0	0	NA	0	1	1	0	0	0	0	0	0	0	NA	0	NA	0	NA	0	NA	0	NA	0	0	0	0	0	NA
Study_5106_DNA	0	0	0	0	0	0	NA	0	0	0	0	0	0	0	0	0	0	NA	0	NA	0	NA	0	NA	0	NA	0	NA	0	NA	0	NA
Study_5106_RNA	0	0	0	0	0	0	NA	0	0	0	0	0	0	0	0	0	0	NA	0	NA	0	NA	0	NA	0	NA	0	NA	0	NA	0	NA
Study_5107_DNA	0	0	0	0	0	0	NA	0	0	0	0	0	0	0	0	0	0	NA	0	NA	0	NA	0	0	0	NA	0	NA	0	NA	0	NA
Study_5107_RNA	0	0	0	0	0	0	NA	0	0	0	0	0	0	0	0	0	0	NA	0	NA	0	NA	0	0	0	NA	0	NA	0	NA	0	NA
Study_5109_DNA	0	0	0	0	0	0	NA	0	0	0	0	0	0	0	0	0	0	NA	0	NA	0	NA	0	NA	0	NA	0	NA	0	NA	0	NA
Study_5109_RNA	0	0	0	0	0	0	NA	0	0	0	0	0	0	0	0	0	0	NA	0	NA	0	NA	0	NA	0	NA	0	NA	0	NA	0	NA
Study_5110_DNA	0	0	0	0	0	0	NA	0	0	0	0	0	0	0	0	0	0	NA	0	NA	0	NA	0	NA	0	NA	0	NA	0	NA	0	NA
Study_5110_RNA	0	0	0	0	0	0	NA	0	0	0	0	0	0	0	0	0	0	NA	0	NA	0	NA	0	NA	0	NA	0	NA	0	NA	0	NA
Study_5113_DNA	0	0	0	0	0	0	NA	0	0	0	0	0	0	0	0	0	0	NA	0	NA	0	NA	0	NA	1	NA	0	NA	0	NA	0	NA
Study_5113_RNA	0	0	0	0	0	0	NA	0	0	0	0	0	0	0	0	0	0	NA	0	NA	0	NA	0	NA	1	NA	0	NA	0	NA	0	NA
Study_5114_DNA	0	0	0	0	0	0	NA	0	0	0	0	0	0	0	0	0	0	NA	0	NA	0	NA	0	NA	0	NA	0	NA	0	NA	0	NA
Study_5114_RNA	0	0	0	0	0	0	NA	0	0	0	0	0	0	0	0	0	0	NA	0	NA	0	NA	0	NA	0	NA	0	NA	0	NA	0	NA
Study_5118_DNA	0	0	0	0	0	0	NA	0	0	0	0	0	0	0	0	0	0	NA	0	NA	0	NA	0	0	0	NA	0	NA	0	NA	0	NA
Study_5118_RNA	0	0	0	0	0	0	NA	0	0	0	0	0	0	0	0	0	0	NA	0	NA	0	NA	0	0	0	NA	0	NA	0	NA	0	NA
Study_5120_DNA	0	0	0	0	0	0	NA	0	0	0	0	0	0	0	0	0	0	NA	0	NA	0	NA	0	NA	0	NA	0	NA	0	NA	0	NA
Study_5120_RNA	0	0	0	0	0	0	NA	0	0	0	0	0	0	0	0	0	0	NA	0	NA	0	NA	0	NA	0	NA	0	NA	0	NA	0	NA
Study_5125_DNA	0	1	0	0	0	0	NA	0	0	0	0	0	0	0	0	0	0	NA	0	NA	0	NA	0	NA	0	NA	0	NA	0	NA	0	NA
Study_5125_RNA	0	1	0	0	0	0	NA	0	0	0	0	0	0	0	0	0	0	NA	0	NA	0	NA	0	NA	0	NA	0	NA	0	NA	0	NA
Study_5127_DNA	0	0	0	0	0	0	NA	0	0	0	0	0	0	0	0	0	0	NA	0	NA	1	NA	0	NA	0	NA	0	NA	0	NA	0	NA
Study_5127_RNA	0	0	0	0	0	0	NA	0	0	0	0	0	0	0	0	0	0	NA	0	NA	1	NA	0	NA	0	NA	0	NA	0	NA	0	NA
Study_5128_DNA	0	0	0	0	0	0	NA	0	0	0	0	0	0	0	0	0	0	NA	0	NA	0	NA	0	NA	0	NA	0	NA	0	NA	0	NA
Study_5128_RNA	0	0	0	0	0	0	NA	0	0	0	0	0	0	0	0	0	0	NA	0	NA	0	NA	0	NA	0	NA	0	NA	0	NA	0	NA
Study_5135_DNA	0	0	0	0	0	0	NA	0	0	0	0	0	0	0	0	0	0	NA	0	NA	1	NA	0	NA	0	NA	0	NA	0	NA	0	NA
Study_5135_RNA	0	0	0	0	0	0	NA	0	0	0	0	0	0	0	0	0	0	NA	0	NA	1	NA	0	NA	0	NA	0	NA	0	NA	0	NA
Study_5137_DNA	0	0	0	0	0	0	NA	0	0	0	0	0	0	0	0	0	1	NA	0	NA	0	NA	0	NA	0	NA	0	NA	0	NA	0	NA
Study_5137_RNA	0	0	0	0	0	0	NA	0	0	0	0	0	0	0	0	0	1	NA	0	NA	0	NA	0	NA	0	NA	0	NA	0	NA	0	NA
Study_5139_DNA	0	0	0	0	0	0	NA	0	0	0	0	0	0	0	0	0	0	NA	0	NA	0	NA	0	NA	1	NA	0	NA	0	NA	0	NA
Study_5139_RNA	0	0	0	0	0	0	NA	0	0	0	0	0	0	0	0	0	0	NA	0	NA	0	NA	0	NA	1	NA	0	NA	0	NA	0	NA
Study_5168_DNA	0	0	0	0	0	0	NA	0	0	0	0	0	0	0	0	0	0	NA	0	NA	0	NA	0	0	0	NA	0	NA	0	NA	0	NA
Study_5168_RNA	0	0	0	0	0	0	NA	0	0	0	0	0	0	0	0	0	0	NA	0	NA	0	NA	0	0	0	NA	0	NA	0	NA	0	NA
Study_5181_DNA	0	1	0	0	0	0	NA	0	0	0	0	0	0	0	0	0	0	NA	0	NA	0	NA	0	NA	0	NA	0	NA	0	NA	0	NA
Study_5181_RNA	0	1	0	0	0	0	NA	0	0	0	0	0	0	0	0	0	0	NA	0	NA	0	NA	0	NA	0	NA	0	NA	0	NA	0	NA
Study_5183_DNA	0	0	0	0	1	1	NA	0	0	0	0	0	0	0	0	0	0	NA	0	NA	0	NA	0	NA	0	NA	0	0	0	0	0	NA
Study_5183_RNA	0	0	0	0	1	1	NA	0	0	0	0	0	0	0	0	0	0	NA	0	NA	0	NA	0	NA	0	NA	0	0	0	0	0	NA
Study_5185_DNA	0	0	0	0	0	0	NA	0	0	0	0	0	0	0	0	0	1	NA	0	NA	0	NA	0	NA	0	NA	0	NA	0	NA	0	NA
Study_5185_RNA	0	0	0	0	0	0	NA	0	0	0	0	0	0	0	0	0	1	NA	0	NA	0	NA	0	NA	0	NA	0	NA	0	NA	0	NA
Study_5189_DNA	0	0	0	0	0	0	NA	0	0	0	0	0	0	0	0	0	0	NA	0	NA	0	NA	0	NA	0	NA	0	NA	0	NA	0	NA
Study_5189_RNA	0	0	0	0	0	0	NA	0	0	0	0	0	0	0	0	0	0	NA	0	NA	0	NA	0	NA	0	NA	0	NA	0	NA	0	NA
Study_5190_DNA	0	0	0	0	0	0	NA	0	0	0	0	0	0	0	0	0	0	NA	0	NA	0	NA	0	NA	0	NA	0	NA	0	NA	0	NA
Study_5190_RNA	0	0	0	0	0	0	NA	0	0	0	0	0	0	0	0	0	0	NA	0	NA	0	NA	0	NA	0	NA	0	NA	0	NA	0	NA
Study_5195_DNA	0	0	0	0	0	0	NA	0	0	0	0	0	0	0	0	0	0	NA	0	NA	0	NA	0	NA	0	NA	0	NA	0	NA	0	NA
Study_5195_RNA	0	0	0	0	0	0	NA	0	0	0	0	0	0	0	0	0	0	NA	0	NA	0	NA	0	NA	0	NA	0	NA	0	NA	0	NA
Study_5208_DNA	1	1	0	0	0	0	NA	0	0	0	0	0	0	0	0	0	0	NA	0	NA	0	NA	0	NA	0	NA	0	NA	0	NA	0	NA
Study_5208_RNA	1	1	0	0	0	0	NA	0	0	0	0	0	0	0	0	0	0	NA	0	NA	0	NA	0	NA	0	NA	0	NA	0	NA	0	NA
Study_5209_DNA	NA	NA	NA	NA	NA	NA	NA	NA	NA	NA	NA	NA	NA	NA	NA	NA	NA	NA	NA	NA	NA	NA	NA	NA	NA	NA	NA	NA	NA	NA	NA	NA
Study_5209_RNA	NA	NA	NA	NA	NA	NA	NA	NA	NA	NA	NA	NA	NA	NA	NA	NA	NA	NA	NA	NA	NA	NA	NA	NA	NA	NA	NA	NA	NA	NA	NA	NA
Study_5215_DNA	0	0	0	0	0	0	NA	0	0	0	0	0	0	1	1	0	0	NA	0	NA	0	NA	0	0	0	NA	0	NA	0	NA	0	NA
Study_5215_RNA	0	0	0	0	0	0	NA	0	0	0	0	0	0	1	1	0	0	NA	0	NA	0	NA	0	0	0	NA	0	NA	0	NA	0	NA
Study_5221_DNA	0	0	0	0	0	0	NA	0	0	0	0	0	0	0	0	0	0	NA	0	NA	0	NA	0	NA	0	NA	0	NA	0	NA	0	NA
Study_5221_RNA	0	0	0	0	0	0	NA	0	0	0	0	0	0	0	0	0	0	NA	0	NA	0	NA	0	NA	0	NA	0	NA	0	NA	0	NA
Study_5222_DNA	0	0	0	0	0	0	NA	0	0	0	0	0	0	0	0	0	0	NA	0	NA	0	NA	0	NA	0	NA	0	NA	0	NA	0	NA
Study_5222_RNA	0	0	0	0	0	0	NA	0	0	0	0	0	0	0	0	0	0	NA	0	NA	0	NA	0	NA	0	NA	0	NA	0	NA	0	NA
Study_5225_DNA	0	0	0	0	0	0	NA	0	0	0	0	0	0	0	0	0	0	NA	0	NA	0	NA	0	NA	0	NA	0	NA	0	NA	0	NA
Study_5225_RNA	0	0	0	0	0	0	NA	0	0	0	0	0	0	0	0	0	0	NA	0	NA	0	NA	0	NA	0	NA	0	NA	0	NA	0	NA
Study_5226_DNA	0	0	0	0	0	0	NA	0	0	0	0	0	0	0	0	0	0	NA	0	NA	0	NA	0	NA	0	NA	0	NA	0	NA	0	NA
Study_5226_RNA	0	0	0	0	0	0	NA	0	0	0	0	0	0	0	0	0	0	NA	0	NA	0	NA	0	NA	0	NA	0	NA	0	NA	0	NA
Study_5230_DNA	0	0	0	0	0	0	NA	0	0	0	0	0	0	0	0	0	0	NA	0	NA	0	NA	0	0	0	NA	0	NA	0	NA	0	NA
Study_5230_RNA	0	0	0	0	0	0	NA	0	0	0	0	0	0	0	0	0	0	NA	0	NA	0	NA	0	0	0	NA	0	NA	0	NA	0	NA
Study_5233_DNA	0	0	0	0	0	0	NA	0	0	0	0	0	0	0	0	0	0	NA	0	NA	0	NA	0	NA	0	NA	0	NA	0	NA	0	NA
Study_5233_RNA	0	0	0	0	0	0	NA	0	0	0	0	0	0	0	0	0	0	NA	0	NA	0	NA	0	NA	0	NA	0	NA	0	NA	0	NA
Study_5236_DNA	0	0	0	0	0	0	NA	0	0	0	0	0	0	0	0	0	0	NA	0	NA	0	NA	0	NA	0	NA	0	NA	0	NA	0	NA
Study_5236_RNA	0	0	0	0	0	0	NA	0	0	0	0	0	0	0	0	0	0	NA	0	NA	0	NA	0	NA	0	NA	0	NA	0	NA	0	NA
Study_5238_DNA	0	0	0	0	0	0	NA	0	0	0	0	0	0	0	0	0	1	NA	0	NA	0	NA	0	NA	0	NA	0	NA	0	NA	0	NA
Study_5238_RNA	0	0	0	0	0	0	NA	0	0	0	0	0	0	0	0	0	1	NA	0	NA	0	NA	0	NA	0	NA	0	NA	0	NA	0	NA
Study_5240_DNA	0	0	0	0	0	0	NA	0	0	0	0	0	0	0	0	0	0	NA	0	NA	0	NA	0	NA	0	NA	0	NA	0	NA	0	NA
Study_5240_RNA	0	0	0	0	0	0	NA	0	0	0	0	0	0	0	0	0	0	NA	0	NA	0	NA	0	NA	0	NA	0	NA	0	NA	0	NA
Study_5241_DNA	0	0	0	0	0	0	NA	0	0	0	0	0	0	0	0	0	0	NA	0	NA	0	NA	0	NA	0	NA	0	NA	0	NA	0	NA
Study_5241_RNA	0	0	0	0	0	0	NA	0	0	0	0	0	0	0	0	0	0	NA	0	NA	0	NA	0	NA	0	NA	0	NA	0	NA	0	NA
Study_5244_DNA	0	0	0	0	0	0	NA	0	0	0	0	0	0	0	0	0	0	NA	0	NA	0	NA	0	0	0	NA	0	NA	0	NA	0	NA
Study_5244_RNA	0	0	0	0	0	0	NA	0	0	0	0	0	0	0	0	0	0	NA	0	NA	0	NA	0	0	0	NA	0	NA	0	NA	0	NA
Study_5246_DNA	0	0	0	0	0	0	NA	0	0	0	0	0	0	0	0	0	0	NA	0	NA	0	NA	0	NA	0	NA	0	NA	0	NA	0	NA
Study_5246_RNA	0	0	0	0	0	0	NA	0	0	0	0	0	0	0	0	0	0	NA	0	NA	0	NA	0	NA	0	NA	0	NA	0	NA	0	NA
Study_5255_DNA	1	1	0	0	0	0	NA	0	0	0	0	0	0	0	0	0	0	NA	0	NA	0	NA	0	NA	0	NA	0	NA	0	NA	0	NA
Study_5255_RNA	1	1	0	0	0	0	NA	0	0	0	0	0	0	0	0	0	0	NA	0	NA	0	NA	0	NA	0	NA	0	NA	0	NA	0	NA
Study_5257_DNA	0	1	0	0	0	0	NA	0	0	0	0	0	0	0	0	0	0	NA	0	NA	0	NA	0	NA	0	NA	0	NA	0	NA	0	NA
Study_5257_RNA	0	1	0	0	0	0	NA	0	0	0	0	0	0	0	0	0	0	NA	0	NA	0	NA	0	NA	0	NA	0	NA	0	NA	0	NA
Study_5258_DNA	0	0	0	0	0	0	NA	0	0	0	0	0	0	0	0	0	0	NA	0	NA	0	NA	0	NA	0	NA	0	NA	0	NA	0	NA
Study_5258_RNA	0	0	0	0	0	0	NA	0	0	0	0	0	0	0	0	0	0	NA	0	NA	0	NA	0	NA	0	NA	0	NA	0	NA	0	NA
Study_5261_DNA	0	0	0	0	0	0	NA	0	0	0	0	0	0	0	0	0	0	NA	0	NA	0	NA	0	0	0	NA	0	NA	0	NA	0	NA
Study_5261_RNA	0	0	0	0	0	0	NA	0	0	0	0	0	0	0	0	0	0	NA	0	NA	0	NA	0	0	0	NA	0	NA	0	NA	0	NA
Study_5265_DNA	0	0	0	0	0	0	NA	0	1	0	0	0	0	0	0	0	0	NA	0	NA	0	NA	0	NA	0	NA	0	NA	0	NA	0	NA
Study_5265_RNA	0	0	0	0	0	0	NA	0	1	0	0	0	0	0	0	0	0	NA	0	NA	0	NA	0	NA	0	NA	0	NA	0	NA	0	NA
Study_5268_DNA	0	0	0	0	0	0	NA	0	0	0	0	0	0	0	0	0	0	NA	0	NA	0	NA	0	NA	0	NA	0	NA	0	NA	0	NA
Study_5268_RNA	0	0	0	0	0	0	NA	0	0	0	0	0	0	0	0	0	0	NA	0	NA	0	NA	0	NA	0	NA	0	NA	0	NA	0	NA
Study_5277_DNA	1	1	0	0	0	0	NA	0	0	0	0	0	0	0	0	0	0	NA	0	NA	0	NA	0	0	0	NA	0	NA	0	NA	0	NA
Study_5277_RNA	1	1	0	0	0	0	NA	0	0	0	0	0	0	0	0	0	0	NA	0	NA	0	NA	0	0	0	NA	0	NA	0	NA	0	NA
Study_5279_DNA	0	0	0	0	0	0	NA	0	0	0	0	0	0	0	0	0	0	NA	0	NA	0	NA	1	NA	0	NA	0	NA	0	NA	0	NA
Study_5279_RNA	0	0	0	0	0	0	NA	0	0	0	0	0	0	0	0	0	0	NA	0	NA	0	NA	1	NA	0	NA	0	NA	0	NA	0	NA
Study_5282_DNA	0	0	0	0	0	0	NA	0	0	0	0	0	0	0	0	0	0	NA	0	NA	0	NA	0	NA	0	NA	0	NA	0	NA	0	NA
Study_5282_RNA	0	0	0	0	0	0	NA	0	0	0	0	0	0	0	0	0	0	NA	0	NA	0	NA	0	NA	0	NA	0	NA	0	NA	0	NA
Study_5285_DNA	1	1	0	0	0	0	NA	0	0	0	0	0	0	0	0	0	0	NA	0	NA	0	NA	0	NA	0	NA	0	NA	0	NA	0	NA
Study_5285_RNA	1	1	0	0	0	0	NA	0	0	0	0	0	0	0	0	0	0	NA	0	NA	0	NA	0	NA	0	NA	0	NA	0	NA	0	NA
Study_5288_DNA	0	NA	0	NA	0	NA	NA	NA	NA	NA	NA	0	NA	0	NA	0	NA	NA	NA	NA	NA	NA	NA	NA	NA	NA	NA	NA	NA	NA	NA	NA
Study_5288_RNA	0	NA	0	NA	0	NA	NA	NA	NA	NA	NA	0	NA	0	NA	0	NA	NA	NA	NA	NA	NA	NA	NA	NA	NA	NA	NA	NA	NA	NA	NA
Study_5289_DNA	0	0	0	0	0	0	NA	0	0	0	0	0	0	0	0	0	0	NA	0	NA	0	NA	0	NA	0	NA	0	NA	0	NA	0	NA
Study_5289_RNA	0	0	0	0	0	0	NA	0	0	0	0	0	0	0	0	0	0	NA	0	NA	0	NA	0	NA	0	NA	0	NA	0	NA	0	NA
Study_5295_DNA	1	1	0	0	0	0	NA	0	0	0	0	0	0	0	0	0	0	NA	0	NA	0	NA	0	NA	0	NA	0	NA	0	NA	0	NA
Study_5295_RNA	1	1	0	0	0	0	NA	0	0	0	0	0	0	0	0	0	0	NA	0	NA	0	NA	0	NA	0	NA	0	NA	0	NA	0	NA
Study_5298_DNA	0	0	0	0	0	0	NA	0	1	0	0	0	0	0	0	0	0	NA	0	NA	0	NA	0	NA	0	NA	0	NA	0	NA	0	NA
Study_5298_RNA	0	0	0	0	0	0	NA	0	1	0	0	0	0	0	0	0	0	NA	0	NA	0	NA	0	NA	0	NA	0	NA	0	NA	0	NA
Study_5301_DNA	0	0	0	0	0	0	NA	0	1	1	0	0	0	0	0	0	1	NA	0	NA	0	NA	0	0	0	NA	0	0	0	0	0	NA
Study_5301_RNA	0	0	0	0	0	0	NA	0	1	1	0	0	0	0	0	0	1	NA	0	NA	0	NA	0	0	0	NA	0	0	0	0	0	NA
Study_5303_DNA	0	0	0	0	0	0	NA	0	0	0	0	0	0	0	0	0	0	NA	0	NA	0	NA	0	0	0	NA	0	NA	0	NA	0	NA
Study_5303_RNA	0	0	0	0	0	0	NA	0	0	0	0	0	0	0	0	0	0	NA	0	NA	0	NA	0	0	0	NA	0	NA	0	NA	0	NA
Study_5304_DNA	0	0	0	0	0	0	NA	0	0	0	0	0	0	0	0	0	0	NA	0	NA	0	NA	0	NA	0	NA	0	NA	0	NA	0	NA
Study_5304_RNA	0	0	0	0	0	0	NA	0	0	0	0	0	0	0	0	0	0	NA	0	NA	0	NA	0	NA	0	NA	0	NA	0	NA	0	NA
Study_5308_DNA	0	1	0	0	0	0	NA	0	0	0	0	0	0	0	0	0	0	NA	0	NA	0	NA	0	0	0	NA	0	NA	0	NA	0	NA
Study_5308_RNA	0	1	0	0	0	0	NA	0	0	0	0	0	0	0	0	0	0	NA	0	NA	0	NA	0	0	0	NA	0	NA	0	NA	0	NA
Study_5309_DNA	0	1	0	0	0	0	NA	0	0	0	0	0	0	0	0	0	0	NA	0	NA	0	NA	0	NA	0	NA	0	NA	0	NA	0	NA
Study_5309_RNA	0	1	0	0	0	0	NA	0	0	0	0	0	0	0	0	0	0	NA	0	NA	0	NA	0	NA	0	NA	0	NA	0	NA	0	NA
Study_5310_DNA	0	0	0	0	0	0	NA	0	0	0	0	0	0	0	0	0	0	NA	0	NA	0	NA	0	0	0	NA	0	NA	0	NA	0	NA
Study_5310_RNA	0	0	0	0	0	0	NA	0	0	0	0	0	0	0	0	0	0	NA	0	NA	0	NA	0	0	0	NA	0	NA	0	NA	0	NA
Study_5316_DNA	0	0	0	0	0	0	NA	0	0	0	0	0	0	0	0	0	0	NA	0	NA	1	NA	0	NA	0	NA	0	NA	0	NA	0	NA
Study_5316_RNA	0	0	0	0	0	0	NA	0	0	0	0	0	0	0	0	0	0	NA	0	NA	1	NA	0	NA	0	NA	0	NA	0	NA	0	NA
Study_5320_DNA	0	0	0	0	0	0	NA	0	0	0	0	0	0	0	0	0	0	NA	0	NA	0	NA	0	NA	0	NA	0	NA	0	NA	0	NA
Study_5320_RNA	0	0	0	0	0	0	NA	0	0	0	0	0	0	0	0	0	0	NA	0	NA	0	NA	0	NA	0	NA	0	NA	0	NA	0	NA
Study_5321_DNA	0	1	0	0	0	0	NA	0	0	0	0	0	0	0	0	0	0	NA	0	NA	0	NA	0	NA	0	NA	0	NA	0	NA	0	NA
Study_5321_RNA	0	1	0	0	0	0	NA	0	0	0	0	0	0	0	0	0	0	NA	0	NA	0	NA	0	NA	0	NA	0	NA	0	NA	0	NA
Study_5323_DNA	0	0	0	0	0	0	NA	0	0	0	0	0	0	0	0	0	0	NA	0	NA	0	NA	0	NA	0	NA	0	NA	0	NA	0	NA
Study_5323_RNA	0	0	0	0	0	0	NA	0	0	0	0	0	0	0	0	0	0	NA	0	NA	0	NA	0	NA	0	NA	0	NA	0	NA	0	NA
Study_5325_DNA	0	0	0	0	0	0	NA	0	0	0	0	0	0	0	0	0	0	NA	0	NA	0	NA	0	NA	0	NA	0	NA	0	NA	0	NA
Study_5325_RNA	0	0	0	0	0	0	NA	0	0	0	0	0	0	0	0	0	0	NA	0	NA	0	NA	0	NA	0	NA	0	NA	0	NA	0	NA
Study_5328_DNA	1	1	0	0	0	0	NA	0	0	0	0	0	0	0	0	0	0	NA	0	NA	0	NA	0	NA	0	NA	0	NA	0	NA	0	NA
Study_5328_RNA	1	1	0	0	0	0	NA	0	0	0	0	0	0	0	0	0	0	NA	0	NA	0	NA	0	NA	0	NA	0	NA	0	NA	0	NA
Study_5329_DNA	0	0	0	0	0	0	NA	0	0	0	0	0	0	0	0	0	0	NA	0	NA	0	NA	0	NA	0	NA	0	NA	0	NA	0	NA
Study_5329_RNA	0	0	0	0	0	0	NA	0	0	0	0	0	0	0	0	0	0	NA	0	NA	0	NA	0	NA	0	NA	0	NA	0	NA	0	NA
Study_5332_DNA	0	0	0	0	0	0	NA	0	0	0	0	0	0	0	0	0	0	NA	0	NA	0	NA	0	NA	0	NA	0	NA	0	NA	0	NA
Study_5332_RNA	0	0	0	0	0	0	NA	0	0	0	0	0	0	0	0	0	0	NA	0	NA	0	NA	0	NA	0	NA	0	NA	0	NA	0	NA
Study_5333_DNA	0	0	0	0	0	0	NA	0	0	0	0	0	0	0	0	0	0	NA	0	NA	0	NA	0	NA	0	NA	0	NA	0	NA	0	NA
Study_5333_RNA	0	0	0	0	0	0	NA	0	0	0	0	0	0	0	0	0	0	NA	0	NA	0	NA	0	NA	0	NA	0	NA	0	NA	0	NA
Study_5334_DNA	0	0	0	0	0	0	NA	0	0	0	0	0	0	0	0	0	0	NA	0	NA	0	NA	0	NA	0	NA	0	0	0	0	0	NA
Study_5334_RNA	0	0	0	0	0	0	NA	0	0	0	0	0	0	0	0	0	0	NA	0	NA	0	NA	0	NA	0	NA	0	0	0	0	0	NA
Study_5335_DNA	0	0	0	0	0	0	NA	0	0	0	0	0	0	0	0	0	0	NA	0	NA	0	NA	0	NA	0	NA	0	NA	0	NA	0	NA
Study_5335_RNA	0	0	0	0	0	0	NA	0	0	0	0	0	0	0	0	0	0	NA	0	NA	0	NA	0	NA	0	NA	0	NA	0	NA	0	NA
Study_5339_DNA	0	0	1	1	0	0	NA	0	0	0	0	0	0	0	0	0	0	NA	0	NA	0	NA	0	NA	0	NA	0	0	0	0	0	NA
Study_5339_RNA	0	0	1	1	0	0	NA	0	0	0	0	0	0	0	0	0	0	NA	0	NA	0	NA	0	NA	0	NA	0	0	0	0	0	NA
Study_5344_DNA	0	0	0	0	0	0	NA	0	0	0	0	0	0	0	0	0	0	NA	0	NA	0	NA	0	NA	1	NA	0	0	0	0	0	NA
Study_5344_RNA	0	0	0	0	0	0	NA	0	0	0	0	0	0	0	0	0	0	NA	0	NA	0	NA	0	NA	1	NA	0	0	0	0	0	NA
Study_5350_DNA	0	0	0	0	0	0	NA	0	0	0	0	0	0	0	0	0	0	NA	0	NA	0	NA	0	NA	0	NA	0	NA	0	NA	0	NA
Study_5350_RNA	0	0	0	0	0	0	NA	0	0	0	0	0	0	0	0	0	0	NA	0	NA	0	NA	0	NA	0	NA	0	NA	0	NA	0	NA
Study_5365_DNA	0	0	0	0	0	0	NA	0	0	0	0	0	0	0	0	0	0	NA	0	NA	0	NA	0	0	0	NA	0	NA	0	NA	0	NA
Study_5365_RNA	0	0	0	0	0	0	NA	0	0	0	0	0	0	0	0	0	0	NA	0	NA	0	NA	0	0	0	NA	0	NA	0	NA	0	NA
Study_5366_DNA	0	1	0	0	0	0	NA	0	0	0	0	0	0	0	0	0	0	NA	0	NA	0	NA	0	NA	0	NA	0	NA	0	NA	0	NA
Study_5366_RNA	0	1	0	0	0	0	NA	0	0	0	0	0	0	0	0	0	0	NA	0	NA	0	NA	0	NA	0	NA	0	NA	0	NA	0	NA
Study_5371_DNA	0	0	0	0	0	0	NA	0	1	0	0	0	0	0	0	0	0	NA	0	NA	0	NA	0	NA	0	NA	0	0	0	0	0	NA
Study_5371_RNA	0	0	0	0	0	0	NA	0	1	0	0	0	0	0	0	0	0	NA	0	NA	0	NA	0	NA	0	NA	0	0	0	0	0	NA
Study_5373_DNA	0	1	0	0	0	0	NA	0	0	0	0	0	0	0	0	0	0	NA	0	NA	0	NA	0	NA	0	NA	0	NA	0	NA	0	NA
Study_5373_RNA	0	1	0	0	0	0	NA	0	0	0	0	0	0	0	0	0	0	NA	0	NA	0	NA	0	NA	0	NA	0	NA	0	NA	0	NA
Study_5374_DNA	0	0	0	0	0	0	NA	0	0	0	0	0	0	0	0	0	0	NA	0	NA	0	NA	0	NA	0	NA	0	NA	0	NA	0	NA
Study_5374_RNA	0	0	0	0	0	0	NA	0	0	0	0	0	0	0	0	0	0	NA	0	NA	0	NA	0	NA	0	NA	0	NA	0	NA	0	NA
Study_5375_DNA	NA	NA	NA	NA	NA	NA	NA	NA	NA	NA	NA	NA	NA	NA	NA	NA	NA	NA	NA	NA	NA	NA	NA	NA	NA	NA	NA	NA	NA	NA	NA	NA
Study_5375_RNA	NA	NA	NA	NA	NA	NA	NA	NA	NA	NA	NA	NA	NA	NA	NA	NA	NA	NA	NA	NA	NA	NA	NA	NA	NA	NA	NA	NA	NA	NA	NA	NA
Study_5378_DNA	0	0	0	0	0	0	NA	0	0	0	0	0	0	0	0	0	0	NA	0	NA	0	NA	0	NA	0	NA	0	NA	0	NA	0	NA
Study_5378_RNA	0	0	0	0	0	0	NA	0	0	0	0	0	0	0	0	0	0	NA	0	NA	0	NA	0	NA	0	NA	0	NA	0	NA	0	NA
Study_5380_DNA	0	0	0	0	0	0	NA	0	0	0	0	0	0	0	0	0	0	NA	1	NA	0	NA	0	NA	0	NA	0	NA	0	NA	0	NA
Study_5380_RNA	0	0	0	0	0	0	NA	0	0	0	0	0	0	0	0	0	0	NA	1	NA	0	NA	0	NA	0	NA	0	NA	0	NA	0	NA
Study_5381_DNA	0	1	0	0	0	0	NA	0	1	0	0	0	0	0	0	0	0	NA	0	NA	0	NA	0	NA	0	NA	0	0	0	0	0	NA
Study_5381_RNA	0	1	0	0	0	0	NA	0	1	0	0	0	0	0	0	0	0	NA	0	NA	0	NA	0	NA	0	NA	0	0	0	0	0	NA
Study_5387_DNA	0	0	0	0	0	0	NA	0	0	0	0	0	0	1	1	0	0	NA	0	NA	0	NA	0	NA	0	NA	0	NA	0	NA	0	NA
Study_5387_RNA	0	0	0	0	0	0	NA	0	0	0	0	0	0	1	1	0	0	NA	0	NA	0	NA	0	NA	0	NA	0	NA	0	NA	0	NA
Study_5388_DNA	0	0	0	0	0	0	NA	0	0	0	0	0	0	0	0	0	0	NA	0	NA	0	NA	0	0	0	NA	0	NA	0	NA	0	NA
Study_5388_RNA	0	0	0	0	0	0	NA	0	0	0	0	0	0	0	0	0	0	NA	0	NA	0	NA	0	0	0	NA	0	NA	0	NA	0	NA
Study_5389_DNA	0	0	0	0	0	0	NA	0	0	0	0	0	0	0	0	0	0	NA	0	NA	0	NA	0	NA	0	NA	0	NA	0	NA	0	NA
Study_5389_RNA	0	0	0	0	0	0	NA	0	0	0	0	0	0	0	0	0	0	NA	0	NA	0	NA	0	NA	0	NA	0	NA	0	NA	0	NA
Study_5392_DNA	0	0	0	0	0	0	NA	0	0	0	0	0	0	0	0	0	0	NA	0	NA	0	NA	0	0	0	NA	0	0	0	NA	0	NA
Study_5392_RNA	0	0	0	0	0	0	NA	0	0	0	0	0	0	0	0	0	0	NA	0	NA	0	NA	0	0	0	NA	0	0	0	NA	0	NA
Study_5393_DNA	0	0	0	0	0	0	NA	0	0	1	0	0	0	0	0	0	0	NA	0	NA	0	NA	0	NA	0	NA	0	NA	0	NA	0	NA
Study_5393_RNA	0	0	0	0	0	0	NA	0	0	1	0	0	0	0	0	0	0	NA	0	NA	0	NA	0	NA	0	NA	0	NA	0	NA	0	NA
Study_5407_DNA	0	0	0	0	0	0	NA	0	0	0	0	NA	0	NA	0	NA	0	NA	0	NA	0	NA	0	NA	0	NA	0	NA	0	NA	0	NA
Study_5407_RNA	0	0	0	0	0	0	NA	0	0	0	0	NA	0	NA	0	NA	0	NA	0	NA	0	NA	0	NA	0	NA	0	NA	0	NA	0	NA
Study_5418_DNA	0	0	0	0	0	0	NA	0	0	0	0	NA	0	NA	0	NA	0	NA	0	NA	1	NA	0	NA	0	NA	0	NA	0	NA	0	NA
Study_5418_RNA	0	0	0	0	0	0	NA	0	0	0	0	NA	0	NA	0	NA	0	NA	0	NA	1	NA	0	NA	0	NA	0	NA	0	NA	0	NA
Study_5419_DNA	0	0	0	0	0	0	NA	0	0	0	0	0	0	0	0	0	0	NA	0	NA	0	NA	1	NA	0	NA	0	0	0	0	0	NA
Study_5419_RNA	0	0	0	0	0	0	NA	0	0	0	0	0	0	0	0	0	0	NA	0	NA	0	NA	1	NA	0	NA	0	0	0	0	0	NA
Study_5433_DNA	0	1	0	0	0	0	NA	0	0	0	0	0	0	0	0	0	0	NA	0	NA	0	NA	0	NA	0	NA	0	NA	0	0	0	NA
Study_5433_RNA	0	1	0	0	0	0	NA	0	0	0	0	0	0	0	0	0	0	NA	0	NA	0	NA	0	NA	0	NA	0	NA	0	0	0	NA
Study_5434_DNA	0	0	0	0	0	0	NA	0	0	0	0	0	0	0	0	0	0	NA	1	NA	0	NA	0	NA	0	NA	0	NA	0	0	0	NA
Study_5434_RNA	0	0	0	0	0	0	NA	0	0	0	0	0	0	0	0	0	0	NA	1	NA	0	NA	0	NA	0	NA	0	NA	0	0	0	NA
Study_5435_DNA	0	0	0	0	0	0	NA	0	0	0	0	0	0	0	0	0	0	NA	1	NA	0	NA	0	NA	0	NA	0	NA	0	0	0	NA
Study_5435_RNA	0	0	0	0	0	0	NA	0	0	0	0	0	0	0	0	0	0	NA	1	NA	0	NA	0	NA	0	NA	0	NA	0	0	0	NA
Study_5440_DNA	0	0	0	0	0	0	NA	0	0	0	0	0	0	0	0	0	0	NA	0	NA	1	NA	0	NA	0	NA	0	0	0	0	0	NA
Study_5440_RNA	0	0	0	0	0	0	NA	0	0	0	0	0	0	0	0	0	0	NA	0	NA	1	NA	0	NA	0	NA	0	0	0	0	0	NA
Study_5458_DNA	0	0	0	1	0	0	NA	0	0	0	0	0	0	0	0	0	0	NA	1	NA	0	NA	0	NA	0	NA	0	NA	0	0	0	NA
Study_5458_RNA	0	0	0	1	0	0	NA	0	0	0	0	0	0	0	0	0	0	NA	1	NA	0	NA	0	NA	0	NA	0	NA	0	0	0	NA
Study_5464_DNA	0	0	0	0	0	0	NA	0	0	0	0	0	0	0	0	0	0	0	1	1	1	0	0	NA	0	NA	0	0	0	0	0	1
Study_5464_RNA	0	0	0	0	0	0	NA	0	0	0	0	0	0	0	0	0	0	0	1	1	1	0	0	NA	0	NA	0	0	0	0	0	1
Study_5472_DNA	0	0	0	0	0	0	NA	0	0	0	0	0	0	NA	0	NA	0	NA	0	NA	0	NA	0	0	0	NA	0	NA	0	NA	0	NA
Study_5472_RNA	0	0	0	0	0	0	NA	0	0	0	0	0	0	NA	0	NA	0	NA	0	NA	0	NA	0	0	0	NA	0	NA	0	NA	0	NA
Study_5473_RNA	0	0	0	0	0	0	NA	0	0	0	0	0	0	0	0	0	0	NA	0	NA	0	NA	0	NA	0	NA	0	NA	0	0	0	NA
Study_5479_DNA	0	0	0	0	0	0	NA	0	0	0	0	NA	0	NA	0	NA	0	NA	0	NA	1	NA	0	NA	0	NA	0	NA	0	NA	0	NA
Study_5479_RNA	0	0	0	0	0	0	NA	0	0	0	0	NA	0	NA	0	NA	0	NA	0	NA	1	NA	0	NA	0	NA	0	NA	0	NA	0	NA
Study_5489_DNA	0	0	0	0	0	0	NA	0	0	0	0	NA	0	NA	0	NA	0	NA	0	NA	0	NA	0	NA	0	NA	0	NA	0	NA	0	NA
Study_5489_RNA	0	0	0	0	0	0	NA	0	0	0	0	NA	0	NA	0	NA	0	NA	0	NA	0	NA	0	NA	0	NA	0	NA	0	NA	0	NA
Study_5494_DNA	0	0	0	0	0	0	NA	0	0	0	0	0	0	0	0	0	0	NA	1	NA	0	NA	0	0	0	NA	0	NA	0	0	0	NA
Study_5494_RNA	0	0	0	0	0	0	NA	0	0	0	0	0	0	0	0	0	0	NA	1	NA	0	NA	0	0	0	NA	0	NA	0	0	0	NA
Study_5502_DNA	0	NA	0	NA	0	NA	NA	NA	NA	NA	NA	NA	NA	NA	NA	NA	NA	NA	NA	NA	NA	NA	NA	NA	NA	NA	NA	NA	NA	NA	NA	NA
Study_5502_RNA	0	NA	0	NA	0	NA	NA	NA	NA	NA	NA	NA	NA	NA	NA	NA	NA	NA	NA	NA	NA	NA	NA	NA	NA	NA	NA	NA	NA	NA	NA	NA
Study_5536_DNA	0	0	0	1	0	0	NA	0	0	0	0	0	0	0	0	0	0	NA	1	NA	0	NA	0	NA	0	NA	0	NA	0	0	1	NA
Study_5536_RNA	0	0	0	1	0	0	NA	0	0	0	0	0	0	0	0	0	0	NA	1	NA	0	NA	0	NA	0	NA	0	NA	0	0	1	NA
Study_5537_DNA	0	0	0	0	0	0	NA	0	0	0	0	NA	0	0	0	0	0	NA	0	NA	1	NA	0	NA	0	NA	0	NA	0	0	0	NA
Study_5537_RNA	0	0	0	0	0	0	NA	0	0	0	0	NA	0	0	0	0	0	NA	0	NA	1	NA	0	NA	0	NA	0	NA	0	0	0	NA
Study_5539_DNA	0	0	0	0	0	0	NA	0	0	0	0	0	0	0	0	0	0	NA	0	NA	0	NA	0	NA	0	NA	0	NA	0	0	0	NA
Study_5539_RNA	0	0	0	0	0	0	NA	0	0	0	0	0	0	0	0	0	0	NA	0	NA	0	NA	0	NA	0	NA	0	NA	0	0	0	NA
Study_5541_DNA	1	1	0	0	0	0	NA	0	0	0	0	0	0	0	0	0	0	NA	0	NA	0	NA	0	NA	0	NA	0	NA	0	0	0	NA
Study_5541_RNA	1	1	0	0	0	0	NA	0	0	0	0	0	0	0	0	0	0	NA	0	NA	0	NA	0	NA	0	NA	0	NA	0	0	0	NA
Study_5542_DNA	0	0	0	0	0	0	NA	0	0	0	0	NA	0	0	0	0	0	NA	0	NA	0	NA	0	NA	0	NA	0	NA	0	0	0	NA
Study_5542_RNA	0	0	0	0	0	0	NA	0	0	0	0	NA	0	0	0	0	0	NA	0	NA	0	NA	0	NA	0	NA	0	NA	0	0	0	NA
Study_5555_DNA	0	0	0	0	0	0	NA	0	0	0	0	0	0	0	0	0	0	NA	0	NA	0	NA	0	NA	0	NA	0	NA	0	0	0	NA
Study_5555_RNA	0	0	0	0	0	0	NA	0	0	0	0	0	0	0	0	0	0	NA	0	NA	0	NA	0	NA	0	NA	0	NA	0	0	0	NA
Study_5563_RNA	0	0	0	0	0	0	NA	1	0	0	0	0	0	0	1	0	0	NA	1	NA	0	NA	0	NA	0	NA	0	NA	0	0	0	NA
Study_5564_DNA	0	0	0	0	0	0	NA	0	0	0	0	0	0	NA	0	NA	0	NA	0	NA	0	NA	0	NA	0	NA	0	NA	0	NA	0	NA
Study_5564_RNA	0	0	0	0	0	0	NA	0	0	0	0	0	0	NA	0	NA	0	NA	0	NA	0	NA	0	NA	0	NA	0	NA	0	NA	0	NA
Study_5607_DNA	0	0	0	0	0	0	NA	0	0	0	0	0	0	0	0	0	0	NA	1	NA	0	NA	0	NA	0	NA	0	NA	0	0	0	NA
Study_5607_RNA	0	0	0	0	0	0	NA	0	0	0	0	0	0	0	0	0	0	NA	1	NA	0	NA	0	NA	0	NA	0	NA	0	0	0	NA
Study_5620_DNA	0	0	0	0	0	0	NA	0	0	0	0	0	0	0	0	0	0	NA	0	NA	0	NA	0	NA	0	NA	0	NA	0	0	0	NA
Study_5620_RNA	0	0	0	0	0	0	NA	0	0	0	0	0	0	0	0	0	0	NA	0	NA	0	NA	0	NA	0	NA	0	NA	0	0	0	NA
Study_5622_DNA	0	0	0	0	0	0	NA	0	1	0	0	0	0	0	0	0	0	NA	0	NA	0	NA	0	NA	0	NA	0	0	0	0	0	NA
Study_5622_RNA	0	0	0	0	0	0	NA	0	1	0	0	0	0	0	0	0	0	NA	0	NA	0	NA	0	NA	0	NA	0	0	0	0	0	NA
Study_5624_DNA	0	0	0	0	0	0	NA	0	0	0	0	0	0	0	0	0	0	NA	0	NA	0	NA	0	NA	0	NA	0	NA	0	0	0	NA
Study_5624_RNA	0	0	0	0	0	0	NA	0	0	0	0	0	0	0	0	0	0	NA	0	NA	0	NA	0	NA	0	NA	0	NA	0	0	0	NA
Study_5638_DNA	0	0	0	0	0	0	1	1	0	0	0	0	0	0	0	0	0	0	0	0	0	0	0	NA	0	NA	0	NA	0	0	0	NA
Study_5638_RNA	0	0	0	0	0	0	1	1	0	0	0	0	0	0	0	0	0	0	0	0	0	0	0	NA	0	NA	0	NA	0	0	0	NA
Study_5641_DNA	0	0	0	0	0	0	NA	0	0	0	0	NA	0	NA	0	NA	0	NA	0	NA	0	NA	0	NA	0	NA	0	NA	0	NA	0	NA
Study_5641_RNA	0	0	0	0	0	0	NA	0	0	0	0	NA	0	NA	0	NA	0	NA	0	NA	0	NA	0	NA	0	NA	0	NA	0	NA	0	NA
Study_5642_DNA	0	0	0	0	0	0	NA	0	0	0	0	0	0	0	0	0	0	NA	0	NA	0	NA	0	NA	0	NA	0	NA	0	0	0	NA
Study_5642_RNA	0	0	0	0	0	0	NA	0	0	0	0	0	0	0	0	0	0	NA	0	NA	0	NA	0	NA	0	NA	0	NA	0	0	0	NA
Study_5645_DNA	0	0	0	0	0	0	NA	0	1	0	0	0	0	0	0	0	0	NA	0	NA	0	NA	0	0	0	NA	0	NA	0	0	0	NA
Study_5645_RNA	0	0	0	0	0	0	NA	0	1	0	0	0	0	0	0	0	0	NA	0	NA	0	NA	0	0	0	NA	0	NA	0	0	0	NA
Study_5649_DNA	0	0	0	0	0	0	NA	0	0	0	0	0	0	0	0	0	0	NA	1	NA	0	NA	0	NA	0	NA	0	NA	0	0	0	NA
Study_5649_RNA	0	0	0	0	0	0	NA	0	0	0	0	0	0	0	0	0	0	NA	1	NA	0	NA	0	NA	0	NA	0	NA	0	0	0	NA
Study_5652_DNA	0	0	0	0	0	0	NA	0	0	0	0	NA	0	NA	0	NA	0	NA	1	NA	0	NA	0	NA	0	NA	0	NA	0	NA	0	NA
Study_5652_RNA	0	0	0	0	0	0	NA	0	0	0	0	NA	0	NA	0	NA	0	NA	1	NA	0	NA	0	NA	0	NA	0	NA	0	NA	0	NA
Study_5654_DNA	0	0	0	0	0	0	NA	0	0	0	0	0	0	0	0	0	0	NA	0	NA	0	NA	1	NA	0	NA	0	NA	0	0	0	NA
Study_5654_RNA	0	0	0	0	0	0	NA	0	0	0	0	0	0	0	0	0	0	NA	0	NA	0	NA	1	NA	0	NA	0	NA	0	0	0	NA
Study_5659_DNA	0	0	0	0	0	0	NA	0	0	0	0	0	0	0	0	0	0	NA	1	NA	0	NA	0	NA	0	NA	0	NA	0	0	0	NA
Study_5659_RNA	0	0	0	0	0	0	NA	0	0	0	0	0	0	0	0	0	0	NA	1	NA	0	NA	0	NA	0	NA	0	NA	0	0	0	NA
Study_5667_RNA	0	0	0	0	0	0	NA	0	0	0	0	0	0	0	0	0	0	NA	1	NA	0	NA	0	NA	0	NA	0	NA	0	0	0	NA
Study_5668_DNA	1	1	0	0	0	0	NA	0	0	0	0	NA	0	NA	0	NA	0	NA	0	NA	0	NA	0	NA	0	NA	0	NA	0	NA	0	NA
Study_5668_RNA	1	1	0	0	0	0	NA	0	0	0	0	NA	0	NA	0	NA	0	NA	0	NA	0	NA	0	NA	0	NA	0	NA	0	NA	0	NA
Study_5670_DNA	0	0	0	0	0	0	NA	0	0	0	0	0	0	0	0	0	0	NA	0	NA	0	NA	0	NA	0	NA	0	NA	0	0	0	NA
Study_5670_RNA	0	0	0	0	0	0	NA	0	0	0	0	0	0	0	0	0	0	NA	0	NA	0	NA	0	NA	0	NA	0	NA	0	0	0	NA
Study_5671_DNA	0	0	0	1	0	0	NA	0	0	0	0	0	0	0	0	0	0	NA	1	NA	0	NA	0	NA	0	NA	0	NA	0	0	0	NA
Study_5671_RNA	0	0	0	1	0	0	NA	0	0	0	0	0	0	0	0	0	0	NA	1	NA	0	NA	0	NA	0	NA	0	NA	0	0	0	NA
Study_5675_DNA	0	0	0	1	0	0	NA	0	0	0	0	0	0	0	1	0	0	NA	0	NA	0	NA	0	NA	0	NA	0	NA	0	0	0	NA
Study_5675_RNA	0	0	0	1	0	0	NA	0	0	0	0	0	0	0	1	0	0	NA	0	NA	0	NA	0	NA	0	NA	0	NA	0	0	0	NA
Study_5690_DNA	0	0	0	1	0	0	NA	0	0	1	0	0	0	0	0	0	0	NA	0	NA	0	NA	0	NA	0	NA	0	NA	0	0	0	NA
Study_5690_RNA	0	0	0	1	0	0	NA	0	0	1	0	0	0	0	0	0	0	NA	0	NA	0	NA	0	NA	0	NA	0	NA	0	0	0	NA
Study_5692_DNA	0	0	0	0	0	0	NA	0	0	0	0	0	0	NA	0	NA	0	NA	0	NA	0	NA	0	NA	0	NA	0	NA	0	NA	0	NA
Study_5692_RNA	0	0	0	0	0	0	NA	0	0	0	0	0	0	NA	0	NA	0	NA	0	NA	0	NA	0	NA	0	NA	0	NA	0	NA	0	NA
Study_5696_DNA	0	0	0	0	0	0	NA	0	0	0	0	0	0	0	0	0	0	NA	1	NA	0	NA	0	NA	0	NA	0	NA	0	0	0	NA
Study_5696_RNA	0	0	0	0	0	0	NA	0	0	0	0	0	0	0	0	0	0	NA	1	NA	0	NA	0	NA	0	NA	0	NA	0	0	0	NA
Study_5706_DNA	0	0	0	0	0	0	NA	0	0	0	0	NA	0	NA	0	NA	0	NA	0	NA	0	NA	0	NA	0	NA	0	NA	0	NA	0	NA
Study_5708_DNA	0	0	0	1	0	0	NA	0	0	0	0	0	0	0	0	0	0	NA	0	NA	0	NA	1	NA	0	NA	0	0	0	0	0	NA
Study_5708_RNA	0	0	0	1	0	0	NA	0	0	0	0	0	0	0	0	0	0	NA	0	NA	0	NA	1	NA	0	NA	0	0	0	0	0	NA
Study_5709_DNA	0	0	0	0	0	0	NA	0	0	0	0	0	0	0	0	0	0	NA	0	NA	0	NA	0	NA	0	NA	0	NA	0	0	0	NA
Study_5709_RNA	0	0	0	0	0	0	NA	0	0	0	0	0	0	0	0	0	0	NA	0	NA	0	NA	0	NA	0	NA	0	NA	0	0	0	NA
Study_5710_DNA	0	0	1	1	0	0	NA	0	0	0	0	NA	0	NA	0	NA	0	NA	0	NA	0	NA	0	NA	0	NA	0	NA	0	NA	0	NA
Study_5713_DNA	0	0	0	1	0	0	NA	0	0	0	0	0	0	0	0	0	0	NA	0	NA	0	NA	0	NA	0	NA	0	NA	0	0	0	NA
Study_5713_RNA	0	0	0	1	0	0	NA	0	0	0	0	0	0	0	0	0	0	NA	0	NA	0	NA	0	NA	0	NA	0	NA	0	0	0	NA
Study_5717_DNA	1	1	0	0	0	0	NA	0	0	0	1	NA	0	NA	0	NA	0	NA	0	NA	0	NA	1	NA	0	NA	0	NA	0	NA	0	NA
Study_5717_RNA	1	1	0	0	0	0	NA	0	0	0	1	NA	0	NA	0	NA	0	NA	0	NA	0	NA	1	NA	0	NA	0	NA	0	NA	0	NA
Study_5723_DNA	0	0	0	0	0	0	NA	0	0	0	0	NA	0	0	0	0	0	NA	0	NA	1	NA	0	NA	0	NA	0	NA	0	0	0	NA
Study_5734_DNA	0	0	0	0	0	0	NA	0	0	0	0	0	0	0	0	0	0	NA	0	NA	0	0	0	NA	0	NA	0	NA	0	NA	0	NA
Study_5734_RNA	0	0	0	0	0	0	NA	0	0	0	0	0	0	0	0	0	0	NA	0	NA	0	0	0	NA	0	NA	0	NA	0	NA	0	NA
Study_5750_DNA	0	0	0	0	0	0	NA	0	0	0	0	0	0	0	0	0	0	NA	0	NA	0	0	0	NA	0	NA	0	NA	0	NA	0	NA
Study_5750_RNA	0	0	0	0	0	0	NA	0	0	0	0	0	0	0	0	0	0	NA	0	NA	0	0	0	NA	0	NA	0	NA	0	NA	0	NA
Study_5751_DNA	0	0	0	0	0	0	NA	0	0	0	0	0	0	0	0	0	0	NA	0	NA	1	0	0	NA	0	NA	0	NA	0	NA	0	NA
Study_5751_RNA	0	0	0	0	0	0	NA	0	0	0	0	0	0	0	0	0	0	NA	0	NA	1	0	0	NA	0	NA	0	NA	0	NA	0	NA
Study_5757_DNA	0	0	0	0	0	0	NA	0	1	0	0	0	0	0	0	0	0	NA	0	NA	1	0	0	NA	0	NA	0	NA	0	NA	0	NA
Study_5757_RNA	0	0	0	0	0	0	NA	0	1	0	0	0	0	0	0	0	0	NA	0	NA	1	0	0	NA	0	NA	0	NA	0	NA	0	NA
Study_5758_DNA	0	0	0	0	0	0	NA	0	0	0	0	0	0	0	0	0	0	NA	0	NA	0	0	0	NA	0	NA	0	NA	0	NA	0	NA
Study_5758_RNA	0	0	0	0	0	0	NA	0	0	0	0	0	0	0	0	0	0	NA	0	NA	0	0	0	NA	0	NA	0	NA	0	NA	0	NA
Study_5779_DNA	0	0	0	0	0	0	NA	0	0	0	0	0	0	0	0	0	0	1	1	NA	0	0	0	NA	0	NA	0	NA	0	NA	0	NA
Study_5779_RNA	0	0	0	0	0	0	NA	0	0	0	0	0	0	0	0	0	0	1	1	NA	0	0	0	NA	0	NA	0	NA	0	NA	0	NA
Study_5792_DNA	0	0	0	0	0	0	NA	0	0	0	0	0	0	0	0	0	0	NA	1	NA	0	0	0	NA	0	NA	0	NA	0	NA	0	NA
Study_5792_RNA	0	0	0	0	0	0	NA	0	0	0	0	0	0	0	0	0	0	NA	1	NA	0	0	0	NA	0	NA	0	NA	0	NA	0	NA
Study_5841_DNA	0	0	0	0	0	0	NA	0	0	0	0	0	0	0	0	0	0	NA	0	NA	0	NA	0	NA	0	NA	0	NA	0	0	0	NA
Study_5841_RNA	0	0	0	0	0	0	NA	0	0	0	0	0	0	0	0	0	0	NA	0	NA	0	NA	0	NA	0	NA	0	NA	0	0	0	NA
Study_5846_DNA	0	0	0	0	0	0	NA	0	0	0	0	0	0	0	0	0	0	NA	0	NA	0	NA	0	NA	0	NA	0	NA	0	0	0	NA
Study_5846_RNA	0	0	0	0	0	0	NA	0	0	0	0	0	0	0	0	0	0	NA	0	NA	0	NA	0	NA	0	NA	0	NA	0	0	0	NA
Study_6004_DNA	0	1	0	0	0	0	NA	0	0	0	0	0	0	0	0	0	0	NA	0	NA	0	0	0	NA	0	NA	0	NA	0	NA	0	NA
Study_6004_RNA	0	1	0	0	0	0	NA	0	0	0	0	0	0	0	0	0	0	NA	0	NA	0	0	0	NA	0	NA	0	NA	0	NA	0	NA
Study_6009_DNA	0	0	0	0	0	1	NA	0	0	0	0	0	0	0	0	0	0	NA	0	NA	0	NA	0	NA	0	NA	0	0	0	NA	0	NA
Study_6009_RNA	0	0	0	0	0	1	NA	0	0	0	0	0	0	0	0	0	0	NA	0	NA	0	NA	0	NA	0	NA	0	0	0	NA	0	NA
Study_6010_DNA	0	0	0	0	0	0	NA	0	0	0	0	0	0	0	0	0	0	1	1	NA	0	0	0	NA	0	NA	0	NA	0	NA	0	NA
Study_6010_RNA	0	0	0	0	0	0	NA	0	0	0	0	0	0	0	0	0	0	1	1	NA	0	0	0	NA	0	NA	0	NA	0	NA	0	NA
Study_6011_DNA	0	0	0	0	0	0	NA	0	0	0	0	0	0	0	0	0	0	1	1	NA	0	0	0	NA	0	NA	0	NA	0	NA	0	NA
Study_6011_RNA	0	0	0	0	0	0	NA	0	0	0	0	0	0	0	0	0	0	1	1	NA	0	0	0	NA	0	NA	0	NA	0	NA	0	NA
Study_6013_DNA	0	0	0	0	0	0	NA	0	0	0	0	0	0	0	0	0	0	NA	0	NA	0	0	0	NA	0	NA	0	NA	0	NA	0	NA
Study_6013_RNA	0	0	0	0	0	0	NA	0	0	0	0	0	0	0	0	0	0	NA	0	NA	0	0	0	NA	0	NA	0	NA	0	NA	0	NA
Study_6057_DNA	0	0	0	0	0	0	NA	0	0	0	0	0	0	0	0	0	0	NA	0	NA	1	NA	0	NA	0	NA	0	NA	0	NA	0	NA
Study_6057_RNA	0	0	0	0	0	0	NA	0	0	0	0	0	0	0	0	0	0	NA	0	NA	1	NA	0	NA	0	NA	0	NA	0	NA	0	NA
Study_6058_DNA	0	0	0	0	0	0	NA	0	0	0	1	0	0	0	0	0	0	NA	0	NA	0	NA	0	NA	0	NA	0	NA	0	NA	0	NA
Study_6058_RNA	0	0	0	0	0	0	NA	0	0	0	1	0	0	0	0	0	0	NA	0	NA	0	NA	0	NA	0	NA	0	NA	0	NA	0	NA
Study_6113_DNA	0	0	0	0	0	0	NA	0	0	0	0	0	0	0	0	0	0	NA	0	NA	0	NA	0	NA	0	NA	0	NA	0	NA	0	NA
Study_6113_RNA	0	0	0	0	0	0	NA	0	0	0	0	0	0	0	0	0	0	NA	0	NA	0	NA	0	NA	0	NA	0	NA	0	NA	0	NA
Study_6114_DNA	0	0	0	0	0	0	NA	0	0	0	0	0	0	0	0	0	0	NA	0	NA	0	0	0	NA	0	NA	0	NA	0	NA	0	NA
Study_6114_RNA	0	0	0	0	0	0	NA	0	0	0	0	0	0	0	0	0	0	NA	0	NA	0	0	0	NA	0	NA	0	NA	0	NA	0	NA
Study_6116_DNA	0	0	0	0	0	0	NA	0	0	0	0	0	0	0	0	0	0	NA	0	NA	1	0	0	NA	0	NA	0	NA	0	NA	0	NA
Study_6126_DNA	0	0	0	0	0	0	NA	0	0	0	0	0	0	0	0	0	0	NA	1	NA	0	0	0	NA	0	NA	0	NA	0	NA	0	NA
Study_6126_RNA	0	0	0	0	0	0	NA	0	0	0	0	0	0	0	0	0	0	NA	1	NA	0	0	0	NA	0	NA	0	NA	0	NA	0	NA
Study_6129_DNA	0	0	0	0	0	0	1	0	0	0	0	0	0	0	0	0	0	NA	0	NA	0	0	0	NA	0	NA	0	NA	0	NA	0	NA
Study_6135_DNA	1	1	0	0	0	0	NA	0	0	0	1	0	1	0	0	0	0	NA	0	NA	0	NA	0	NA	0	NA	0	NA	0	NA	0	NA
Study_6142_DNA	0	0	0	0	0	0	NA	0	0	0	0	0	0	0	0	0	0	NA	1	NA	0	0	0	NA	0	NA	0	NA	0	NA	0	NA
Study_6142_RNA	0	0	0	0	0	0	NA	0	0	0	0	0	0	0	0	0	0	NA	1	NA	0	0	0	NA	0	NA	0	NA	0	NA	0	NA
Study_6158_DNA	0	0	0	0	0	0	NA	0	0	0	0	0	0	0	0	0	0	NA	0	NA	0	0	0	NA	0	NA	0	NA	0	NA	0	NA
Study_6158_RNA	0	0	0	0	0	0	NA	0	0	0	0	0	0	0	0	0	0	NA	0	NA	0	0	0	NA	0	NA	0	NA	0	NA	0	NA
Study_6162_DNA	0	0	0	0	0	0	NA	0	0	0	0	0	0	0	0	0	0	NA	0	NA	1	NA	0	NA	0	NA	0	NA	0	NA	0	NA
Study_6162_RNA	0	0	0	0	0	0	NA	0	0	0	0	0	0	0	0	0	0	NA	0	NA	1	NA	0	NA	0	NA	0	NA	0	NA	0	NA
Study_6163_DNA	0	0	0	0	0	0	NA	0	0	0	0	0	0	0	0	0	0	NA	0	NA	0	NA	0	NA	1	NA	0	NA	0	NA	0	NA
Study_6163_RNA	0	0	0	0	0	0	NA	0	0	0	0	0	0	0	0	0	0	NA	0	NA	0	NA	0	NA	1	NA	0	NA	0	NA	0	NA
Study_6165_DNA	0	0	0	0	0	0	NA	0	0	0	0	0	0	0	0	0	0	NA	0	NA	0	NA	0	NA	0	NA	0	NA	0	NA	0	NA
Study_6165_RNA	0	0	0	0	0	0	NA	0	0	0	0	0	0	0	0	0	0	NA	0	NA	0	NA	0	NA	0	NA	0	NA	0	NA	0	NA
Study_6167_DNA	0	0	0	0	0	0	NA	0	0	0	0	0	0	0	0	0	0	NA	0	NA	0	NA	0	NA	0	NA	0	NA	0	NA	0	NA
Study_6167_RNA	0	0	0	0	0	0	NA	0	0	0	0	0	0	0	0	0	0	NA	0	NA	0	NA	0	NA	0	NA	0	NA	0	NA	0	NA
Study_6169_DNA	0	0	0	0	0	0	NA	0	0	0	0	0	0	0	0	0	0	NA	0	NA	1	NA	0	NA	0	NA	0	NA	0	NA	0	NA
Study_6169_RNA	0	0	0	0	0	0	NA	0	0	0	0	0	0	0	0	0	0	NA	0	NA	1	NA	0	NA	0	NA	0	NA	0	NA	0	NA
Study_6172_DNA	0	0	0	0	0	0	NA	0	0	0	0	0	0	0	0	0	0	NA	0	NA	1	0	0	NA	0	NA	0	NA	0	NA	0	NA
Study_6172_RNA	0	0	0	0	0	0	NA	0	0	0	0	0	0	0	0	0	0	NA	0	NA	1	0	0	NA	0	NA	0	NA	0	NA	0	NA
Study_6174_DNA	0	0	0	0	0	0	NA	0	0	0	0	0	0	0	0	0	0	NA	0	NA	0	0	0	NA	0	NA	0	NA	0	NA	0	NA
Study_6174_RNA	0	0	0	0	0	0	NA	0	0	0	0	0	0	0	0	0	0	NA	0	NA	0	0	0	NA	0	NA	0	NA	0	NA	0	NA
Study_6176_DNA	0	0	0	0	0	0	NA	0	0	0	0	0	0	0	0	0	0	NA	0	NA	1	0	0	NA	0	NA	0	NA	0	NA	0	NA
Study_6176_RNA	0	0	0	0	0	0	NA	0	0	0	0	0	0	0	0	0	0	NA	0	NA	1	0	0	NA	0	NA	0	NA	0	NA	0	NA
Study_6180_DNA	0	0	0	0	0	0	NA	0	0	0	0	0	0	0	0	0	0	NA	0	NA	1	0	0	NA	0	NA	0	NA	0	NA	0	NA
Study_6180_RNA	0	0	0	0	0	0	NA	0	0	0	0	0	0	0	0	0	0	NA	0	NA	1	0	0	NA	0	NA	0	NA	0	NA	0	NA
Study_6190_DNA	0	0	0	0	0	0	NA	0	0	0	0	0	0	0	0	0	0	NA	0	NA	0	0	0	NA	0	NA	0	NA	0	NA	0	NA
Study_6190_RNA	0	0	0	0	0	0	NA	0	0	0	0	0	0	0	0	0	0	NA	0	NA	0	0	0	NA	0	NA	0	NA	0	NA	0	NA
Study_6229_DNA	0	0	0	0	0	0	1	0	0	0	0	0	0	0	0	0	0	NA	0	NA	0	0	0	NA	1	NA	0	NA	0	NA	0	NA
Study_6229_RNA	0	0	0	0	0	0	1	0	0	0	0	0	0	0	0	0	0	NA	0	NA	0	0	0	NA	1	NA	0	NA	0	NA	0	NA
Study_6233_DNA	0	0	0	0	0	0	NA	0	0	0	0	0	0	0	0	0	0	NA	0	NA	1	0	0	NA	0	NA	0	NA	0	NA	0	NA
Study_6233_RNA	0	0	0	0	0	0	NA	0	0	0	0	0	0	0	0	0	0	NA	0	NA	1	0	0	NA	0	NA	0	NA	0	NA	0	NA
Study_6261_DNA	0	0	0	0	0	0	NA	0	0	0	0	0	0	0	0	0	0	NA	0	NA	0	NA	0	NA	0	NA	0	NA	0	NA	0	NA
Study_6262_DNA	0	0	0	0	0	0	NA	0	0	0	0	0	0	0	0	0	0	NA	0	NA	0	NA	0	NA	0	NA	0	NA	0	NA	0	NA
Study_6262_RNA	0	0	0	0	0	0	NA	0	0	0	0	0	0	0	0	0	0	NA	0	NA	0	NA	0	NA	0	NA	0	NA	0	NA	0	NA
Study_6267_DNA	0	0	0	0	0	0	NA	0	0	0	0	0	0	0	0	0	0	NA	0	NA	0	NA	0	NA	0	NA	0	NA	0	NA	0	NA
Study_6267_RNA	0	0	0	0	0	0	NA	0	0	0	0	0	0	0	0	0	0	NA	0	NA	0	NA	0	NA	0	NA	0	NA	0	NA	0	NA
Study_6276_DNA	0	0	0	0	0	0	NA	0	1	0	0	0	0	0	0	0	0	NA	0	NA	0	0	0	NA	0	NA	0	0	0	0	0	NA
Study_6276_RNA	0	0	0	0	0	0	NA	0	1	0	0	0	0	0	0	0	0	NA	0	NA	0	0	0	NA	0	NA	0	0	0	0	0	NA
Study_6282_DNA	0	0	0	0	0	0	NA	0	0	0	0	0	0	0	0	0	0	NA	0	NA	1	NA	0	NA	0	NA	0	NA	0	NA	0	NA
Study_6293_DNA	0	0	0	0	0	0	NA	0	0	0	0	0	0	0	0	0	0	NA	0	NA	1	0	0	NA	0	NA	0	NA	0	NA	0	NA
Study_6293_RNA	0	0	0	0	0	0	NA	0	0	0	0	0	0	0	0	0	0	NA	0	NA	1	0	0	NA	0	NA	0	NA	0	NA	0	NA
Study_6295_DNA	0	0	0	0	0	0	1	0	0	0	0	0	0	0	0	0	0	NA	0	NA	0	0	0	NA	0	NA	0	NA	0	NA	0	NA
Study_6303_DNA	0	0	0	0	0	0	NA	0	0	0	0	0	0	0	0	0	0	NA	1	NA	0	0	0	NA	0	NA	0	NA	0	NA	1	NA
Study_6303_RNA	0	0	0	0	0	0	NA	0	0	0	0	0	0	0	0	0	0	NA	1	NA	0	0	0	NA	0	NA	0	NA	0	NA	1	NA
Study_6328_DNA	0	0	0	0	0	0	NA	0	0	0	0	0	0	0	0	0	0	NA	1	NA	1	0	0	NA	0	NA	0	NA	0	NA	0	NA
Study_6338_DNA	0	0	0	0	0	0	NA	0	0	0	0	0	0	0	0	0	0	NA	0	NA	0	0	0	NA	0	NA	0	NA	0	NA	0	NA
Study_6338_RNA	0	0	0	0	0	0	NA	0	0	0	0	0	0	0	0	0	0	NA	0	NA	0	0	0	NA	0	NA	0	NA	0	NA	0	NA
Study_6350_DNA	0	0	0	0	0	0	NA	0	0	0	0	0	0	0	0	0	0	NA	0	NA	1	0	0	NA	0	NA	0	NA	0	NA	0	NA
Study_6354_DNA	0	0	0	0	0	0	1	0	0	0	0	0	0	0	0	0	0	NA	1	NA	0	0	0	NA	0	NA	0	NA	0	NA	0	NA
Study_6354_RNA	0	0	0	0	0	0	1	0	0	0	0	0	0	0	0	0	0	NA	1	NA	0	0	0	NA	0	NA	0	NA	0	NA	0	NA
Study_6366_DNA	0	0	0	0	0	0	NA	0	0	0	0	0	0	0	0	0	0	NA	0	NA	1	NA	0	NA	0	NA	0	NA	0	NA	0	NA
Study_6368_DNA	0	0	1	0	0	0	NA	0	0	0	0	0	0	0	0	0	0	NA	0	NA	0	0	0	NA	0	NA	0	NA	0	NA	0	NA
Study_6368_RNA	0	0	1	0	0	0	NA	0	0	0	0	0	0	0	0	0	0	NA	0	NA	0	0	0	NA	0	NA	0	NA	0	NA	0	NA
Study_6387_DNA	0	0	0	0	0	0	NA	0	0	0	0	0	0	NA	0	NA	0	NA	0	NA	0	NA	0	NA	0	NA	0	NA	0	NA	0	NA
Study_6387_RNA	0	0	0	0	0	0	NA	0	0	0	0	0	0	NA	0	NA	0	NA	0	NA	0	NA	0	NA	0	NA	0	NA	0	NA	0	NA
Study_6395_DNA	0	0	0	0	0	0	NA	0	0	0	0	0	0	0	0	0	0	NA	0	NA	0	NA	0	1	1	NA	0	0	0	0	0	NA
Study_6395_RNA	0	0	0	0	0	0	NA	0	0	0	0	0	0	0	0	0	0	NA	0	NA	0	NA	0	1	1	NA	0	0	0	0	0	NA
Study_6446_RNA	0	0	0	0	0	0	NA	0	1	0	0	0	0	1	1	0	0	NA	1	NA	0	NA	0	NA	0	NA	0	NA	0	0	0	NA
Study_6457_DNA	0	0	0	1	0	0	NA	0	0	0	0	0	0	0	0	0	0	NA	1	NA	0	0	0	NA	0	NA	0	NA	0	NA	0	NA
Study_6457_RNA	0	0	0	1	0	0	NA	0	0	0	0	0	0	0	0	0	0	NA	1	NA	0	0	0	NA	0	NA	0	NA	0	NA	0	NA
Study_6558_DNA	0	0	0	0	0	0	NA	0	0	0	0	0	0	0	0	0	0	NA	0	NA	0	NA	0	NA	0	NA	0	NA	0	NA	0	NA
Study_6558_RNA	0	0	0	0	0	0	NA	0	0	0	0	0	0	0	0	0	0	NA	0	NA	0	NA	0	NA	0	NA	0	NA	0	NA	0	NA
Study_6602_DNA	0	0	0	0	0	0	NA	0	0	0	0	0	0	0	1	0	0	NA	0	NA	0	NA	0	NA	0	NA	0	NA	0	NA	0	NA
Study_6602_RNA	0	0	0	0	0	0	NA	0	0	0	0	0	0	0	1	0	0	NA	0	NA	0	NA	0	NA	0	NA	0	NA	0	NA	0	NA
Study_6605_DNA	0	0	0	0	0	0	NA	0	0	0	0	0	0	0	0	0	0	NA	0	NA	0	NA	0	NA	0	NA	0	NA	0	NA	0	NA
Study_6605_RNA	0	0	0	0	0	0	NA	0	0	0	0	0	0	0	0	0	0	NA	0	NA	0	NA	0	NA	0	NA	0	NA	0	NA	0	NA
Study_6640_DNA	0	0	0	0	0	0	NA	0	0	0	0	0	0	0	0	0	0	NA	0	NA	0	NA	0	NA	0	NA	0	NA	0	NA	0	NA
Study_6640_RNA	0	0	0	0	0	0	NA	0	0	0	0	0	0	0	0	0	0	NA	0	NA	0	NA	0	NA	0	NA	0	NA	0	NA	0	NA
Study_6643_DNA	0	0	0	0	0	0	NA	0	0	0	0	0	0	0	0	0	0	NA	0	NA	0	NA	0	NA	0	NA	0	NA	0	NA	0	NA
Study_6643_RNA	0	0	0	0	0	0	NA	0	0	0	0	0	0	0	0	0	0	NA	0	NA	0	NA	0	NA	0	NA	0	NA	0	NA	0	NA
Study_6686_DNA	0	0	0	0	0	0	NA	0	0	0	0	0	0	0	0	0	0	NA	0	NA	0	NA	0	NA	0	NA	0	NA	0	NA	0	NA
Study_6686_RNA	0	0	0	0	0	0	NA	0	0	0	0	0	0	0	0	0	0	NA	0	NA	0	NA	0	NA	0	NA	0	NA	0	NA	0	NA
Study_6714_DNA	0	0	0	0	0	0	NA	0	0	0	0	NA	0	NA	0	NA	0	NA	1	NA	0	NA	0	NA	0	NA	0	NA	0	NA	0	NA
Study_6714_RNA	0	0	0	0	0	0	NA	0	0	0	0	NA	0	NA	0	NA	0	NA	1	NA	0	NA	0	NA	0	NA	0	NA	0	NA	0	NA
Study_6717_DNA	0	0	0	0	0	0	NA	0	1	0	0	0	0	0	0	0	0	NA	0	NA	0	NA	0	NA	0	NA	0	0	0	0	0	NA
Study_6717_RNA	0	0	0	0	0	0	NA	0	1	0	0	0	0	0	0	0	0	NA	0	NA	0	NA	0	NA	0	NA	0	0	0	0	0	NA
Study_6726_DNA	0	0	0	0	0	0	NA	0	0	0	0	NA	0	NA	0	NA	0	NA	0	NA	0	NA	0	NA	0	NA	0	NA	0	NA	0	NA
Study_6726_RNA	0	0	0	0	0	0	NA	0	0	0	0	NA	0	NA	0	NA	0	NA	0	NA	0	NA	0	NA	0	NA	0	NA	0	NA	0	NA
Study_6795_DNA	0	0	0	0	0	0	NA	0	1	0	0	0	0	0	0	0	0	NA	0	NA	0	NA	0	NA	0	NA	0	NA	0	0	0	NA
Study_6795_RNA	0	0	0	0	0	0	NA	0	1	0	0	0	0	0	0	0	0	NA	0	NA	0	NA	0	NA	0	NA	0	NA	0	0	0	NA
Study_6863_DNA	0	0	0	0	0	0	NA	0	0	0	0	0	0	0	0	0	0	NA	0	NA	0	NA	0	NA	0	NA	0	NA	0	0	0	NA
Study_6863_RNA	0	0	0	0	0	0	NA	0	0	0	0	0	0	0	0	0	0	NA	0	NA	0	NA	0	NA	0	NA	0	NA	0	0	0	NA
Study_6872_DNA	0	0	0	0	0	0	NA	0	0	0	0	0	0	0	0	0	0	NA	0	NA	0	NA	0	NA	0	NA	0	NA	0	0	0	NA
Study_6872_RNA	0	0	0	0	0	0	NA	0	0	0	0	0	0	0	0	0	0	NA	0	NA	0	NA	0	NA	0	NA	0	NA	0	0	0	NA
Study_6874_RNA	0	0	0	0	0	0	NA	0	0	0	0	0	0	NA	0	NA	0	NA	0	NA	1	NA	0	NA	0	NA	0	NA	0	NA	0	NA
Study_6889_DNA	0	0	0	0	0	0	NA	0	0	0	0	0	0	0	0	0	0	NA	0	NA	0	NA	0	NA	0	NA	0	NA	0	0	0	NA
Study_6889_RNA	0	0	0	0	0	0	NA	0	0	0	0	0	0	0	0	0	0	NA	0	NA	0	NA	0	NA	0	NA	0	NA	0	0	0	NA
Study_6890_DNA	0	0	0	0	0	0	NA	0	0	0	0	NA	0	NA	0	NA	0	NA	0	NA	0	NA	0	NA	0	NA	0	NA	0	NA	0	NA
Study_6890_RNA	0	0	0	0	0	0	NA	0	0	0	0	NA	0	NA	0	NA	0	NA	0	NA	0	NA	0	NA	0	NA	0	NA	0	NA	0	NA
Study_6893_DNA	0	0	0	0	0	0	NA	0	0	0	0	0	0	0	0	0	0	NA	0	NA	0	NA	0	NA	0	NA	0	NA	0	0	0	NA
Study_6893_RNA	0	0	0	0	0	0	NA	0	0	0	0	0	0	0	0	0	0	NA	0	NA	0	NA	0	NA	0	NA	0	NA	0	0	0	NA
Study_6900_DNA	0	0	0	0	0	0	NA	0	0	0	0	0	0	NA	0	NA	0	NA	0	NA	0	NA	0	NA	0	NA	1	NA	0	NA	0	NA
Study_6900_RNA	0	0	0	0	0	0	NA	0	0	0	0	0	0	NA	0	NA	0	NA	0	NA	0	NA	0	NA	0	NA	1	NA	0	NA	0	NA
Study_6911_DNA	0	0	0	0	0	0	NA	0	0	0	0	0	0	NA	0	NA	0	NA	0	NA	0	NA	1	NA	0	NA	0	NA	0	NA	0	NA
Study_6911_RNA	0	0	0	0	0	0	NA	0	0	0	0	0	0	NA	0	NA	0	NA	0	NA	0	NA	1	NA	0	NA	0	NA	0	NA	0	NA
Study_6912_DNA	0	0	0	0	0	0	NA	0	0	0	0	0	0	1	1	0	0	NA	0	NA	0	NA	0	NA	0	NA	0	NA	0	0	0	NA
Study_6912_RNA	0	0	0	0	0	0	NA	0	0	0	0	0	0	1	1	0	0	NA	0	NA	0	NA	0	NA	0	NA	0	NA	0	0	0	NA
Study_6916_DNA	0	0	0	0	0	0	NA	0	0	0	0	0	0	0	0	0	0	NA	0	NA	0	NA	0	NA	0	NA	0	NA	0	0	0	NA
Study_6916_RNA	0	0	0	0	0	0	NA	0	0	0	0	0	0	0	0	0	0	NA	0	NA	0	NA	0	NA	0	NA	0	NA	0	0	0	NA
Study_6920_DNA	0	0	0	0	0	0	NA	0	0	0	0	0	0	0	0	0	0	NA	0	NA	0	NA	0	NA	0	NA	0	NA	0	0	0	NA
Study_6920_RNA	0	0	0	0	0	0	NA	0	0	0	0	0	0	0	0	0	0	NA	0	NA	0	NA	0	NA	0	NA	0	NA	0	0	0	NA
Study_6922_RNA	0	0	0	1	0	0	NA	0	0	0	0	0	0	0	1	0	0	NA	0	NA	0	NA	0	NA	0	NA	0	NA	0	0	0	NA
Study_6928_DNA	0	0	0	0	0	0	NA	0	1	0	0	0	0	0	0	0	0	NA	0	NA	0	NA	0	NA	0	NA	0	NA	0	0	0	NA
Study_6928_RNA	0	0	0	0	0	0	NA	0	1	0	0	0	0	0	0	0	0	NA	0	NA	0	NA	0	NA	0	NA	0	NA	0	0	0	NA
Study_6929_DNA	0	0	0	0	0	0	NA	0	0	0	0	0	0	0	0	0	0	NA	0	NA	1	NA	0	NA	1	NA	0	NA	0	0	0	NA
Study_6929_RNA	0	0	0	0	0	0	NA	0	0	0	0	0	0	0	0	0	0	NA	0	NA	1	NA	0	NA	1	NA	0	NA	0	0	0	NA
Study_6935_DNA	0	0	0	0	0	0	NA	0	0	0	0	0	0	0	0	0	0	NA	0	NA	0	NA	0	NA	0	NA	0	NA	0	0	0	NA
Study_6935_RNA	0	0	0	0	0	0	NA	0	0	0	0	0	0	0	0	0	0	NA	0	NA	0	NA	0	NA	0	NA	0	NA	0	0	0	NA
Study_6939_DNA	0	0	0	0	0	0	NA	1	0	0	0	0	0	0	0	0	0	NA	0	NA	0	NA	0	NA	0	NA	0	NA	0	0	0	NA
Study_6939_RNA	0	0	0	0	0	0	NA	1	0	0	0	0	0	0	0	0	0	NA	0	NA	0	NA	0	NA	0	NA	0	NA	0	0	0	NA
Study_6941_DNA	0	0	0	0	0	0	NA	0	0	0	0	0	0	0	0	0	0	NA	0	NA	0	NA	0	NA	0	NA	0	NA	0	0	0	NA
Study_6941_RNA	0	0	0	0	0	0	NA	0	0	0	0	0	0	0	0	0	0	NA	0	NA	0	NA	0	NA	0	NA	0	NA	0	0	0	NA
Study_6942_DNA	0	0	0	0	0	0	NA	0	0	0	0	0	0	0	0	0	0	NA	0	NA	0	NA	0	NA	1	NA	0	NA	0	0	0	NA
Study_6942_RNA	0	0	0	0	0	0	NA	0	0	0	0	0	0	0	0	0	0	NA	0	NA	0	NA	0	NA	1	NA	0	NA	0	0	0	NA
Study_6947_DNA	0	0	0	0	0	0	NA	0	0	0	0	0	0	0	0	0	0	NA	0	NA	0	NA	0	NA	0	NA	0	NA	0	0	0	NA
Study_6947_RNA	0	0	0	0	0	0	NA	0	0	0	0	0	0	0	0	0	0	NA	0	NA	0	NA	0	NA	0	NA	0	NA	0	0	0	NA
Study_6949_RNA	0	0	0	0	0	0	NA	0	1	0	0	0	0	0	0	0	0	NA	0	NA	0	NA	0	NA	0	NA	0	NA	0	0	0	NA
Study_6951_DNA	0	0	0	0	0	0	NA	0	0	0	0	0	0	0	0	0	0	NA	0	NA	0	NA	0	NA	1	NA	0	NA	0	0	0	NA
Study_6951_RNA	0	0	0	0	0	0	NA	0	0	0	0	0	0	0	0	0	0	NA	0	NA	0	NA	0	NA	1	NA	0	NA	0	0	0	NA
Study_6954_DNA	0	0	0	0	0	0	NA	0	0	0	0	0	0	0	0	0	0	NA	0	NA	0	NA	0	NA	0	NA	0	NA	0	0	0	NA
Study_6954_RNA	0	0	0	0	0	0	NA	0	0	0	0	0	0	0	0	0	0	NA	0	NA	0	NA	0	NA	0	NA	0	NA	0	0	0	NA
Study_6955_DNA	0	0	0	1	0	0	NA	0	0	0	0	0	0	0	0	0	0	NA	0	NA	0	NA	0	NA	0	NA	0	NA	0	0	0	NA
Study_6955_RNA	0	0	0	1	0	0	NA	0	0	0	0	0	0	0	0	0	0	NA	0	NA	0	NA	0	NA	0	NA	0	NA	0	0	0	NA
Study_6967_RNA	0	0	0	0	0	0	NA	0	0	0	0	0	0	1	1	0	0	NA	0	NA	0	NA	0	NA	0	NA	0	NA	0	0	0	NA
Study_6968_RNA	0	0	0	1	0	0	NA	0	0	0	0	0	0	0	0	0	0	NA	1	NA	0	NA	0	NA	0	NA	0	NA	0	0	0	NA
Study_6974_DNA	0	0	0	0	0	0	NA	0	0	0	0	0	0	0	0	0	0	NA	0	NA	0	NA	0	NA	0	NA	0	NA	0	0	0	NA
Study_6974_RNA	0	0	0	0	0	0	NA	0	0	0	0	0	0	0	0	0	0	NA	0	NA	0	NA	0	NA	0	NA	0	NA	0	0	0	NA
Study_6980_DNA	0	0	0	0	0	0	NA	0	0	0	0	0	0	0	0	0	0	NA	1	NA	0	NA	0	NA	0	NA	0	NA	0	0	0	NA
Study_6980_RNA	0	0	0	0	0	0	NA	0	0	0	0	0	0	0	0	0	0	NA	1	NA	0	NA	0	NA	0	NA	0	NA	0	0	0	NA
Study_6985_DNA	0	0	0	0	0	0	NA	1	0	0	0	0	0	0	0	0	0	NA	0	NA	0	NA	0	NA	0	NA	0	NA	0	0	0	NA
Study_6985_RNA	0	0	0	0	0	0	NA	1	0	0	0	0	0	0	0	0	0	NA	0	NA	0	NA	0	NA	0	NA	0	NA	0	0	0	NA
Study_6989_DNA	0	0	0	1	0	0	NA	0	0	0	0	0	0	0	0	0	0	NA	1	NA	0	NA	0	NA	0	NA	0	NA	0	0	0	NA
Study_6989_RNA	0	0	0	1	0	0	NA	0	0	0	0	0	0	0	0	0	0	NA	1	NA	0	NA	0	NA	0	NA	0	NA	0	0	0	NA
Study_6990_DNA	0	0	0	0	0	0	NA	0	0	0	0	0	0	0	0	0	0	NA	0	NA	1	NA	0	NA	0	NA	0	NA	0	0	0	NA
Study_6990_RNA	0	0	0	0	0	0	NA	0	0	0	0	0	0	0	0	0	0	NA	0	NA	1	NA	0	NA	0	NA	0	NA	0	0	0	NA
Study_7077_DNA	0	0	0	0	0	0	NA	0	0	0	0	0	0	0	0	0	0	NA	0	NA	0	NA	0	NA	0	NA	0	NA	0	NA	0	NA
Study_7077_RNA	0	0	0	0	0	0	NA	0	0	0	0	0	0	0	0	0	0	NA	0	NA	0	NA	0	NA	0	NA	0	NA	0	NA	0	NA
Study_7082_DNA	0	0	0	0	0	0	NA	0	1	0	0	0	0	0	0	0	0	NA	0	NA	1	NA	0	NA	0	NA	0	NA	0	NA	0	NA
Study_7082_RNA	0	0	0	0	0	0	NA	0	1	0	0	0	0	0	0	0	0	NA	0	NA	1	NA	0	NA	0	NA	0	NA	0	NA	0	NA
Study_7084_DNA	0	0	0	0	0	0	NA	0	0	0	0	0	0	0	0	0	0	NA	0	NA	0	0	0	NA	0	NA	0	NA	0	NA	0	NA
Study_7084_RNA	0	0	0	0	0	0	NA	0	0	0	0	0	0	0	0	0	0	NA	0	NA	0	0	0	NA	0	NA	0	NA	0	NA	0	NA
Study_7100_DNA	0	0	0	0	0	0	NA	0	0	0	0	0	0	0	0	0	0	NA	0	NA	1	NA	0	NA	1	NA	0	NA	0	NA	0	NA
Study_7100_RNA	0	0	0	0	0	0	NA	0	0	0	0	0	0	0	0	0	0	NA	0	NA	1	NA	0	NA	1	NA	0	NA	0	NA	0	NA
Study_7101_DNA	0	0	0	0	0	0	NA	0	0	0	0	0	0	0	0	0	0	NA	0	NA	1	0	0	NA	0	NA	0	NA	0	NA	0	NA
Study_7101_RNA	0	0	0	0	0	0	NA	0	0	0	0	0	0	0	0	0	0	NA	0	NA	1	0	0	NA	0	NA	0	NA	0	NA	0	NA
Study_7103_DNA	0	0	0	0	0	0	NA	0	0	0	0	0	0	0	0	0	0	NA	0	NA	1	NA	0	NA	0	NA	0	NA	0	NA	0	NA
Study_7103_RNA	0	0	0	0	0	0	NA	0	0	0	0	0	0	0	0	0	0	NA	0	NA	1	NA	0	NA	0	NA	0	NA	0	NA	0	NA
Study_7104_DNA	0	0	0	0	0	0	NA	0	0	0	0	0	0	0	0	0	0	NA	0	NA	0	NA	0	NA	0	NA	0	NA	0	NA	0	NA
Study_7104_RNA	0	0	0	0	0	0	NA	0	0	0	0	0	0	0	0	0	0	NA	0	NA	0	NA	0	NA	0	NA	0	NA	0	NA	0	NA
Study_7107_DNA	0	0	0	0	0	0	NA	0	0	0	0	0	0	0	0	0	0	NA	0	NA	1	NA	0	NA	0	NA	0	NA	0	NA	0	NA
Study_7107_RNA	0	0	0	0	0	0	NA	0	0	0	0	0	0	0	0	0	0	NA	0	NA	1	NA	0	NA	0	NA	0	NA	0	NA	0	NA
Study_7108_DNA	0	0	0	0	0	0	NA	0	0	0	0	0	0	0	0	0	0	NA	0	NA	0	NA	0	NA	0	NA	0	NA	0	NA	0	NA
Study_7108_RNA	0	0	0	0	0	0	NA	0	0	0	0	0	0	0	0	0	0	NA	0	NA	0	NA	0	NA	0	NA	0	NA	0	NA	0	NA
[truncated: 53 more rows]
