# Supplementary material for: Enhancing infectious intestinal disease diagnosis through metagenomic and metatranscriptomic sequencing of 1000 human diarrhoeal samples
Source: Genome Med. 2025 May 20;17:55. doi: 10.1186/s13073-025-01478-w (PMC12090668; doi:10.1186/s13073-025-01478-w)
Supplement: Supplementary file 3 — Additional file 3: BIOM file containing all k-mer counts and metadata for the samples in this study. [file 13073_2025_1478_MOESM3_ESM.zip]

Archive with 1 entries (1 files):
- Supplementary_File_1_Cunningham-Oakes_et_al.biom
