# Supplementary material for: Enhancing infectious intestinal disease diagnosis through metagenomic and metatranscriptomic sequencing of 1000 human diarrhoeal samples
Source: Genome Med. 2025 May 20;17:55. doi: 10.1186/s13073-025-01478-w (PMC12090668; doi:10.1186/s13073-025-01478-w)
Supplement: Supplementary file 3 — Additional file 3: BIOM file containing all k-mer counts and metadata for the samples in this study. [file 13073_2025_1478_MOESM3_ESM.zip › Supplementary_File_1_Cunningham-Oakes_et_al.biom]

{"id": "None","format": "Biological Observation Matrix 1.0.0","format_url": "http://biom-format.org","matrix_type": "sparse","generated_by": "BIOM-Format 2.1.6","date": "2024-04-29T21:30:43.475610","type": "OTU table","matrix_element_type": "float","shape": [10303, 2052],"data": [[0,0,13112778.0],[0,1,50915.0],[0,2,1818566.0],[0,3,6889216.0],[0,4,36776.0],[0,5,1811853.0],[0,6,2490020.0],[0,7,5649193.0],[0,8,2574262.0],[0,9,7296060.0],[0,10,2491655.0],[0,11,3695881.0],[0,12,2493817.0],[0,13,24229.0],[0,14,2694145.0],[0,15,1849820.0],[0,16,4173820.0],[0,17,12676377.0],[0,18,5455486.0],[0,19,3180809.0],[0,20,6436429.0],[0,21,7427310.0],[0,22,4670.0],[0,23,486103.0],[0,24,7401812.0],[0,25,1121262.0],[0,26,3287055.0],[0,27,4520332.0],[0,28,688983.0],[0,29,3709820.0],[0,30,1466932.0],[0,31,9176715.0],[0,32,1416498.0],[0,33,4479928.0],[0,34,442305.0],[0,35,190062.0],[0,36,1594365.0],[0,37,2466806.0],[0,38,6502.0],[0,39,3108435.0],[0,40,18559239.0],[0,41,2322494.0],[0,42,1504291.0],[0,43,2022763.0],[0,44,5611274.0],[0,45,1865529.0],[0,46,3138866.0],[0,47,3254347.0],[0,48,38231.0],[0,49,1229436.0],[0,50,2864037.0],[0,51,3933959.0],[0,52,9858201.0],[0,53,1932937.0],[0,54,5821206.0],[0,55,4042694.0],[0,56,829918.0],[0,57,4618392.0],[0,58,1280271.0],[0,59,15321.0],[0,60,1473390.0],[0,61,6345969.0],[0,62,9943530.0],[0,63,5377339.0],[0,64,7017326.0],[0,65,7909639.0],[0,66,4495297.0],[0,67,569572.0],[0,68,5287704.0],[0,69,4692965.0],[0,70,895586.0],[0,71,10427.0],[0,72,569.0],[0,73,522108.0],[0,74,7799406.0],[0,75,184259.0],[0,76,6363143.0],[0,77,3414998.0],[0,78,4315847.0],[0,79,7263458.0],[0,80,19.0],[0,81,9191675.0],[0,82,465207.0],[0,83,4831767.0],[0,84,7768705.0],[0,85,6636102.0],[0,86,3464096.0],[0,87,2828255.0],[0,88,7707575.0],[0,89,3269631.0],[0,90,1337082.0],[0,91,5730675.0],[0,92,1968737.0],[0,93,7024855.0],[0,94,4665509.0],[0,95,6392959.0],[0,96,127559.0],[0,97,4071842.0],[0,98,3232824.0],[0,99,69140.0],[0,100,456497.0],[0,101,3506369.0],[0,102,14561665.0],[0,103,5297459.0],[0,104,38815.0],[0,105,27727612.0],[0,106,497.0],[0,107,6474379.0],[0,108,5070923.0],[0,109,8028865.0],[0,110,6023544.0],[0,111,548292.0],[0,112,5208669.0],[0,113,6490717.0],[0,114,9922356.0],[0,115,606547.0],[0,116,173332.0],[0,117,2178948.0],[0,118,4552732.0],[0,119,3488340.0],[0,120,11757.0],[0,121,3714130.0],[0,122,1356583.0],[0,123,4336362.0],[0,124,6102947.0],[0,125,1202235.0],[0,126,900448.0],[0,127,1950482.0],[0,128,4537570.0],[0,129,903312.0],[0,130,5424324.0],[0,131,782910.0],[0,132,798981.0],[0,133,1312174.0],[0,134,4802461.0],[0,135,660407.0],[0,136,25729.0],[0,137,1690074.0],[0,138,3437519.0],[0,139,2133794.0],[0,140,3475741.0],[0,141,2842465.0],[0,142,4340669.0],[0,143,4174687.0],[0,144,3440231.0],[0,145,3678530.0],[0,146,2139685.0],[0,147,8027195.0],[0,148,559018.0],[0,149,227220.0],[0,150,1033004.0],[0,151,4896219.0],[0,152,509646.0],[0,153,359563.0],[0,154,3428368.0],[0,155,75389.0],[0,156,5405463.0],[0,157,2029762.0],[0,158,2463551.0],[0,159,7624457.0],[0,160,4330680.0],[0,161,4909152.0],[0,162,3666705.0],[0,163,2343672.0],[0,164,39606.0],[0,165,982.0],[0,166,2933928.0],[0,167,3079789.0],[0,168,4562902.0],[0,169,110465.0],[0,170,5598930.0],[0,171,3871576.0],[0,172,907789.0],[0,173,966476.0],[0,174,815609.0],[0,175,2216652.0],[0,176,3261661.0],[0,177,2746713.0],[0,178,1682231.0],[0,179,48.0],[0,180,6655494.0],[0,181,3766714.0],[0,182,592178.0],[0,183,2157369.0],[0,184,1034.0],[0,185,6278339.0],[0,186,24796.0],[0,187,6488983.0],[0,188,2097780.0],[0,189,2136755.0],[0,190,2749381.0],[0,191,565687.0],[0,192,297069.0],[0,193,6036.0],[0,194,5590558.0],[0,195,2138644.0],[0,196,736112.0],[0,197,2255564.0],[0,198,4140860.0],[0,199,553294.0],[0,200,5547130.0],[0,201,3271524.0],[0,202,3634095.0],[0,203,3234235.0],[0,204,408311.0],[0,205,5230545.0],[0,206,1924411.0],[0,207,708445.0],[0,208,2405920.0],[0,209,355346.0],[0,210,1924896.0],[0,211,3376068.0],[0,212,11217.0],[0,213,5531279.0],[0,214,42304.0],[0,215,4453294.0],[0,216,7124966.0],[0,217,5596846.0],[0,218,891235.0],[0,219,6356125.0],[0,220,2151293.0],[0,221,3774901.0],[0,222,3197064.0],[0,223,2702081.0],[0,224,6348505.0],[0,225,694389.0],[0,226,4601460.0],[0,227,2866819.0],[0,228,1872225.0],[0,229,375230.0],[0,230,2297294.0],[0,231,4365756.0],[0,232,757.0],[0,233,1765269.0],[0,234,6947921.0],[0,235,1925645.0],[0,236,1115234.0],[0,237,7953361.0],[0,238,59417.0],[0,239,3218796.0],[0,240,6469157.0],[0,241,2351374.0],[0,242,2777538.0],[0,243,8791182.0],[0,244,3925753.0],[0,245,3483118.0],[0,246,1856454.0],[0,247,1347797.0],[0,248,3420207.0],[0,249,239566.0],[0,250,813415.0],[0,251,2437.0],[0,252,3642547.0],[0,253,5054365.0],[0,254,1764228.0],[0,255,1172053.0],[0,256,2538753.0],[0,257,1997257.0],[0,258,15435931.0],[0,259,151910.0],[0,260,2641253.0],[0,261,7814511.0],[0,262,2730270.0],[0,263,2471981.0],[0,264,6369918.0],[0,265,4185678.0],[0,266,8469761.0],[0,267,2002532.0],[0,268,3880032.0],[0,269,3661409.0],[0,270,2252902.0],[0,271,8301047.0],[0,272,2036030.0],[0,273,521820.0],[0,274,5478908.0],[0,275,2526978.0],[0,276,6084628.0],[0,277,501622.0],[0,278,121575.0],[0,279,212.0],[0,280,373264.0],[0,281,33429.0],[0,282,13684423.0],[0,283,353960.0],[0,284,4881421.0],[0,285,5513642.0],[0,286,4718706.0],[0,287,992915.0],[0,288,11060.0],[0,289,8556117.0],[0,290,8763446.0],[0,291,3670914.0],[0,292,2472972.0],[0,293,2833532.0],[0,294,4424220.0],[0,295,776577.0],[0,296,4215938.0],[0,297,262762.0],[0,298,2935703.0],[0,299,706582.0],[0,300,4315988.0],[0,301,2386972.0],[0,302,5168238.0],[0,303,4918202.0],[0,304,3115227.0],[0,305,7022236.0],[0,306,8577389.0],[0,307,296277.0],[0,308,437.0],[0,309,2130531.0],[0,310,127801.0],[0,311,2352916.0],[0,312,8487389.0],[0,313,12532151.0],[0,314,2505405.0],[0,315,2244046.0],[0,316,3834341.0],[0,317,3945939.0],[0,318,1607.0],[0,319,6702011.0],[0,320,319675.0],[0,321,2423436.0],[0,322,233379.0],[0,323,1812280.0],[0,324,5068984.0],[0,325,1519992.0],[0,326,2061130.0],[0,327,746545.0],[0,328,243559.0],[0,329,6659899.0],[0,330,4934328.0],[0,331,10328047.0],[0,332,5075711.0],[0,333,8656514.0],[0,334,29249.0],[0,335,1163784.0],[0,336,1802876.0],[0,337,2795437.0],[0,338,1121885.0],[0,339,143684.0],[0,340,5879530.0],[0,341,5041042.0],[0,342,1778391.0],[0,343,3720809.0],[0,344,2659974.0],[0,345,356722.0],[0,346,5660729.0],[0,347,3365209.0],[0,348,7734904.0],[0,349,2079722.0],[0,350,758224.0],[0,351,601292.0],[0,352,2899633.0],[0,353,6503602.0],[0,354,1744805.0],[0,355,438904.0],[0,356,2508927.0],[0,357,217248.0],[0,358,46662.0],[0,359,3982181.0],[0,360,2687095.0],[0,361,5248234.0],[0,362,1694258.0],[0,363,9721853.0],[0,364,9177382.0],[0,365,6889430.0],[0,366,2790981.0],[0,367,3565879.0],[0,368,3454678.0],[0,369,4093693.0],[0,370,3742973.0],[0,371,4036417.0],[0,372,7484690.0],[0,373,1800738.0],[0,374,634476.0],[0,375,3079923.0],[0,376,5918037.0],[0,377,6266844.0],[0,378,5508203.0],[0,379,1943196.0],[0,380,88575.0],[0,381,679906.0],[0,382,8629913.0],[0,383,578124.0],[0,384,9178760.0],[0,385,8051547.0],[0,386,6788865.0],[0,387,6188316.0],[0,388,7220.0],[0,389,1720247.0],[0,390,23288.0],[0,391,22015383.0],[0,392,15240.0],[0,393,172014.0],[0,394,3511998.0],[0,395,260518.0],[0,396,10178856.0],[0,397,4275796.0],[0,398,2465052.0],[0,399,14384393.0],[0,400,951463.0],[0,401,600035.0],[0,402,1931763.0],[0,403,5301297.0],[0,404,5984894.0],[0,405,21784.0],[0,406,902326.0],[0,407,436381.0],[0,408,14882169.0],[0,409,6695482.0],[0,410,2160207.0],[0,411,2423949.0],[0,412,9558474.0],[0,413,4471110.0],[0,414,2286635.0],[0,415,2038655.0],[0,416,2346375.0],[0,417,4524672.0],[0,418,11433.0],[0,419,5193513.0],[0,420,3403367.0],[0,421,4688966.0],[0,422,1233456.0],[0,423,4342417.0],[0,424,884386.0],[0,425,1261554.0],[0,426,2588268.0],[0,427,22997.0],[0,428,1587992.0],[0,429,2672564.0],[0,430,2459907.0],[0,431,1386047.0],[0,432,3977004.0],[0,433,722441.0],[0,434,2483435.0],[0,435,2760741.0],[0,436,371334.0],[0,437,114831.0],[0,438,7672536.0],[0,439,4353562.0],[0,440,18131652.0],[0,441,3828459.0],[0,442,7561238.0],[0,443,4660085.0],[0,444,2543208.0],[0,445,364.0],[0,446,2916351.0],[0,447,2704807.0],[0,448,2191677.0],[0,449,2388458.0],[0,450,416.0],[0,451,5433082.0],[0,452,984169.0],[0,453,4509797.0],[0,454,1736005.0],[0,455,2450857.0],[0,456,7155492.0],[0,457,3992341.0],[0,458,1008497.0],[0,459,3681663.0],[0,460,5139344.0],[0,461,1913977.0],[0,462,2444193.0],[0,463,988342.0],[0,464,5298099.0],[0,465,2494606.0],[0,466,600787.0],[0,467,8541.0],[0,468,646.0],[0,469,7247466.0],[0,470,191376.0],[0,471,3699192.0],[0,472,1710704.0],[0,473,12905446.0],[0,474,3907791.0],[0,475,980733.0],[0,476,41485.0],[0,477,2528906.0],[0,478,11288161.0],[0,479,9188.0],[0,480,7319362.0],[0,481,1549349.0],[0,482,2674503.0],[0,483,8290.0],[0,484,785.0],[0,485,5766.0],[0,486,47675.0],[0,487,3507191.0],[0,488,7207396.0],[0,489,11185905.0],[0,490,10125021.0],[0,491,1164412.0],[0,492,12708.0],[0,493,7810.0],[0,494,4979652.0],[0,495,1262092.0],[0,496,31490.0],[0,497,2473633.0],[0,498,366044.0],[0,499,15628.0],[0,500,1873775.0],[0,501,3244582.0],[0,502,1186729.0],[0,503,2234306.0],[0,504,2971194.0],[0,505,941646.0],[0,506,3235816.0],[0,507,5496766.0],[0,508,2687203.0],[0,509,668188.0],[0,510,823863.0],[0,511,6395967.0],[0,512,1221829.0],[0,513,2936777.0],[0,514,6106041.0],[0,515,4751731.0],[0,516,39213.0],[0,517,2676640.0],[0,518,3597397.0],[0,519,3130359.0],[0,520,2368034.0],[0,521,2046984.0],[0,522,1327066.0],[0,523,619.0],[0,524,1214196.0],[0,525,3150800.0],[0,526,4950039.0],[0,527,2035037.0],[0,528,4800403.0],[0,529,4350624.0],[0,530,1487891.0],[0,531,736653.0],[0,532,1406114.0],[0,533,2025039.0],[0,534,501934.0],[0,535,2698151.0],[0,536,1855261.0],[0,537,846281.0],[0,538,2247539.0],[0,539,6688956.0],[0,540,1347522.0],[0,541,2277269.0],[0,542,5953849.0],[0,543,2122519.0],[0,544,2256886.0],[0,545,8499109.0],[0,546,2005294.0],[0,547,3220650.0],[0,548,592621.0],[0,549,3070216.0],[0,550,5560884.0],[0,551,155798.0],[0,552,1276145.0],[0,553,1579752.0],[0,554,7939626.0],[0,555,2481804.0],[0,556,9508159.0],[0,557,817605.0],[0,558,805570.0],[0,559,3426929.0],[0,560,7528986.0],[0,561,1403109.0],[0,562,1136344.0],[0,563,3721617.0],[0,564,3892636.0],[0,565,1005.0],[0,566,6766001.0],[0,567,1494728.0],[0,568,985.0],[0,569,1659846.0],[0,570,2862150.0],[0,571,4189358.0],[0,572,4006629.0],[0,573,1363782.0],[0,574,3280324.0],[0,575,1204060.0],[0,576,1120111.0],[0,577,1458810.0],[0,578,4508938.0],[0,579,5412260.0],[0,580,1854656.0],[0,581,1830.0],[0,582,379750.0],[0,583,30348.0],[0,584,6218648.0],[0,585,2468946.0],[0,586,6117074.0],[0,587,1737054.0],[0,588,2521520.0],[0,589,840186.0],[0,590,4537631.0],[0,591,3955020.0],[0,592,2747152.0],[0,593,235883.0],[0,594,2082983.0],[0,595,4288.0],[0,596,118404.0],[0,597,12084958.0],[0,598,2349961.0],[0,599,1305795.0],[0,600,2674357.0],[0,601,2968212.0],[0,602,1592045.0],[0,603,1410273.0],[0,604,15177.0],[0,605,1824205.0],[0,606,1745427.0],[0,607,4582.0],[0,608,108260.0],[0,609,108724.0],[0,610,3859809.0],[0,611,2981787.0],[0,612,4932588.0],[0,613,849129.0],[0,614,8423068.0],[0,615,816047.0],[0,616,53674.0],[0,617,14943.0],[0,618,2131.0],[0,619,3675587.0],[0,620,9813780.0],[0,621,5788949.0],[0,622,1597268.0],[0,623,8079128.0],[0,624,283732.0],[0,625,19744.0],[0,626,5864319.0],[0,627,3523579.0],[0,628,1961100.0],[0,629,2381646.0],[0,630,3935711.0],[0,631,1609513.0],[0,632,4304640.0],[0,633,4694438.0],[0,634,1163164.0],[0,635,2394061.0],[0,636,1612754.0],[0,637,2786886.0],[0,638,506437.0],[0,639,3908192.0],[0,640,119677.0],[0,641,1636610.0],[0,642,451427.0],[0,643,83967.0],[0,644,5429421.0],[0,645,75447.0],[0,646,323667.0],[0,647,10090.0],[0,648,381.0],[0,649,778.0],[0,650,1077431.0],[0,651,2010063.0],[0,652,1138071.0],[0,653,3055994.0],[0,654,2890536.0],[0,655,3343867.0],[0,656,2540660.0],[0,657,3809786.0],[0,658,2403279.0],[0,659,6446176.0],[0,660,452093.0],[0,661,830702.0],[0,662,3068658.0],[0,663,11898450.0],[0,664,1067797.0],[0,665,5473.0],[0,666,636543.0],[0,667,1852477.0],[0,668,16765.0],[0,669,2872093.0],[0,670,5620581.0],[0,671,210254.0],[0,672,2373396.0],[0,673,3420993.0],[0,674,33471.0],[0,675,2290630.0],[0,676,8022240.0],[0,677,3764968.0],[0,678,2655335.0],[0,679,1902757.0],[0,680,5788589.0],[0,681,2734274.0],[0,682,372445.0],[0,683,3185459.0],[0,684,2213977.0],[0,685,5563225.0],[0,686,44040.0],[0,687,2511087.0],[0,688,253819.0],[0,689,1313746.0],[0,690,12033.0],[0,691,591729.0],[0,692,2063193.0],[0,693,984965.0],[0,694,6722466.0],[0,695,58813.0],[0,696,2167198.0],[0,697,2573284.0],[0,698,3763155.0],[0,699,15991.0],[0,700,7164281.0],[0,701,460306.0],[0,702,6716559.0],[0,703,1063776.0],[0,704,5524059.0],[0,705,1691975.0],[0,706,44077.0],[0,707,2675021.0],[0,708,8395.0],[0,709,4641224.0],[0,710,1072426.0],[0,711,145152.0],[0,712,2004627.0],[0,713,3855987.0],[0,714,1567060.0],[0,715,4249749.0],[0,716,4827363.0],[0,717,1498106.0],[0,718,2792495.0],[0,719,2786217.0],[0,720,41396.0],[0,721,1272635.0],[0,722,3854407.0],[0,723,7178133.0],[0,724,2725236.0],[0,725,5288709.0],[0,726,5196.0],[0,727,2606532.0],[0,728,1363887.0],[0,729,2000160.0],[0,730,1980600.0],[0,731,394714.0],[0,732,4276414.0],[0,733,5810164.0],[0,734,1860858.0],[0,735,814232.0],[0,736,1751003.0],[0,737,1566380.0],[0,738,134321.0],[0,739,334.0],[0,740,5085264.0],[0,741,949039.0],[0,742,3083111.0],[0,743,1677814.0],[0,744,1141495.0],[0,745,4366241.0],[0,746,7973996.0],[0,747,1986032.0],[0,748,887728.0],[0,749,1114286.0],[0,750,7267835.0],[0,751,13523853.0],[0,752,153660.0],[0,753,10380300.0],[0,754,3529.0],[0,755,528.0],[0,756,380062.0],[0,757,266351.0],[0,758,1274.0],[0,759,118.0],[0,760,7431239.0],[0,761,3865069.0],[0,762,17639.0],[0,763,841683.0],[0,764,1318217.0],[0,765,10958292.0],[0,766,1375297.0],[0,767,1446.0],[0,768,12980295.0],[0,769,2615.0],[0,770,11614918.0],[0,771,3246941.0],[0,772,1040056.0],[0,773,806702.0],[0,774,3994601.0],[0,775,8202878.0],[0,776,6218164.0],[0,777,3331.0],[0,778,11570652.0],[0,779,97.0],[0,780,721291.0],[0,781,3611600.0],[0,782,7110448.0],[0,783,130589.0],[0,784,5493.0],[0,785,3594402.0],[0,786,2507891.0],[0,787,48286.0],[0,788,1465652.0],[0,789,3757482.0],[0,790,384303.0],[0,791,6076.0],[0,792,3745587.0],[0,793,68741.0],[0,794,2030492.0],[0,795,2183028.0],[0,796,4259444.0],[0,797,1983898.0],[0,798,107.0],[0,799,6357.0],[0,800,5027526.0],[0,801,2835934.0],[0,802,4582072.0],[0,803,6040488.0],[0,804,5711038.0],[0,805,48948.0],[0,806,8589270.0],[0,807,274344.0],[0,808,8088.0],[0,809,5835571.0],[0,810,32543.0],[0,811,1960662.0],[0,812,6470530.0],[0,813,129123.0],[0,814,22534.0],[0,815,3043186.0],[0,816,904235.0],[0,817,6460999.0],[0,818,1745.0],[0,819,5111376.0],[0,820,1932359.0],[0,821,624384.0],[0,822,7070103.0],[0,823,10335284.0],[0,824,3711912.0],[0,825,24606.0],[0,826,18639153.0],[0,827,7725436.0],[0,828,372.0],[0,829,3621099.0],[0,830,4904.0],[0,831,5387653.0],[0,832,5715.0],[0,833,15230.0],[0,834,5039.0],[0,835,758820.0],[0,836,1631755.0],[0,837,1327834.0],[0,838,10496010.0],[0,839,248551.0],[0,840,2143545.0],[0,841,5497266.0],[0,842,5281921.0],[0,843,3914.0],[0,844,2859843.0],[0,845,23.0],[0,846,504.0],[0,847,7097806.0],[0,848,15573813.0],[0,849,3886780.0],[0,850,6201352.0],[0,851,60.0],[0,852,2096726.0],[0,853,771784.0],[0,854,9667406.0],[0,855,14683.0],[0,856,201312.0],[0,857,79619.0],[0,858,1297924.0],[0,859,7344310.0],[0,860,10258752.0],[0,861,2792048.0],[0,862,386785.0],[0,863,13755.0],[0,864,52425.0],[0,865,10621.0],[0,866,3271829.0],[0,867,4263385.0],[0,868,1569016.0],[0,869,2565777.0],[0,870,9454121.0],[0,871,14575.0],[0,872,610766.0],[0,873,32167.0],[0,874,6688622.0],[0,875,1729707.0],[0,876,5926895.0],[0,877,723206.0],[0,878,949412.0],[0,879,6015539.0],[0,880,7225.0],[0,881,63678.0],[0,882,2181.0],[0,883,4108509.0],[0,884,3236956.0],[0,885,205143.0],[0,886,8913161.0],[0,887,3717360.0],[0,888,8605900.0],[0,889,7915008.0],[0,890,2649897.0],[0,891,2379.0],[0,892,4009228.0],[0,893,3932936.0],[0,894,4231511.0],[0,895,22632.0],[0,896,10940.0],[0,897,14462020.0],[0,898,1911.0],[0,899,2401.0],[0,900,7352604.0],[0,901,1213441.0],[0,902,3458.0],[0,903,69466.0],[0,904,2521.0],[0,905,5553617.0],[0,906,7253522.0],[0,907,4947938.0],[0,908,17095.0],[0,909,4513573.0],[0,910,1473855.0],[0,911,3317.0],[0,912,58851.0],[0,913,5428984.0],[0,914,8712246.0],[0,915,7994818.0],[0,916,1845254.0],[0,917,8826496.0],[0,918,11849.0],[0,919,1323895.0],[0,920,319654.0],[0,921,1228246.0],[0,922,1059301.0],[0,923,117292.0],[0,924,2766635.0],[0,925,6380720.0],[0,926,111004.0],[0,927,1886060.0],[0,928,16467359.0],[0,929,44.0],[0,930,12364.0],[0,931,1357525.0],[0,932,6244198.0],[0,933,3821456.0],[0,934,3973596.0],[0,935,307.0],[0,936,79203.0],[0,937,2369696.0],[0,938,4495021.0],[0,939,4038708.0],[0,940,3759633.0],[0,941,215913.0],[0,942,125748.0],[0,943,4193279.0],[0,944,2113395.0],[0,945,5512525.0],[0,946,5641296.0],[0,947,5634485.0],[0,948,12562456.0],[0,949,4807111.0],[0,950,30.0],[0,951,2660448.0],[0,952,5017468.0],[0,953,55850.0],[0,954,2921536.0],[0,955,4080633.0],[0,956,1145556.0],[0,957,26031.0],[0,958,3218371.0],[0,959,174198.0],[0,960,7529967.0],[0,961,2165933.0],[0,962,1818954.0],[0,963,4255077.0],[0,964,6243962.0],[0,965,115.0],[0,966,5314436.0],[0,967,724438.0],[0,968,9095055.0],[0,969,3640207.0],[0,970,60896.0],[0,971,25912.0],[0,972,3032613.0],[0,973,7714154.0],[0,974,699310.0],[0,975,4777281.0],[0,976,11440916.0],[0,977,65926.0],[0,978,6216948.0],[0,979,17411514.0],[0,980,1378690.0],[0,981,19483.0],[0,982,2096141.0],[0,983,3913425.0],[0,984,1311416.0],[0,985,160390.0],[0,986,4294787.0],[0,987,1837791.0],[0,988,3429130.0],[0,989,22151.0],[0,990,2834236.0],[0,991,442.0],[0,992,4536779.0],[0,993,1514181.0],[0,994,12860291.0],[0,995,6975095.0],[0,996,3661786.0],[0,997,1962989.0],[0,998,3967719.0],[0,999,15246314.0],[0,1000,3717080.0],[0,1001,519.0],[0,1002,3548196.0],[0,1003,2308477.0],[0,1004,314005.0],[0,1005,714065.0],[0,1006,2021779.0],[0,1007,2885123.0],[0,1008,31131.0],[0,1009,1862.0],[0,1010,3767047.0],[0,1011,2174142.0],[0,1012,8121203.0],[0,1013,1882356.0],[0,1014,1535996.0],[0,1015,4351137.0],[0,1016,6475944.0],[0,1017,2858206.0],[0,1018,2941332.0],[0,1019,156198.0],[0,1020,3127747.0],[0,1021,295580.0],[0,1022,248620.0],[0,1023,6079.0],[0,1024,6232.0],[0,1025,651772.0],[0,1026,400322.0],[0,1027,2624760.0],[0,1028,633633.0],[0,1029,1671577.0],[0,1030,9531804.0],[0,1031,1833209.0],[0,1032,994936.0],[0,1033,3573491.0],[0,1034,4891.0],[0,1035,3268940.0],[0,1036,575644.0],[0,1037,1487696.0],[0,1038,2146654.0],[0,1039,262251.0],[0,1040,231609.0],[0,1041,1264888.0],[0,1042,2687666.0],[0,1043,670.0],[0,1044,232928.0],[0,1045,2858697.0],[0,1046,473582.0],[0,1047,903078.0],[0,1048,417419.0],[0,1049,356223.0],[0,1050,2307159.0],[0,1051,1086982.0],[0,1052,2778658.0],[0,1053,4996155.0],[0,1054,1063348.0],[0,1055,1286469.0],[0,1056,143345.0],[0,1057,272489.0],[0,1058,1054461.0],[0,1059,1935505.0],[0,1060,2064.0],[0,1061,2432570.0],[0,1062,1162739.0],[0,1063,378491.0],[0,1064,35880.0],[0,1065,1525792.0],[0,1066,1065934.0],[0,1067,2570325.0],[0,1068,1785766.0],[0,1069,1972653.0],[0,1070,3663.0],[0,1071,715648.0],[0,1072,926112.0],[0,1073,1887121.0],[0,1074,830548.0],[0,1075,421901.0],[0,1076,2134613.0],[0,1077,2492921.0],[0,1078,793439.0],[0,1079,596833.0],[0,1080,2081485.0],[0,1081,78.0],[0,1082,3550.0],[0,1083,2853.0],[0,1084,4242292.0],[0,1085,2094173.0],[0,1086,330036.0],[0,1087,1322146.0],[0,1088,1003209.0],[0,1089,3959165.0],[0,1090,564173.0],[0,1091,1131811.0],[0,1092,2426028.0],[0,1093,4001.0],[0,1094,2757030.0],[0,1095,168191.0],[0,1096,7159.0],[0,1097,23.0],[0,1098,54073.0],[0,1099,1745115.0],[0,1100,178613.0],[0,1101,770291.0],[0,1102,3399085.0],[0,1103,2398704.0],[0,1104,129.0],[0,1105,90.0],[0,1106,1988128.0],[0,1107,254381.0],[0,1108,1592007.0],[0,1109,2925655.0],[0,1110,2967248.0],[0,1111,5146270.0],[0,1112,766881.0],[0,1113,788461.0],[0,1114,2017569.0],[0,1115,898292.0],[0,1116,3056945.0],[0,1117,684859.0],[0,1118,3755286.0],[0,1119,1420280.0],[0,1120,3806081.0],[0,1121,1237828.0],[0,1122,57121.0],[0,1123,2124659.0],[0,1124,288593.0],[0,1125,79140.0],[0,1126,216425.0],[0,1127,803496.0],[0,1128,3375445.0],[0,1129,856326.0],[0,1130,9338.0],[0,1131,1905722.0],[0,1132,1151.0],[0,1133,1337002.0],[0,1134,1693516.0],[0,1135,2797425.0],[0,1136,3346588.0],[0,1137,1632344.0],[0,1138,660515.0],[0,1139,2236654.0],[0,1140,1523736.0],[0,1141,1203396.0],[0,1142,400364.0],[0,1143,56976.0],[0,1144,359624.0],[0,1145,266258.0],[0,1146,2674023.0],[0,1147,1128671.0],[0,1148,7927.0],[0,1149,7781.0],[0,1150,254209.0],[0,1151,6000538.0],[0,1152,139897.0],[0,1153,1234337.0],[0,1154,1035135.0],[0,1155,1037082.0],[0,1156,2725497.0],[0,1157,588621.0],[0,1158,1773643.0],[0,1159,11896.0],[0,1160,354685.0],[0,1161,367647.0],[0,1162,3295732.0],[0,1163,472982.0],[0,1164,2095.0],[0,1165,580808.0],[0,1166,916823.0],[0,1167,1997264.0],[0,1168,449872.0],[0,1169,1307038.0],[0,1170,2423503.0],[0,1171,4036225.0],[0,1172,4834988.0],[0,1173,1628862.0],[0,1174,1021805.0],[0,1175,2378469.0],[0,1176,568162.0],[0,1177,66969.0],[0,1178,433142.0],[0,1179,1124971.0],[0,1180,83350.0],[0,1181,189504.0],[0,1182,380032.0],[0,1183,17877.0],[0,1184,9.0],[0,1185,343479.0],[0,1186,887076.0],[0,1187,421978.0],[0,1188,1228144.0],[0,1189,1593043.0],[0,1190,2310789.0],[0,1191,1611585.0],[0,1192,2588408.0],[0,1193,40282.0],[0,1194,132.0],[0,1195,607671.0],[0,1196,4818788.0],[0,1197,1380676.0],[0,1198,177563.0],[0,1199,1432928.0],[0,1200,1742088.0],[0,1201,779719.0],[0,1202,265056.0],[0,1203,285985.0],[0,1204,805267.0],[0,1205,2158713.0],[0,1206,796268.0],[0,1207,1732151.0],[0,1208,725674.0],[0,1209,89.0],[0,1210,988018.0],[0,1211,3575628.0],[0,1212,6548.0],[0,1213,267281.0],[0,1214,447385.0],[0,1215,85.0],[0,1216,1881250.0],[0,1217,912240.0],[0,1218,68.0],[0,1219,478723.0],[0,1220,880471.0],[0,1221,2656936.0],[0,1222,23782.0],[0,1223,7471.0],[0,1224,511218.0],[0,1225,4753598.0],[0,1226,998820.0],[0,1227,203704.0],[0,1228,1605743.0],[0,1229,4224985.0],[0,1230,691237.0],[0,1231,3067168.0],[0,1232,2511262.0],[0,1233,297847.0],[0,1234,1068920.0],[0,1235,28103.0],[0,1236,5453966.0],[0,1237,276956.0],[0,1238,691207.0],[0,1239,276292.0],[0,1240,1551976.0],[0,1241,58255.0],[0,1242,681442.0],[0,1243,1735560.0],[0,1244,3216.0],[0,1245,1952912.0],[0,1246,1969.0],[0,1247,1614255.0],[0,1248,279330.0],[0,1249,129190.0],[0,1250,11041450.0],[0,1251,3739080.0],[0,1252,772475.0],[0,1253,1318925.0],[0,1254,2611934.0],[0,1255,3943344.0],[0,1256,1261028.0],[0,1257,2006190.0],[0,1258,256845.0],[0,1259,3206917.0],[0,1260,1029570.0],[0,1261,873254.0],[0,1262,1537160.0],[0,1263,4798689.0],[0,1264,2376980.0],[0,1265,178864.0],[0,1266,2776233.0],[0,1267,569041.0],[0,1268,2519365.0],[0,1269,740093.0],[0,1270,154829.0],[0,1271,500380.0],[0,1272,3025427.0],[0,1273,7459.0],[0,1274,2654136.0],[0,1275,1072717.0],[0,1276,663606.0],[0,1277,842925.0],[0,1278,3647651.0],[0,1279,655326.0],[0,1280,1895427.0],[0,1281,771466.0],[0,1282,138287.0],[0,1283,754250.0],[0,1284,63331.0],[0,1285,2494269.0],[0,1286,621122.0],[0,1287,46728.0],[0,1288,300399.0],[0,1289,104.0],[0,1290,1499981.0],[0,1291,6872333.0],[0,1292,1562386.0],[0,1293,387810.0],[0,1294,629691.0],[0,1295,1490375.0],[0,1296,8835392.0],[0,1297,52537.0],[0,1298,1267753.0],[0,1299,511156.0],[0,1300,1438944.0],[0,1301,36666.0],[0,1302,782514.0],[0,1303,1758150.0],[0,1304,1909696.0],[0,1305,1090365.0],[0,1306,954462.0],[0,1307,16957004.0],[0,1308,184773.0],[0,1309,1400851.0],[0,1310,689058.0],[0,1311,5968864.0],[0,1312,2038057.0],[0,1313,702779.0],[0,1314,437950.0],[0,1315,519645.0],[0,1316,1254400.0],[0,1317,1068121.0],[0,1318,1228593.0],[0,1319,553696.0],[0,1320,1886287.0],[0,1321,228362.0],[0,1322,47802.0],[0,1323,626359.0],[0,1324,451373.0],[0,1325,9672.0],[0,1326,3260902.0],[0,1327,215376.0],[0,1328,1750816.0],[0,1329,41275.0],[0,1330,1797264.0],[0,1331,844393.0],[0,1332,4176.0],[0,1333,9117303.0],[0,1334,1318474.0],[0,1335,3299061.0],[0,1336,2310730.0],[0,1337,4227955.0],[0,1338,6341133.0],[0,1339,1233734.0],[0,1340,2814897.0],[0,1341,101817.0],[0,1342,523156.0],[0,1343,212008.0],[0,1344,683004.0],[0,1345,855752.0],[0,1346,2067706.0],[0,1347,2744646.0],[0,1348,917337.0],[0,1349,1937111.0],[0,1350,5463198.0],[0,1351,195124.0],[0,1352,71.0],[0,1353,471502.0],[0,1354,167751.0],[0,1355,870883.0],[0,1356,4698829.0],[0,1357,1118670.0],[0,1358,937634.0],[0,1359,270513.0],[0,1360,1734872.0],[0,1361,1544958.0],[0,1362,59.0],[0,1363,541668.0],[0,1364,3666.0],[0,1365,2147905.0],[0,1366,422870.0],[0,1367,6338.0],[0,1368,1341236.0],[0,1369,1404490.0],[0,1370,896351.0],[0,1371,667633.0],[0,1372,1039392.0],[0,1373,8557.0],[0,1374,1772027.0],[0,1375,2885284.0],[0,1376,2580859.0],[0,1377,1146074.0],[0,1378,6070054.0],[0,1379,3692.0],[0,1380,153.0],[0,1381,918112.0],[0,1382,9308.0],[0,1383,690509.0],[0,1384,2733.0],[0,1385,1374937.0],[0,1386,1063132.0],[0,1387,1416359.0],[0,1388,2063947.0],[0,1389,434713.0],[0,1390,230391.0],[0,1391,1303439.0],[0,1392,795644.0],[0,1393,4208884.0],[0,1394,1245065.0],[0,1395,892786.0],[0,1396,540107.0],[0,1397,1266050.0],[0,1398,5761716.0],[0,1399,735368.0],[0,1400,10818.0],[0,1401,806226.0],[0,1402,212827.0],[0,1403,6654.0],[0,1404,1767869.0],[0,1405,3442025.0],[0,1406,3298527.0],[0,1407,189625.0],[0,1408,1340161.0],[0,1409,12360086.0],[0,1410,9141531.0],[0,1411,1412591.0],[0,1412,1736048.0],[0,1413,1152626.0],[0,1414,1971624.0],[0,1415,1371173.0],[0,1416,2333071.0],[0,1417,3307930.0],[0,1418,2553789.0],[0,1419,178830.0],[0,1420,2183796.0],[0,1421,840868.0],[0,1422,3826214.0],[0,1423,1691837.0],[0,1424,452532.0],[0,1425,11367.0],[0,1426,553469.0],[0,1427,1190634.0],[0,1428,302848.0],[0,1429,3991684.0],[0,1430,11365426.0],[0,1431,4206985.0],[0,1432,4357974.0],[0,1433,759.0],[0,1434,6567566.0],[0,1435,141.0],[0,1436,7641834.0],[0,1437,53.0],[0,1438,277576.0],[0,1439,789268.0],[0,1440,381.0],[0,1441,4350620.0],[0,1442,1654119.0],[0,1443,3432107.0],[0,1444,3875329.0],[0,1445,23118.0],[0,1446,258230.0],[0,1447,5517351.0],[0,1448,1710931.0],[0,1449,6125843.0],[0,1450,4314.0],[0,1451,483318.0],[0,1452,283908.0],[0,1453,13157206.0],[0,1454,4113015.0],[0,1455,1350777.0],[0,1456,4424806.0],[0,1457,5502438.0],[0,1458,2840347.0],[0,1459,681976.0],[0,1460,862248.0],[0,1461,3660370.0],[0,1462,1639255.0],[0,1463,24040.0],[0,1464,1635694.0],[0,1465,2757500.0],[0,1466,952889.0],[0,1467,663002.0],[0,1468,5598639.0],[0,1469,2294946.0],[0,1470,8747.0],[0,1471,1013091.0],[0,1472,3039.0],[0,1473,753823.0],[0,1474,1253974.0],[0,1475,11118.0],[0,1476,3509514.0],[0,1477,3205735.0],[0,1478,444417.0],[0,1479,625862.0],[0,1480,112479.0],[0,1481,332727.0],[0,1482,167966.0],[0,1483,482556.0],[0,1484,6086448.0],[0,1485,1715631.0],[0,1486,1514075.0],[0,1487,982059.0],[0,1488,103.0],[0,1489,3049533.0],[0,1490,817823.0],[0,1491,279901.0],[0,1492,3806316.0],[0,1493,408.0],[0,1494,1723245.0],[0,1495,156067.0],[0,1496,1354275.0],[0,1497,303572.0],[0,1498,2161787.0],[0,1499,1581669.0],[0,1500,649828.0],[0,1501,168278.0],[0,1502,3405152.0],[0,1503,192831.0],[0,1504,3248034.0],[0,1505,506756.0],[0,1506,1708054.0],[0,1507,665317.0],[0,1508,199557.0],[0,1509,10945.0],[0,1510,32.0],[0,1511,6371952.0],[0,1512,46419.0],[0,1513,7063364.0],[0,1514,3867218.0],[0,1515,1992505.0],[0,1516,418714.0],[0,1517,6621.0],[0,1518,1561919.0],[0,1519,1385886.0],[0,1520,4928.0],[0,1521,1909979.0],[0,1522,1434733.0],[0,1523,4538.0],[0,1524,218.0],[0,1525,7932.0],[0,1526,19921.0],[0,1527,392686.0],[0,1528,15026755.0],[0,1529,9071869.0],[0,1530,6958.0],[0,1531,483.0],[0,1532,180859.0],[0,1533,257477.0],[0,1534,783.0],[0,1535,1010781.0],[0,1536,129557.0],[0,1537,7327.0],[0,1538,532732.0],[0,1539,2561662.0],[0,1540,776835.0],[0,1541,1836561.0],[0,1542,226862.0],[0,1543,1254763.0],[0,1544,1148366.0],[0,1545,2043574.0],[0,1546,897369.0],[0,1547,263837.0],[0,1548,18591.0],[0,1549,11465926.0],[0,1550,409686.0],[0,1551,1860977.0],[0,1552,2172777.0],[0,1553,15411.0],[0,1554,4730979.0],[0,1555,1609936.0],[0,1556,3810177.0],[0,1557,679230.0],[0,1558,343543.0],[0,1559,5318237.0],[0,1560,146.0],[0,1561,860045.0],[0,1562,2681991.0],[0,1563,4701319.0],[0,1564,1203198.0],[0,1565,9137058.0],[0,1566,2540908.0],[0,1567,148430.0],[0,1568,29321.0],[0,1569,510757.0],[0,1570,809007.0],[0,1571,347637.0],[0,1572,1377960.0],[0,1573,373455.0],[0,1574,1061099.0],[0,1575,1968432.0],[0,1576,6383729.0],[0,1577,102203.0],[0,1578,2588911.0],[0,1579,4606380.0],[0,1580,662776.0],[0,1581,658761.0],[0,1582,5723679.0],[0,1583,1289089.0],[0,1584,496792.0],[0,1585,442828.0],[0,1586,1601939.0],[0,1587,6834335.0],[0,1588,218118.0],[0,1589,621475.0],[0,1590,1864079.0],[0,1591,4145917.0],[0,1592,811410.0],[0,1593,1650602.0],[0,1594,797453.0],[0,1595,492519.0],[0,1596,3480061.0],[0,1597,4628122.0],[0,1598,831532.0],[0,1599,818040.0],[0,1600,3051453.0],[0,1601,930416.0],[0,1602,3943.0],[0,1603,212.0],[0,1604,8629522.0],[0,1605,1289693.0],[0,1606,728.0],[0,1607,3954.0],[0,1608,1326100.0],[0,1609,797660.0],[0,1610,864441.0],[0,1611,1356629.0],[0,1612,1866245.0],[0,1613,565984.0],[0,1614,2646544.0],[0,1615,6746102.0],[0,1616,1178371.0],[0,1617,3263705.0],[0,1618,107868.0],[0,1619,926.0],[0,1620,93.0],[0,1621,62528.0],[0,1622,1365.0],[0,1623,2947258.0],[0,1624,7177319.0],[0,1625,6209076.0],[0,1626,1221577.0],[0,1627,4653811.0],[0,1628,541959.0],[0,1629,6573753.0],[0,1630,2048834.0],[0,1631,1223429.0],[0,1632,30257.0],[0,1633,652146.0],[0,1634,943.0],[0,1635,3729.0],[0,1636,7425368.0],[0,1637,2657512.0],[0,1638,1513623.0],[0,1639,307830.0],[0,1640,3337177.0],[0,1641,553040.0],[0,1642,7304.0],[0,1643,542098.0],[0,1644,262357.0],[0,1645,683.0],[0,1646,49725.0],[0,1647,16699.0],[0,1648,2989177.0],[0,1649,9227440.0],[0,1650,708706.0],[0,1651,3822046.0],[0,1652,222510.0],[0,1653,4468.0],[0,1654,58.0],[0,1655,3158.0],[0,1656,37064.0],[0,1657,13090859.0],[0,1658,7782139.0],[0,1659,2143641.0],[0,1660,3798864.0],[0,1661,327103.0],[0,1662,2290.0],[0,1663,2208629.0],[0,1664,167379.0],[0,1665,1772451.0],[0,1666,2410334.0],[0,1667,8557984.0],[0,1668,4209530.0],[0,1669,3462921.0],[0,1670,449590.0],[0,1671,1709825.0],[0,1672,926276.0],[0,1673,1932204.0],[0,1674,130112.0],[0,1675,2643302.0],[0,1676,858969.0],[0,1677,140339.0],[0,1678,2636710.0],[0,1679,480.0],[0,1680,252712.0],[0,1681,2757.0],[0,1682,25.0],[0,1683,203.0],[0,1684,4282015.0],[0,1685,899760.0],[0,1686,3447101.0],[0,1687,4222735.0],[0,1688,1623310.0],[0,1689,3121202.0],[0,1690,2173152.0],[0,1691,1141815.0],[0,1692,3100579.0],[0,1693,552263.0],[0,1694,51245.0],[0,1695,2235236.0],[0,1696,5617451.0],[0,1697,1135198.0],[0,1698,1549.0],[0,1699,150830.0],[0,1700,2064544.0],[0,1701,210662.0],[0,1702,1390918.0],[0,1703,806571.0],[0,1704,16212.0],[0,1705,113402.0],[0,1706,780862.0],[0,1707,1859.0],[0,1708,1767350.0],[0,1709,3918245.0],[0,1710,2684650.0],[0,1711,1097171.0],[0,1712,281676.0],[0,1713,780433.0],[0,1714,5086397.0],[0,1715,22612.0],[0,1716,3042234.0],[0,1717,1390176.0],[0,1718,4286729.0],[0,1719,47324.0],[0,1720,1271376.0],[0,1721,77340.0],[0,1722,1621178.0],[0,1723,5662.0],[0,1724,1530843.0],[0,1725,1711989.0],[0,1726,542311.0],[0,1727,3635636.0],[0,1728,405.0],[0,1729,308703.0],[0,1730,143682.0],[0,1731,1385372.0],[0,1732,5514.0],[0,1733,7350111.0],[0,1734,123670.0],[0,1735,7887465.0],[0,1736,234446.0],[0,1737,1745806.0],[0,1738,1208122.0],[0,1739,462925.0],[0,1740,1035267.0],[0,1741,1841.0],[0,1742,5202258.0],[0,1743,68276.0],[0,1744,745.0],[0,1745,120557.0],[0,1746,261794.0],[0,1747,854504.0],[0,1748,3008244.0],[0,1749,3359357.0],[0,1750,3797999.0],[0,1751,2686811.0],[0,1752,623031.0],[0,1753,3976.0],[0,1754,168595.0],[0,1755,9437253.0],[0,1756,2192777.0],[0,1757,1335028.0],[0,1758,3497812.0],[0,1759,197.0],[0,1760,18530415.0],[0,1761,134047.0],[0,1762,335084.0],[0,1763,1465937.0],[0,1764,8938.0],[0,1765,4616716.0],[0,1766,6483090.0],[0,1767,1385155.0],[0,1768,4613129.0],[0,1769,473486.0],[0,1770,1236475.0],[0,1771,33110.0],[0,1772,27.0],[0,1773,2775138.0],[0,1774,597549.0],[0,1775,625035.0],[0,1776,210080.0],[0,1777,522115.0],[0,1778,1427250.0],[0,1779,4407924.0],[0,1780,473730.0],[0,1781,771457.0],[0,1782,1127422.0],[0,1783,2840304.0],[0,1784,7670623.0],[0,1785,5991.0],[0,1786,6540089.0],[0,1787,1921.0],[0,1788,270.0],[0,1789,66044.0],[0,1790,25799.0],[0,1791,477.0],[0,1792,1003158.0],[0,1793,1466085.0],[0,1794,2855628.0],[0,1795,3579.0],[0,1796,26.0],[0,1797,366305.0],[0,1798,1477036.0],[0,1799,1952004.0],[0,1800,234846.0],[0,1801,82.0],[0,1802,1837133.0],[0,1803,50.0],[0,1804,6828183.0],[0,1805,1219095.0],[0,1806,1669294.0],[0,1807,65669.0],[0,1808,2087458.0],[0,1809,1947311.0],[0,1810,413102.0],[0,1811,3823579.0],[0,1812,21.0],[0,1813,5781439.0],[0,1814,717599.0],[0,1815,237787.0],[0,1816,2361967.0],[0,1817,4040832.0],[0,1818,5091.0],[0,1819,636.0],[0,1820,4437499.0],[0,1821,7783.0],[0,1822,8593.0],[0,1823,868720.0],[0,1824,1749996.0],[0,1825,2218447.0],[0,1826,1134829.0],[0,1827,2719.0],[0,1828,5356929.0],[0,1829,37.0],[0,1830,748392.0],[0,1831,847538.0],[0,1832,28700.0],[0,1833,121.0],[0,1834,4131926.0],[0,1835,1003787.0],[0,1836,816690.0],[0,1837,3291588.0],[0,1838,3152.0],[0,1839,5742363.0],[0,1840,126309.0],[0,1841,27264.0],[0,1842,6163915.0],[0,1843,13479.0],[0,1844,562212.0],[0,1845,1402470.0],[0,1846,154431.0],[0,1847,77468.0],[0,1848,456446.0],[0,1849,5346007.0],[0,1850,2718665.0],[0,1851,230.0],[0,1852,6152763.0],[0,1853,1227108.0],[0,1854,644203.0],[0,1855,880238.0],[0,1856,2520796.0],[0,1857,359818.0],[0,1858,5661131.0],[0,1859,4689880.0],[0,1860,2363569.0],[0,1861,8495990.0],[0,1862,1779.0],[0,1863,28727.0],[0,1864,1826.0],[0,1865,466479.0],[0,1866,3400591.0],[0,1867,394642.0],[0,1868,7929400.0],[0,1869,4254.0],[0,1870,538386.0],[0,1871,2109216.0],[0,1872,3053511.0],[0,1873,1450.0],[0,1874,547886.0],[0,1875,184.0],[0,1876,6023230.0],[0,1877,12153881.0],[0,1878,482831.0],[0,1879,33.0],[0,1880,342428.0],[0,1881,6736379.0],[0,1882,8954.0],[0,1883,1848329.0],[0,1884,3942959.0],[0,1885,4481349.0],[0,1886,63033.0],[0,1887,3647217.0],[0,1888,9554.0],[0,1889,7532.0],[0,1890,201.0],[0,1891,6802418.0],[0,1892,3896205.0],[0,1893,643911.0],[0,1894,703165.0],[0,1895,4866485.0],[0,1896,34145.0],[0,1897,1202110.0],[0,1898,1016.0],[0,1899,3848740.0],[0,1900,705317.0],[0,1901,2084906.0],[0,1902,413257.0],[0,1903,1199477.0],[0,1904,1687752.0],[0,1905,2497728.0],[0,1906,124349.0],[0,1907,2406.0],[0,1908,10699.0],[0,1909,183.0],[0,1910,1419805.0],[0,1911,2233695.0],[0,1912,5468.0],[0,1913,2450858.0],[0,1914,925764.0],[0,1915,1044556.0],[0,1916,3414398.0],[0,1917,701081.0],[0,1918,2899644.0],[0,1919,805.0],[0,1920,2523802.0],[0,1921,2140834.0],[0,1922,1401774.0],[0,1923,72.0],[0,1924,8357.0],[0,1925,3654232.0],[0,1926,614649.0],[0,1927,1632798.0],[0,1928,81.0],[0,1929,3502836.0],[0,1930,2210083.0],[0,1931,1244.0],[0,1932,274693.0],[0,1933,2168.0],[0,1934,117665.0],[0,1935,7.0],[0,1936,47618.0],[0,1937,1627724.0],[0,1938,8027605.0],[0,1939,1327.0],[0,1940,3093087.0],[0,1941,7191481.0],[0,1942,292.0],[0,1943,4576.0],[0,1944,4640993.0],[0,1945,8429148.0],[0,1946,3269998.0],[0,1947,1412505.0],[0,1948,7244.0],[0,1949,546900.0],[0,1950,15877643.0],[0,1951,488.0],[0,1952,2198138.0],[0,1953,118506.0],[0,1954,508602.0],[0,1955,69112.0],[0,1956,3837034.0],[0,1957,20178770.0],[0,1958,2023.0],[0,1959,491300.0],[0,1960,950035.0],[0,1961,5.0],[0,1962,3720.0],[0,1963,534350.0],[0,1964,979440.0],[0,1965,92791.0],[0,1966,2510816.0],[0,1967,76.0],[0,1968,702.0],[0,1969,8477.0],[0,1970,887267.0],[0,1971,1693942.0],[0,1972,1004861.0],[0,1973,94821.0],[0,1974,99371.0],[0,1975,1748226.0],[0,1976,781307.0],[0,1977,3608517.0],[0,1978,850592.0],[0,1979,5751860.0],[0,1980,4081150.0],[0,1981,3008245.0],[0,1982,167.0],[0,1983,841241.0],[0,1984,1987976.0],[0,1985,3279.0],[0,1986,271458.0],[0,1987,692758.0],[0,1988,2061296.0],[0,1989,591.0],[0,1990,599143.0],[0,1991,42607.0],[0,1992,3826986.0],[0,1993,1197822.0],[0,1994,1512501.0],[0,1995,193085.0],[0,1996,1511900.0],[0,1997,15.0],[0,1998,1183999.0],[0,1999,447288.0],[0,2000,13197392.0],[0,2001,1222746.0],[0,2002,411556.0],[0,2003,131.0],[0,2004,11918943.0],[0,2005,971802.0],[0,2006,3898517.0],[0,2007,11268114.0],[0,2008,3338704.0],[0,2009,11592797.0],[0,2010,10571.0],[0,2011,379662.0],[0,2012,1864622.0],[0,2013,975985.0],[0,2014,7531.0],[0,2015,2809545.0],[0,2016,1202101.0],[0,2017,1448940.0],[0,2018,356160.0],[0,2019,1174813.0],[0,2020,465678.0],[0,2021,1070784.0],[0,2022,13421.0],[0,2023,62189.0],[0,2024,1295068.0],[0,2025,5979867.0],[0,2026,740.0],[0,2027,3103511.0],[0,2028,1415364.0],[0,2029,900029.0],[0,2030,1343286.0],[0,2031,7952635.0],[0,2032,1455311.0],[0,2033,2046795.0],[0,2034,7646547.0],[0,2035,1605568.0],[0,2036,63.0],[0,2037,2267148.0],[0,2038,1069703.0],[0,2039,1258172.0],[0,2040,661124.0],[0,2041,3225.0],[0,2042,674870.0],[0,2043,132.0],[0,2044,840.0],[0,2045,1224358.0],[0,2046,705161.0],[0,2047,3134464.0],[0,2048,1898274.0],[0,2049,897835.0],[0,2050,587840.0],[0,2051,1570682.0],[1,0,109172.0],[1,1,3225.0],[1,2,725821.0],[1,3,16097.0],[1,4,3518.0],[1,5,48769.0],[1,6,203300.0],[1,7,62427.0],[1,8,29707.0],[1,9,18992.0],[1,10,62611.0],[1,11,431529.0],[1,12,155535.0],[1,13,857.0],[1,14,28067.0],[1,15,100797.0],[1,16,20255.0],[1,17,22700.0],[1,18,260510.0],[1,19,43797.0],[1,20,253647.0],[1,21,109815.0],[1,22,101.0],[1,23,162063.0],[1,24,105246.0],[1,25,6447.0],[1,26,20967.0],[1,27,56294.0],[1,28,165363.0],[1,29,71639.0],[1,30,28942.0],[1,31,14986.0],[1,32,140285.0],[1,33,168935.0],[1,34,41856.0],[1,35,487.0],[1,36,175345.0],[1,37,83589.0],[1,38,77.0],[1,39,134068.0],[1,40,242315.0],[1,41,134929.0],[1,42,19354.0],[1,43,19545.0],[1,44,69492.0],[1,45,67131.0],[1,46,17562.0],[1,47,6674.0],[1,48,1796.0],[1,49,169372.0],[1,50,205591.0],[1,51,41673.0],[1,52,163345.0],[1,53,74405.0],[1,54,314703.0],[1,55,958123.0],[1,56,10615.0],[1,57,237620.0],[1,58,534346.0],[1,59,1277.0],[1,60,88289.0],[1,61,65831.0],[1,62,376322.0],[1,63,86418.0],[1,64,95349.0],[1,65,206097.0],[1,66,338346.0],[1,67,454692.0],[1,68,113249.0],[1,69,105304.0],[1,70,247991.0],[1,71,392.0],[1,73,4989.0],[1,74,269808.0],[1,75,2165.0],[1,76,93975.0],[1,77,128674.0],[1,78,20151.0],[1,79,457241.0],[1,81,522982.0],[1,82,185358.0],[1,83,6878.0],[1,84,190965.0],[1,85,155677.0],[1,86,94215.0],[1,87,149448.0],[1,88,23445.0],[1,89,134719.0],[1,90,4781.0],[1,91,147879.0],[1,92,222260.0],[1,93,41584.0],[1,94,33667.0],[1,95,164974.0],[1,96,24395.0],[1,97,623668.0],[1,98,953648.0],[1,99,9685.0],[1,100,305239.0],[1,101,17280.0],[1,102,256450.0],[1,103,35928.0],[1,104,2259.0],[1,105,907329.0],[1,106,762.0],[1,107,187283.0],[1,108,1363812.0],[1,109,362661.0],[1,110,102908.0],[1,111,1039.0],[1,112,217170.0],[1,113,239906.0],[1,114,96612.0],[1,115,38366.0],[1,116,1376.0],[1,117,19198.0],[1,118,129472.0],[1,119,380159.0],[1,120,3022.0],[1,121,274336.0],[1,122,391474.0],[1,123,37473.0],[1,124,1030368.0],[1,125,90737.0],[1,126,11190.0],[1,127,71881.0],[1,128,63278.0],[1,129,14443.0],[1,130,86350.0],[1,131,288183.0],[1,132,116168.0],[1,133,318316.0],[1,134,18060.0],[1,135,15958.0],[1,136,6855.0],[1,137,167563.0],[1,138,107602.0],[1,139,27464.0],[1,140,74034.0],[1,141,94806.0],[1,142,289587.0],[1,143,62659.0],[1,144,99419.0],[1,145,401018.0],[1,146,252036.0],[1,147,372653.0],[1,148,1529.0],[1,149,96909.0],[1,150,17526.0],[1,151,9031.0],[1,152,76813.0],[1,153,46452.0],[1,154,128912.0],[1,155,1574.0],[1,156,124721.0],[1,157,111655.0],[1,158,153648.0],[1,159,90102.0],[1,160,114939.0],[1,161,100500.0],[1,162,124555.0],[1,163,555260.0],[1,164,11314.0],[1,165,76.0],[1,166,8735.0],[1,167,22843.0],[1,168,159118.0],[1,169,2557.0],[1,170,160550.0],[1,171,111666.0],[1,172,24655.0],[1,173,119201.0],[1,174,674020.0],[1,175,76057.0],[1,176,64492.0],[1,177,9405.0],[1,178,61611.0],[1,180,67412.0],[1,181,55017.0],[1,182,60354.0],[1,183,231135.0],[1,184,191.0],[1,185,127941.0],[1,186,1900.0],[1,187,50480.0],[1,188,291089.0],[1,189,128033.0],[1,190,219019.0],[1,191,19644.0],[1,192,23717.0],[1,193,165.0],[1,194,177921.0],[1,195,75712.0],[1,196,5450.0],[1,197,70391.0],[1,198,72947.0],[1,199,1073263.0],[1,200,156721.0],[1,201,65269.0],[1,202,258238.0],[1,203,71773.0],[1,204,14044.0],[1,205,114366.0],[1,206,6196.0],[1,207,17671.0],[1,208,108295.0],[1,209,96642.0],[1,210,87513.0],[1,211,45690.0],[1,212,4875.0],[1,213,98739.0],[1,214,3550.0],[1,215,225613.0],[1,216,13845.0],[1,217,196078.0],[1,218,2844.0],[1,219,81716.0],[1,220,7899.0],[1,221,262721.0],[1,222,4147.0],[1,223,129192.0],[1,224,25413.0],[1,225,135542.0],[1,226,47878.0],[1,227,1842.0],[1,228,17068.0],[1,229,400945.0],[1,230,316462.0],[1,231,192721.0],[1,232,26.0],[1,233,93753.0],[1,234,91573.0],[1,235,12810.0],[1,236,758.0],[1,237,72490.0],[1,238,8828.0],[1,239,63037.0],[1,240,17876.0],[1,241,143138.0],[1,242,152734.0],[1,243,92693.0],[1,244,256685.0],[1,245,64506.0],[1,246,77378.0],[1,247,5531.0],[1,248,63727.0],[1,249,53065.0],[1,250,162193.0],[1,251,58.0],[1,252,50049.0],[1,253,6726.0],[1,254,1147.0],[1,255,249928.0],[1,256,13906.0],[1,257,41890.0],[1,258,22774.0],[1,259,147126.0],[1,260,285699.0],[1,261,389916.0],[1,262,50873.0],[1,263,103467.0],[1,264,20684.0],[1,265,218791.0],[1,266,84636.0],[1,267,35059.0],[1,268,202243.0],[1,269,137862.0],[1,270,148655.0],[1,271,65071.0],[1,272,46579.0],[1,273,34894.0],[1,274,58897.0],[1,275,64544.0],[1,276,79556.0],[1,277,877000.0],[1,278,7766.0],[1,280,5877.0],[1,281,6094.0],[1,282,216334.0],[1,283,164259.0],[1,284,61551.0],[1,285,219898.0],[1,286,203744.0],[1,287,7808.0],[1,288,281.0],[1,289,65637.0],[1,290,208133.0],[1,291,56648.0],[1,292,592544.0],[1,293,88494.0],[1,294,326093.0],[1,295,12090.0],[1,296,163548.0],[1,297,2119.0],[1,298,224705.0],[1,299,51998.0],[1,300,173076.0],[1,301,408352.0],[1,302,15533.0],[1,303,47808.0],[1,304,509733.0],[1,305,169713.0],[1,306,38556.0],[1,307,13678.0],[1,309,34330.0],[1,310,183188.0],[1,311,114614.0],[1,312,199764.0],[1,313,519242.0],[1,314,26208.0],[1,315,116219.0],[1,316,135200.0],[1,317,107946.0],[1,318,36.0],[1,319,17215.0],[1,320,16157.0],[1,321,65897.0],[1,322,45056.0],[1,323,550628.0],[1,324,67571.0],[1,325,18808.0],[1,326,300047.0],[1,327,48304.0],[1,328,179776.0],[1,329,117679.0],[1,330,156555.0],[1,331,601237.0],[1,332,8076.0],[1,333,8925.0],[1,334,555.0],[1,335,15632.0],[1,336,2088.0],[1,337,166919.0],[1,338,786.0],[1,339,152.0],[1,340,344850.0],[1,341,185299.0],[1,342,75637.0],[1,343,138801.0],[1,344,105367.0],[1,345,152933.0],[1,346,112874.0],[1,347,288685.0],[1,348,235765.0],[1,349,70662.0],[1,350,7303.0],[1,351,169232.0],[1,352,46926.0],[1,353,494574.0],[1,354,178306.0],[1,355,6148.0],[1,356,39466.0],[1,357,2788.0],[1,358,114030.0],[1,359,270393.0],[1,360,323013.0],[1,361,112063.0],[1,362,19587.0],[1,363,522098.0],[1,364,27192.0],[1,365,26844.0],[1,366,226991.0],[1,367,215233.0],[1,368,180289.0],[1,369,5473.0],[1,370,13252.0],[1,371,318417.0],[1,372,183444.0],[1,373,16776.0],[1,374,13046.0],[1,375,169620.0],[1,376,162105.0],[1,377,308211.0],[1,378,380178.0],[1,379,88236.0],[1,380,31561.0],[1,381,30900.0],[1,382,7337.0],[1,383,172386.0],[1,384,8184.0],[1,385,2065681.0],[1,386,288641.0],[1,387,14704.0],[1,388,1691.0],[1,389,53788.0],[1,390,12822.0],[1,391,22437.0],[1,392,219.0],[1,393,1228.0],[1,394,7857.0],[1,395,130.0],[1,396,134987.0],[1,397,14994.0],[1,398,108589.0],[1,399,21283.0],[1,400,3175.0],[1,401,6454.0],[1,402,13316.0],[1,403,738468.0],[1,404,92019.0],[1,405,1461.0],[1,406,564212.0],[1,407,87059.0],[1,408,12347.0],[1,409,11537.0],[1,410,4219.0],[1,411,4926.0],[1,412,174141.0],[1,413,15299.0],[1,414,60182.0],[1,415,104558.0],[1,416,5164.0],[1,417,266355.0],[1,418,390.0],[1,419,156297.0],[1,420,30560.0],[1,421,245210.0],[1,422,61753.0],[1,423,199281.0],[1,424,109944.0],[1,425,8663.0],[1,426,23948.0],[1,427,25390.0],[1,428,39273.0],[1,429,89885.0],[1,430,405670.0],[1,431,15052.0],[1,432,28323.0],[1,433,9504.0],[1,434,58108.0],[1,435,213089.0],[1,436,3838.0],[1,437,415.0],[1,438,8714.0],[1,439,145137.0],[1,440,217673.0],[1,441,144064.0],[1,442,145876.0],[1,443,30767.0],[1,444,115032.0],[1,446,6841.0],[1,447,9727.0],[1,448,27747.0],[1,449,93778.0],[1,450,42.0],[1,451,98675.0],[1,452,108535.0],[1,453,80687.0],[1,454,129953.0],[1,455,101078.0],[1,456,100259.0],[1,457,102586.0],[1,458,25348.0],[1,459,61211.0],[1,460,83486.0],[1,461,29068.0],[1,462,207280.0],[1,463,160212.0],[1,464,1016785.0],[1,465,134084.0],[1,466,3918.0],[1,467,339.0],[1,468,81.0],[1,469,324212.0],[1,470,4056.0],[1,471,33066.0],[1,472,62808.0],[1,473,14479.0],[1,474,10418.0],[1,475,309980.0],[1,476,656.0],[1,477,65392.0],[1,478,229253.0],[1,479,2750.0],[1,480,209258.0],[1,481,6571.0],[1,482,17574.0],[1,483,1050.0],[1,484,39.0],[1,485,173.0],[1,486,3056.0],[1,487,128420.0],[1,488,996379.0],[1,489,32267.0],[1,490,149316.0],[1,491,6002.0],[1,492,281.0],[1,493,428.0],[1,494,250581.0],[1,495,361933.0],[1,496,4859.0],[1,497,5550.0],[1,498,203742.0],[1,499,2256.0],[1,500,107872.0],[1,501,30366.0],[1,502,92044.0],[1,503,52142.0],[1,504,57924.0],[1,505,20525.0],[1,506,199405.0],[1,507,27549.0],[1,508,132908.0],[1,509,23230.0],[1,510,7455.0],[1,511,86662.0],[1,512,79795.0],[1,513,70827.0],[1,514,59064.0],[1,515,116724.0],[1,516,16694.0],[1,517,112255.0],[1,518,18158.0],[1,519,103303.0],[1,520,83439.0],[1,521,48020.0],[1,522,65587.0],[1,524,7692.0],[1,525,173499.0],[1,526,280101.0],[1,527,25948.0],[1,528,101303.0],[1,529,44149.0],[1,530,286036.0],[1,531,51918.0],[1,532,30150.0],[1,533,150594.0],[1,534,5771.0],[1,535,820448.0],[1,536,65724.0],[1,537,44445.0],[1,538,184178.0],[1,539,66621.0],[1,540,93751.0],[1,541,3521.0],[1,542,161637.0],[1,543,94489.0],[1,544,152487.0],[1,545,185041.0],[1,546,136440.0],[1,547,28752.0],[1,548,8328.0],[1,549,56079.0],[1,550,32804.0],[1,551,16055.0],[1,552,25117.0],[1,553,20601.0],[1,554,11030.0],[1,555,479908.0],[1,556,46287.0],[1,557,86830.0],[1,558,119695.0],[1,559,10967.0],[1,560,246034.0],[1,561,95997.0],[1,562,54202.0],[1,563,49962.0],[1,564,84263.0],[1,565,95.0],[1,566,142347.0],[1,567,8500.0],[1,568,21.0],[1,569,61445.0],[1,570,172672.0],[1,571,22722.0],[1,572,161612.0],[1,573,149100.0],[1,574,44959.0],[1,575,48451.0],[1,576,16028.0],[1,577,138293.0],[1,578,27155.0],[1,579,124722.0],[1,580,7642.0],[1,581,294.0],[1,582,98019.0],[1,583,4281.0],[1,584,17964.0],[1,585,30078.0],[1,586,52014.0],[1,587,60923.0],[1,588,8318.0],[1,589,10346.0],[1,590,392961.0],[1,591,169839.0],[1,592,54655.0],[1,593,6322.0],[1,594,40221.0],[1,595,2623.0],[1,596,27884.0],[1,597,44203.0],[1,598,158208.0],[1,599,392391.0],[1,600,305125.0],[1,601,19879.0],[1,602,59333.0],[1,603,113096.0],[1,604,3371.0],[1,605,13922.0],[1,606,89582.0],[1,607,2823.0],[1,608,1756.0],[1,609,29969.0],[1,610,363216.0],[1,611,133753.0],[1,612,63571.0],[1,613,1177161.0],[1,614,90996.0],[1,615,175400.0],[1,616,707.0],[1,617,4560.0],[1,618,142.0],[1,619,155190.0],[1,620,35115.0],[1,621,6332.0],[1,622,13592.0],[1,623,152271.0],[1,624,5737.0],[1,625,1470.0],[1,626,415044.0],[1,627,81734.0],[1,628,139023.0],[1,629,249024.0],[1,630,116867.0],[1,631,98438.0],[1,632,117024.0],[1,633,391497.0],[1,634,71652.0],[1,635,87638.0],[1,636,62210.0],[1,637,13449.0],[1,638,23458.0],[1,639,44061.0],[1,640,4761.0],[1,641,415429.0],[1,642,20056.0],[1,643,8973.0],[1,644,13144.0],[1,645,1746.0],[1,646,5146.0],[1,647,888.0],[1,648,14.0],[1,650,4099.0],[1,651,27741.0],[1,652,17970.0],[1,653,92063.0],[1,654,21042.0],[1,655,109035.0],[1,656,132199.0],[1,657,198874.0],[1,658,9889.0],[1,659,68309.0],[1,660,3655.0],[1,661,229899.0],[1,662,337122.0],[1,663,63099.0],[1,664,14496.0],[1,665,437.0],[1,666,162948.0],[1,667,289639.0],[1,668,28278.0],[1,669,29195.0],[1,670,483711.0],[1,671,5072.0],[1,672,3813.0],[1,673,124488.0],[1,674,1178.0],[1,675,67100.0],[1,676,42601.0],[1,677,39120.0],[1,678,193969.0],[1,679,443779.0],[1,680,119320.0],[1,681,18014.0],[1,682,5963.0],[1,683,232557.0],[1,684,107204.0],[1,685,53800.0],[1,686,535.0],[1,687,75300.0],[1,688,28699.0],[1,689,16526.0],[1,691,4866.0],[1,692,259789.0],[1,693,6145.0],[1,694,72372.0],[1,695,79913.0],[1,696,104288.0],[1,697,98082.0],[1,698,71310.0],[1,699,2743.0],[1,700,18639.0],[1,701,5646.0],[1,702,44549.0],[1,703,71469.0],[1,704,228715.0],[1,705,19498.0],[1,706,479.0],[1,707,14574.0],[1,708,117.0],[1,709,59564.0],[1,710,53995.0],[1,711,14172.0],[1,712,403446.0],[1,713,146593.0],[1,714,65538.0],[1,715,186613.0],[1,716,163700.0],[1,717,22037.0],[1,718,53032.0],[1,719,105276.0],[1,720,7015.0],[1,721,123269.0],[1,722,105046.0],[1,723,164250.0],[1,724,159196.0],[1,725,37924.0],[1,726,56.0],[1,727,2697.0],[1,728,157583.0],[1,729,110218.0],[1,730,149181.0],[1,731,14255.0],[1,732,8934.0],[1,733,9337.0],[1,734,122436.0],[1,735,27965.0],[1,736,95763.0],[1,737,16888.0],[1,738,5901.0],[1,740,95792.0],[1,741,6768.0],[1,742,4289.0],[1,743,7344.0],[1,744,13142.0],[1,745,351311.0],[1,746,73964.0],[1,747,38691.0],[1,748,152440.0],[1,749,61865.0],[1,750,177979.0],[1,751,8095.0],[1,752,1384.0],[1,753,17304.0],[1,754,111.0],[1,755,52.0],[1,756,2780.0],[1,757,7783.0],[1,758,29.0],[1,760,11640.0],[1,761,82163.0],[1,762,2044.0],[1,763,169137.0],[1,764,534.0],[1,765,173165.0],[1,766,355185.0],[1,767,63.0],[1,768,226280.0],[1,769,27.0],[1,770,2072643.0],[1,771,39749.0],[1,772,7749.0],[1,773,138252.0],[1,774,44880.0],[1,775,2907.0],[1,776,7990.0],[1,778,9107.0],[1,780,59424.0],[1,781,140840.0],[1,782,81309.0],[1,783,2328.0],[1,784,537.0],[1,785,2765.0],[1,786,5284.0],[1,787,1489.0],[1,788,387391.0],[1,789,14034.0],[1,790,1493.0],[1,791,257.0],[1,792,8127.0],[1,793,1899.0],[1,794,3869.0],[1,795,157622.0],[1,796,240151.0],[1,797,84063.0],[1,799,29.0],[1,800,3149.0],[1,801,195110.0],[1,802,203620.0],[1,803,2497371.0],[1,804,85841.0],[1,805,989.0],[1,806,18439.0],[1,807,1319.0],[1,809,2595.0],[1,810,206.0],[1,811,4948.0],[1,812,46283.0],[1,813,120.0],[1,814,16.0],[1,815,285244.0],[1,816,875.0],[1,817,8532.0],[1,818,92.0],[1,819,13255.0],[1,820,104717.0],[1,821,160516.0],[1,822,12015.0],[1,823,141915.0],[1,824,4257.0],[1,825,158.0],[1,826,13658.0],[1,827,18472.0],[1,828,24.0],[1,829,20383.0],[1,830,313.0],[1,831,105786.0],[1,832,191.0],[1,833,335.0],[1,834,175.0],[1,835,5888.0],[1,836,25304.0],[1,837,4675.0],[1,838,23379.0],[1,839,668.0],[1,840,663317.0],[1,841,120487.0],[1,842,35756.0],[1,843,90.0],[1,844,1366.0],[1,847,11933.0],[1,848,61670.0],[1,849,7990.0],[1,850,28205.0],[1,852,4188.0],[1,853,9184.0],[1,854,20629.0],[1,855,326.0],[1,856,92.0],[1,857,3208.0],[1,858,3605.0],[1,859,28349.0],[1,860,8636.0],[1,861,44157.0],[1,862,27028.0],[1,863,60.0],[1,864,14360.0],[1,865,839.0],[1,866,550206.0],[1,867,243495.0],[1,868,86182.0],[1,869,676846.0],[1,870,40784.0],[1,871,158.0],[1,872,2216.0],[1,873,394.0],[1,874,44424.0],[1,875,557138.0],[1,876,24904.0],[1,877,113924.0],[1,878,23705.0],[1,879,17982.0],[1,880,33.0],[1,881,225.0],[1,882,67.0],[1,883,131849.0],[1,884,42922.0],[1,885,536489.0],[1,886,219506.0],[1,887,18862.0],[1,888,681942.0],[1,889,184065.0],[1,890,8317.0],[1,891,86.0],[1,892,736862.0],[1,893,8122.0],[1,894,71322.0],[1,895,911.0],[1,896,1535.0],[1,897,18728.0],[1,898,16.0],[1,900,275003.0],[1,901,169582.0],[1,902,17.0],[1,903,469.0],[1,905,178414.0],[1,906,56739.0],[1,907,233120.0],[1,908,6014.0],[1,909,3803.0],[1,910,4421.0],[1,911,448.0],[1,912,173.0],[1,913,35858.0],[1,914,115225.0],[1,915,13424.0],[1,916,15977.0],[1,917,111176.0],[1,918,304.0],[1,919,904.0],[1,920,2480.0],[1,921,104881.0],[1,922,73890.0],[1,923,1105.0],[1,924,1854791.0],[1,925,6434.0],[1,926,243.0],[1,927,9224.0],[1,928,12027.0],[1,930,110.0],[1,931,326815.0],[1,932,14099.0],[1,933,187308.0],[1,934,55790.0],[1,936,502.0],[1,937,87218.0],[1,938,62019.0],[1,939,37210.0],[1,940,185020.0],[1,941,4894.0],[1,942,2572.0],[1,943,18752.0],[1,944,58894.0],[1,945,279235.0],[1,946,8435.0],[1,947,112720.0],[1,948,185296.0],[1,949,35166.0],[1,951,3210.0],[1,952,177104.0],[1,953,832.0],[1,954,193453.0],[1,955,395603.0],[1,956,891.0],[1,957,5944.0],[1,958,13417.0],[1,959,37337.0],[1,960,41019.0],[1,961,89793.0],[1,962,1236.0],[1,963,240417.0],[1,964,6285.0],[1,966,259435.0],[1,967,418983.0],[1,968,104746.0],[1,969,51173.0],[1,970,1183.0],[1,971,962.0],[1,972,189366.0],[1,973,278644.0],[1,974,17380.0],[1,975,158986.0],[1,976,334140.0],[1,977,4875.0],[1,978,338327.0],[1,979,75004.0],[1,980,604656.0],[1,981,7686.0],[1,982,10263.0],[1,983,285657.0],[1,984,54515.0],[1,985,1646.0],[1,986,775189.0],[1,987,120805.0],[1,988,69077.0],[1,989,966.0],[1,990,454041.0],[1,991,81.0],[1,992,59090.0],[1,993,237032.0],[1,994,208730.0],[1,995,74438.0],[1,996,42935.0],[1,997,101974.0],[1,998,359267.0],[1,999,139624.0],[1,1000,162554.0],[1,1002,76842.0],[1,1003,183123.0],[1,1004,9948.0],[1,1005,104799.0],[1,1006,13520.0],[1,1007,45010.0],[1,1008,84.0],[1,1009,30.0],[1,1010,91149.0],[1,1011,64685.0],[1,1012,86188.0],[1,1013,93583.0],[1,1014,94970.0],[1,1015,114452.0],[1,1016,197453.0],[1,1017,5463.0],[1,1018,25670.0],[1,1019,44837.0],[1,1020,5546.0],[1,1021,9964.0],[1,1022,31.0],[1,1023,998.0],[1,1024,1860.0],[1,1025,9198.0],[1,1026,52434.0],[1,1027,10678.0],[1,1028,1678.0],[1,1029,34559.0],[1,1030,8751.0],[1,1031,20015.0],[1,1032,62036.0],[1,1033,33436.0],[1,1034,487.0],[1,1035,10675.0],[1,1036,48854.0],[1,1037,3528.0],[1,1038,1223.0],[1,1039,192478.0],[1,1040,1715.0],[1,1041,42046.0],[1,1042,11375.0],[1,1043,1.0],[1,1044,84364.0],[1,1045,17421.0],[1,1046,933.0],[1,1047,1729.0],[1,1048,7046.0],[1,1049,32738.0],[1,1050,16109.0],[1,1051,2645.0],[1,1052,23080.0],[1,1053,4132.0],[1,1054,46307.0],[1,1055,88799.0],[1,1056,15911.0],[1,1057,7475.0],[1,1058,39621.0],[1,1059,22298.0],[1,1060,19.0],[1,1061,71555.0],[1,1062,17432.0],[1,1063,101244.0],[1,1064,725.0],[1,1065,11057.0],[1,1066,5898.0],[1,1067,41665.0],[1,1068,3550.0],[1,1069,1870.0],[1,1070,5139.0],[1,1071,464688.0],[1,1072,53202.0],[1,1073,23252.0],[1,1074,62105.0],[1,1075,17373.0],[1,1076,77115.0],[1,1077,82229.0],[1,1078,13363.0],[1,1079,9873.0],[1,1080,86240.0],[1,1081,3.0],[1,1082,18.0],[1,1083,125.0],[1,1084,10077.0],[1,1085,31236.0],[1,1086,981.0],[1,1087,8317.0],[1,1088,8086.0],[1,1089,78292.0],[1,1090,10929.0],[1,1091,11994.0],[1,1092,57422.0],[1,1093,26.0],[1,1094,22148.0],[1,1095,87930.0],[1,1096,368.0],[1,1098,1162.0],[1,1099,58180.0],[1,1100,4208.0],[1,1101,23136.0],[1,1102,71307.0],[1,1103,3925.0],[1,1104,8.0],[1,1106,19454.0],[1,1107,97942.0],[1,1108,133.0],[1,1109,55509.0],[1,1110,35365.0],[1,1111,73607.0],[1,1112,20478.0],[1,1113,27367.0],[1,1114,67529.0],[1,1115,1052.0],[1,1116,21458.0],[1,1117,61014.0],[1,1118,16493.0],[1,1119,22455.0],[1,1120,61679.0],[1,1121,64041.0],[1,1122,1701.0],[1,1123,98487.0],[1,1124,81641.0],[1,1125,8819.0],[1,1126,1796.0],[1,1127,813.0],[1,1128,49080.0],[1,1129,2448.0],[1,1130,374.0],[1,1131,132275.0],[1,1132,110623.0],[1,1133,25311.0],[1,1134,105533.0],[1,1135,83674.0],[1,1136,11493.0],[1,1137,1073.0],[1,1138,28714.0],[1,1139,45072.0],[1,1140,85209.0],[1,1141,12007.0],[1,1142,2200.0],[1,1143,313.0],[1,1144,113.0],[1,1145,33067.0],[1,1146,56801.0],[1,1147,212768.0],[1,1148,1893.0],[1,1149,68.0],[1,1150,40447.0],[1,1151,5832.0],[1,1152,22644.0],[1,1153,13953.0],[1,1154,2920.0],[1,1155,6411.0],[1,1156,2816.0],[1,1157,18844.0],[1,1158,13811.0],[1,1159,2717.0],[1,1160,5744.0],[1,1161,90553.0],[1,1162,5145.0],[1,1163,3805.0],[1,1164,1605.0],[1,1165,382370.0],[1,1166,52543.0],[1,1167,7310.0],[1,1168,11857.0],[1,1169,112531.0],[1,1170,59526.0],[1,1171,24589.0],[1,1172,6388.0],[1,1173,44375.0],[1,1174,74967.0],[1,1175,22113.0],[1,1176,702.0],[1,1177,7373.0],[1,1178,12296.0],[1,1179,1001.0],[1,1180,45458.0],[1,1181,21922.0],[1,1182,18957.0],[1,1183,254.0],[1,1185,12186.0],[1,1186,75811.0],[1,1187,1568.0],[1,1188,3017.0],[1,1189,65083.0],[1,1190,78650.0],[1,1191,45568.0],[1,1192,126942.0],[1,1193,22182.0],[1,1194,3.0],[1,1195,8562.0],[1,1196,5724.0],[1,1197,17914.0],[1,1198,1048.0],[1,1199,15932.0],[1,1200,78804.0],[1,1201,10106.0],[1,1202,33175.0],[1,1203,90676.0],[1,1204,12462.0],[1,1205,27482.0],[1,1206,47901.0],[1,1207,4203.0],[1,1208,11802.0],[1,1210,157.0],[1,1211,31860.0],[1,1212,88.0],[1,1213,9457.0],[1,1214,38865.0],[1,1215,8.0],[1,1216,38787.0],[1,1217,77266.0],[1,1219,74241.0],[1,1220,23460.0],[1,1221,58057.0],[1,1222,437.0],[1,1223,91.0],[1,1224,65899.0],[1,1225,44061.0],[1,1226,26058.0],[1,1227,406.0],[1,1228,11567.0],[1,1229,7554.0],[1,1230,39636.0],[1,1231,38342.0],[1,1232,33638.0],[1,1233,5137.0],[1,1234,35128.0],[1,1235,422.0],[1,1236,13889.0],[1,1237,246.0],[1,1238,63611.0],[1,1239,3881.0],[1,1240,30273.0],[1,1241,26306.0],[1,1242,9917.0],[1,1243,35807.0],[1,1244,1736.0],[1,1245,53079.0],[1,1246,638.0],[1,1247,55364.0],[1,1248,8166.0],[1,1249,2234.0],[1,1250,11700.0],[1,1251,34703.0],[1,1252,337.0],[1,1253,31121.0],[1,1254,638.0],[1,1255,2204.0],[1,1256,420284.0],[1,1257,4844.0],[1,1258,51396.0],[1,1259,7536.0],[1,1260,1325.0],[1,1261,277.0],[1,1262,39102.0],[1,1263,8712.0],[1,1264,182899.0],[1,1265,15860.0],[1,1266,19096.0],[1,1267,56934.0],[1,1268,90110.0],[1,1269,2871.0],[1,1270,19.0],[1,1271,403.0],[1,1272,9533.0],[1,1273,15390.0],[1,1274,56160.0],[1,1275,972.0],[1,1276,37557.0],[1,1277,8766.0],[1,1278,11857.0],[1,1279,51661.0],[1,1280,1412.0],[1,1281,4235.0],[1,1282,9925.0],[1,1283,14405.0],[1,1284,110.0],[1,1285,4233.0],[1,1286,3762.0],[1,1287,14539.0],[1,1288,194029.0],[1,1289,2.0],[1,1290,3379.0],[1,1291,3155.0],[1,1292,583.0],[1,1293,46218.0],[1,1294,2788.0],[1,1295,26914.0],[1,1296,2534.0],[1,1297,66778.0],[1,1298,535408.0],[1,1299,75569.0],[1,1300,16395.0],[1,1301,459.0],[1,1302,7978.0],[1,1303,64099.0],[1,1304,4099.0],[1,1305,1618.0],[1,1306,75050.0],[1,1307,20855.0],[1,1308,11534.0],[1,1309,19286.0],[1,1310,5983.0],[1,1311,14255.0],[1,1312,10445.0],[1,1313,11423.0],[1,1314,32940.0],[1,1315,5930.0],[1,1316,19676.0],[1,1317,16395.0],[1,1318,5491.0],[1,1319,11273.0],[1,1320,38632.0],[1,1321,56499.0],[1,1322,2274.0],[1,1323,14374.0],[1,1324,3020.0],[1,1325,634.0],[1,1326,16388.0],[1,1327,53609.0],[1,1328,14595.0],[1,1329,453.0],[1,1330,70832.0],[1,1331,628.0],[1,1332,289.0],[1,1333,32690.0],[1,1334,3846.0],[1,1335,11912.0],[1,1336,56748.0],[1,1337,6406.0],[1,1338,20304.0],[1,1339,8731.0],[1,1340,30589.0],[1,1341,1686.0],[1,1342,57829.0],[1,1343,4280.0],[1,1344,64456.0],[1,1345,10578.0],[1,1346,1218.0],[1,1347,31163.0],[1,1348,315936.0],[1,1349,9501.0],[1,1350,7041.0],[1,1351,2267.0],[1,1353,3158.0],[1,1354,122255.0],[1,1355,38849.0],[1,1356,141194.0],[1,1357,72903.0],[1,1358,4717.0],[1,1359,111102.0],[1,1360,21860.0],[1,1361,68102.0],[1,1362,2.0],[1,1363,1367.0],[1,1364,81.0],[1,1365,26122.0],[1,1366,10684.0],[1,1367,92.0],[1,1368,20506.0],[1,1369,6134.0],[1,1370,15819.0],[1,1371,146738.0],[1,1372,3723.0],[1,1373,2570.0],[1,1374,14095.0],[1,1375,75551.0],[1,1376,62432.0],[1,1377,2470.0],[1,1378,8706.0],[1,1379,96.0],[1,1380,4.0],[1,1381,416.0],[1,1382,346.0],[1,1383,166.0],[1,1384,3.0],[1,1385,43709.0],[1,1386,36069.0],[1,1387,14966.0],[1,1388,128318.0],[1,1389,41800.0],[1,1390,106339.0],[1,1391,37682.0],[1,1392,137953.0],[1,1393,14414.0],[1,1394,63847.0],[1,1395,65709.0],[1,1396,432854.0],[1,1397,1027.0],[1,1398,209161.0],[1,1399,78762.0],[1,1400,20.0],[1,1401,26048.0],[1,1402,5255.0],[1,1403,2570.0],[1,1404,57017.0],[1,1405,158755.0],[1,1406,35990.0],[1,1407,2355.0],[1,1408,160848.0],[1,1409,4524.0],[1,1410,41162.0],[1,1411,23321.0],[1,1412,170352.0],[1,1413,112863.0],[1,1414,925.0],[1,1415,15378.0],[1,1416,28802.0],[1,1417,58107.0],[1,1418,15659.0],[1,1419,18317.0],[1,1420,193353.0],[1,1421,84042.0],[1,1422,54659.0],[1,1423,145912.0],[1,1424,13538.0],[1,1425,1691.0],[1,1426,56683.0],[1,1427,963.0],[1,1428,44251.0],[1,1429,8357.0],[1,1430,1152613.0],[1,1431,24339.0],[1,1432,517.0],[1,1433,58.0],[1,1434,8696.0],[1,1435,666.0],[1,1436,6173.0],[1,1438,230.0],[1,1439,3718.0],[1,1440,9.0],[1,1441,16103.0],[1,1442,8042.0],[1,1443,106751.0],[1,1444,3416.0],[1,1445,6.0],[1,1446,2319.0],[1,1447,6577.0],[1,1448,149219.0],[1,1449,37943.0],[1,1450,195.0],[1,1451,31419.0],[1,1452,8881.0],[1,1453,4637.0],[1,1454,7566.0],[1,1455,1159.0],[1,1456,3260.0],[1,1457,65971.0],[1,1458,5721.0],[1,1459,12840.0],[1,1460,80875.0],[1,1461,2809.0],[1,1462,100178.0],[1,1463,98.0],[1,1464,141943.0],[1,1465,2931.0],[1,1466,73853.0],[1,1467,8560.0],[1,1468,62306.0],[1,1469,368220.0],[1,1470,1117.0],[1,1471,11172.0],[1,1472,3225.0],[1,1473,65540.0],[1,1474,65858.0],[1,1475,1415.0],[1,1476,16424.0],[1,1477,77254.0],[1,1478,1852.0],[1,1479,50454.0],[1,1480,27885.0],[1,1481,117.0],[1,1482,90.0],[1,1483,245.0],[1,1484,9811.0],[1,1485,88374.0],[1,1486,3564.0],[1,1487,27710.0],[1,1489,3801.0],[1,1490,4102.0],[1,1491,741.0],[1,1492,93802.0],[1,1493,8.0],[1,1494,62541.0],[1,1495,50659.0],[1,1496,11243.0],[1,1497,44745.0],[1,1498,58049.0],[1,1499,22150.0],[1,1500,45238.0],[1,1501,1616.0],[1,1502,13333.0],[1,1503,8456.0],[1,1504,286506.0],[1,1505,22317.0],[1,1506,341962.0],[1,1507,148759.0],[1,1508,859.0],[1,1509,110.0],[1,1511,38160.0],[1,1512,528.0],[1,1513,11855.0],[1,1514,18131.0],[1,1515,5110.0],[1,1516,320067.0],[1,1517,38.0],[1,1518,3671.0],[1,1519,225419.0],[1,1520,535.0],[1,1521,1029.0],[1,1522,7090.0],[1,1523,371.0],[1,1524,19.0],[1,1525,103.0],[1,1526,365.0],[1,1527,7615.0],[1,1528,6866.0],[1,1529,139002.0],[1,1530,89.0],[1,1531,21.0],[1,1532,108035.0],[1,1533,49246.0],[1,1534,430.0],[1,1535,575.0],[1,1536,27190.0],[1,1537,758.0],[1,1538,44973.0],[1,1539,56091.0],[1,1540,16196.0],[1,1541,12655.0],[1,1542,2345.0],[1,1543,6181.0],[1,1544,107084.0],[1,1545,2425.0],[1,1546,202888.0],[1,1547,4820.0],[1,1548,750.0],[1,1549,10801.0],[1,1550,34166.0],[1,1551,38119.0],[1,1552,38720.0],[1,1553,8395.0],[1,1554,81821.0],[1,1555,5803.0],[1,1556,170744.0],[1,1557,98534.0],[1,1558,26326.0],[1,1559,42537.0],[1,1561,3723.0],[1,1562,25561.0],[1,1563,143221.0],[1,1564,7446.0],[1,1565,15967.0],[1,1566,26445.0],[1,1567,226056.0],[1,1568,5164.0],[1,1569,19172.0],[1,1570,30898.0],[1,1571,940.0],[1,1572,73462.0],[1,1573,43912.0],[1,1574,23028.0],[1,1575,132605.0],[1,1576,40735.0],[1,1577,64980.0],[1,1578,1896.0],[1,1579,47531.0],[1,1580,105411.0],[1,1581,125218.0],[1,1582,48587.0],[1,1583,345076.0],[1,1584,7818.0],[1,1585,4111.0],[1,1586,42834.0],[1,1587,22987.0],[1,1588,10949.0],[1,1589,1569.0],[1,1590,57400.0],[1,1591,2859.0],[1,1592,114487.0],[1,1593,4395.0],[1,1594,165521.0],[1,1595,217387.0],[1,1596,1843.0],[1,1597,304293.0],[1,1598,119186.0],[1,1599,23436.0],[1,1600,25553.0],[1,1601,37546.0],[1,1602,1490.0],[1,1603,31.0],[1,1604,25481.0],[1,1605,13274.0],[1,1606,11.0],[1,1607,52.0],[1,1608,172673.0],[1,1609,4060.0],[1,1610,98596.0],[1,1611,136332.0],[1,1612,3478.0],[1,1613,38011.0],[1,1614,5920.0],[1,1615,9831.0],[1,1616,5164.0],[1,1617,65360.0],[1,1618,2342.0],[1,1619,106.0],[1,1620,2.0],[1,1621,81841.0],[1,1622,150.0],[1,1623,3585.0],[1,1624,9187.0],[1,1625,78186.0],[1,1626,93665.0],[1,1627,4457.0],[1,1628,3795.0],[1,1629,200161.0],[1,1630,257866.0],[1,1631,146724.0],[1,1632,3317.0],[1,1633,4104.0],[1,1634,141.0],[1,1635,633.0],[1,1636,6912.0],[1,1637,136133.0],[1,1638,69538.0],[1,1639,161270.0],[1,1640,4196.0],[1,1641,293490.0],[1,1642,2458.0],[1,1643,3963.0],[1,1644,6287.0],[1,1645,626.0],[1,1646,238.0],[1,1647,31911.0],[1,1648,48821.0],[1,1649,75727.0],[1,1650,69178.0],[1,1651,74867.0],[1,1652,162297.0],[1,1653,486.0],[1,1654,10186.0],[1,1655,87.0],[1,1656,3154.0],[1,1657,4592.0],[1,1658,68152.0],[1,1659,14099.0],[1,1660,81169.0],[1,1661,3785.0],[1,1662,340.0],[1,1663,190418.0],[1,1664,1172.0],[1,1665,118317.0],[1,1666,219853.0],[1,1667,47800.0],[1,1668,52805.0],[1,1669,194032.0],[1,1670,23241.0],[1,1671,10086.0],[1,1672,44378.0],[1,1673,6647.0],[1,1674,2636.0],[1,1675,53564.0],[1,1676,22002.0],[1,1677,1482.0],[1,1678,5677.0],[1,1679,17.0],[1,1680,811.0],[1,1681,117.0],[1,1682,2.0],[1,1683,2.0],[1,1684,64394.0],[1,1685,13325.0],[1,1686,17709.0],[1,1687,2798.0],[1,1688,66772.0],[1,1689,78938.0],[1,1690,108391.0],[1,1691,13026.0],[1,1692,60707.0],[1,1693,3939.0],[1,1694,32932.0],[1,1695,91265.0],[1,1696,13113.0],[1,1697,3157.0],[1,1698,101.0],[1,1699,131393.0],[1,1700,45578.0],[1,1701,7083.0],[1,1702,1124.0],[1,1703,47424.0],[1,1704,163.0],[1,1705,246.0],[1,1706,77827.0],[1,1707,1052.0],[1,1708,72306.0],[1,1709,26945.0],[1,1710,5243.0],[1,1711,46070.0],[1,1712,14506.0],[1,1713,66581.0],[1,1714,3442.0],[1,1715,116.0],[1,1716,141440.0],[1,1717,101368.0],[1,1718,122051.0],[1,1719,110.0],[1,1720,104363.0],[1,1721,4175.0],[1,1722,8303.0],[1,1723,37.0],[1,1724,6908.0],[1,1725,179052.0],[1,1726,5220.0],[1,1727,44031.0],[1,1728,231.0],[1,1729,5065.0],[1,1730,27816.0],[1,1731,64132.0],[1,1732,873.0],[1,1733,15162.0],[1,1734,776.0],[1,1735,39518.0],[1,1736,48999.0],[1,1737,29820.0],[1,1738,24033.0],[1,1739,1306.0],[1,1740,868.0],[1,1741,63.0],[1,1742,5969.0],[1,1743,12131.0],[1,1744,99.0],[1,1745,62519.0],[1,1746,6234.0],[1,1747,7557.0],[1,1748,104165.0],[1,1749,53122.0],[1,1750,27064.0],[1,1751,77451.0],[1,1752,51992.0],[1,1753,7076.0],[1,1754,210766.0],[1,1755,142570.0],[1,1756,6309.0],[1,1757,57271.0],[1,1758,18253.0],[1,1759,1.0],[1,1760,11667.0],[1,1761,11039.0],[1,1762,40421.0],[1,1763,47433.0],[1,1764,1934.0],[1,1765,2440.0],[1,1766,1023.0],[1,1767,113006.0],[1,1768,49142.0],[1,1769,45157.0],[1,1770,4538.0],[1,1771,877.0],[1,1773,13247.0],[1,1774,2120.0],[1,1775,1101.0],[1,1776,1247.0],[1,1777,1733.0],[1,1778,41909.0],[1,1779,40901.0],[1,1780,2962.0],[1,1781,45948.0],[1,1782,66508.0],[1,1783,6169.0],[1,1784,3281.0],[1,1785,20.0],[1,1786,15334.0],[1,1787,27.0],[1,1788,13.0],[1,1789,3213.0],[1,1790,381.0],[1,1791,1.0],[1,1792,4086.0],[1,1793,2975.0],[1,1794,5963.0],[1,1795,104.0],[1,1797,33302.0],[1,1798,417.0],[1,1799,10912.0],[1,1800,76586.0],[1,1801,3.0],[1,1802,35550.0],[1,1804,330342.0],[1,1805,16706.0],[1,1806,3451.0],[1,1807,1653.0],[1,1808,3339.0],[1,1809,6991.0],[1,1810,17.0],[1,1811,771.0],[1,1813,3343.0],[1,1814,4771.0],[1,1815,5839.0],[1,1816,20341.0],[1,1817,20758.0],[1,1818,18.0],[1,1819,2861.0],[1,1820,2699.0],[1,1821,70.0],[1,1822,6286.0],[1,1823,67672.0],[1,1824,31222.0],[1,1825,3643.0],[1,1826,210.0],[1,1827,66.0],[1,1828,1926.0],[1,1829,4.0],[1,1830,114.0],[1,1831,24854.0],[1,1832,7535.0],[1,1833,8.0],[1,1834,3201.0],[1,1835,84538.0],[1,1836,146582.0],[1,1837,13881.0],[1,1839,7138.0],[1,1840,227.0],[1,1841,20.0],[1,1842,518.0],[1,1843,57.0],[1,1844,466.0],[1,1845,6061.0],[1,1846,82.0],[1,1847,35.0],[1,1848,10891.0],[1,1849,14054.0],[1,1850,2753.0],[1,1852,6613.0],[1,1853,57823.0],[1,1854,32976.0],[1,1855,6220.0],[1,1856,58424.0],[1,1857,362.0],[1,1858,2397.0],[1,1859,8311.0],[1,1860,3112.0],[1,1861,113328.0],[1,1862,427.0],[1,1863,885.0],[1,1864,6.0],[1,1865,1018.0],[1,1866,87569.0],[1,1867,794.0],[1,1868,4577.0],[1,1869,114.0],[1,1870,670972.0],[1,1871,35302.0],[1,1872,12433.0],[1,1873,3.0],[1,1874,124.0],[1,1875,2.0],[1,1876,13127.0],[1,1877,18704.0],[1,1878,307.0],[1,1880,853.0],[1,1881,11044.0],[1,1882,5.0],[1,1883,3708.0],[1,1884,2752.0],[1,1885,18872.0],[1,1886,1877.0],[1,1887,14182.0],[1,1888,8.0],[1,1889,491.0],[1,1890,5.0],[1,1891,73859.0],[1,1892,323057.0],[1,1893,230418.0],[1,1894,185135.0],[1,1895,18667.0],[1,1896,29.0],[1,1897,894.0],[1,1898,7.0],[1,1899,3766.0],[1,1900,148192.0],[1,1901,4130.0],[1,1902,234711.0],[1,1903,12773.0],[1,1904,8656.0],[1,1905,2416.0],[1,1906,11889.0],[1,1907,1.0],[1,1908,97.0],[1,1909,14.0],[1,1910,139697.0],[1,1911,13120.0],[1,1912,5488.0],[1,1913,36485.0],[1,1914,3740.0],[1,1915,4661.0],[1,1916,6251.0],[1,1917,124.0],[1,1918,2211.0],[1,1919,8.0],[1,1920,64835.0],[1,1921,3754.0],[1,1922,27048.0],[1,1923,491.0],[1,1924,300.0],[1,1925,2763.0],[1,1926,4755.0],[1,1927,40673.0],[1,1928,2.0],[1,1929,33530.0],[1,1930,610.0],[1,1931,57.0],[1,1932,153645.0],[1,1933,47.0],[1,1934,17.0],[1,1936,15784.0],[1,1937,1456.0],[1,1938,24746.0],[1,1939,185.0],[1,1940,10901.0],[1,1941,6136.0],[1,1942,62.0],[1,1943,100.0],[1,1944,19433.0],[1,1945,45316.0],[1,1946,1483.0],[1,1947,253.0],[1,1948,926.0],[1,1949,1969.0],[1,1950,12107.0],[1,1951,32.0],[1,1952,1833.0],[1,1953,1242.0],[1,1954,60829.0],[1,1955,1752.0],[1,1956,142533.0],[1,1957,4943.0],[1,1959,27752.0],[1,1960,729.0],[1,1961,1.0],[1,1962,32.0],[1,1963,21583.0],[1,1964,1373.0],[1,1965,38704.0],[1,1966,13855.0],[1,1967,3.0],[1,1969,367.0],[1,1970,17275.0],[1,1971,8586.0],[1,1972,58242.0],[1,1973,2011.0],[1,1974,269.0],[1,1975,1102.0],[1,1976,22434.0],[1,1977,26194.0],[1,1978,1158.0],[1,1979,34576.0],[1,1980,63493.0],[1,1981,4567.0],[1,1982,25.0],[1,1983,865.0],[1,1984,19660.0],[1,1985,26.0],[1,1986,3491.0],[1,1987,118255.0],[1,1988,676.0],[1,1989,1.0],[1,1990,2669.0],[1,1991,137941.0],[1,1992,1915.0],[1,1993,16237.0],[1,1994,549.0],[1,1995,4435.0],[1,1996,744.0],[1,1998,26852.0],[1,1999,15287.0],[1,2000,89456.0],[1,2001,7292.0],[1,2002,3149.0],[1,2004,123459.0],[1,2005,32980.0],[1,2006,25997.0],[1,2007,12188.0],[1,2008,122842.0],[1,2009,30401.0],[1,2010,3227.0],[1,2011,114291.0],[1,2012,25354.0],[1,2013,55519.0],[1,2014,2320.0],[1,2015,2224.0],[1,2016,55411.0],[1,2017,24117.0],[1,2018,3250.0],[1,2019,31592.0],[1,2020,4520.0],[1,2021,12279.0],[1,2022,26.0],[1,2023,111356.0],[1,2024,413.0],[1,2025,6955.0],[1,2026,18.0],[1,2027,15357.0],[1,2028,214029.0],[1,2029,415447.0],[1,2030,5198.0],[1,2031,13567.0],[1,2032,89436.0],[1,2033,46478.0],[1,2034,75319.0],[1,2035,34453.0],[1,2036,6.0],[1,2037,91293.0],[1,2038,51910.0],[1,2039,51830.0],[1,2040,45077.0],[1,2041,33.0],[1,2042,19104.0],[1,2043,6.0],[1,2044,13.0],[1,2045,30982.0],[1,2046,20103.0],[1,2047,3746.0],[1,2048,95066.0],[1,2049,63489.0],[1,2050,15236.0],[1,2051,28023.0],[2,0,54499.0],[2,1,5341.0],[2,2,41293.0],[2,3,8307.0],[2,4,2006.0],[2,5,20661.0],[2,6,92123.0],[2,7,28703.0],[2,8,13731.0],[2,9,10586.0],[2,10,8842.0],[2,11,353196.0],[2,12,27132.0],[2,13,724.0],[2,14,17516.0],[2,15,28496.0],[2,16,11751.0],[2,17,14050.0],[2,18,14412.0],[2,19,49802.0],[2,20,110192.0],[2,21,50639.0],[2,22,94.0],[2,23,123718.0],[2,24,38834.0],[2,25,3095.0],[2,26,21631.0],[2,27,25402.0],[2,28,100548.0],[2,29,35188.0],[2,30,11402.0],[2,31,7975.0],[2,32,78629.0],[2,33,90408.0],[2,34,7225.0],[2,35,285.0],[2,36,18003.0],[2,37,41047.0],[2,38,41.0],[2,39,76853.0],[2,40,84578.0],[2,41,71637.0],[2,42,15488.0],[2,43,10782.0],[2,44,163903.0],[2,45,16817.0],[2,46,20382.0],[2,47,3927.0],[2,48,1129.0],[2,49,79897.0],[2,50,61073.0],[2,51,22465.0],[2,52,46082.0],[2,53,29327.0],[2,54,12279.0],[2,55,39543.0],[2,56,5307.0],[2,57,152085.0],[2,58,38675.0],[2,59,1155.0],[2,60,30460.0],[2,61,24440.0],[2,62,119859.0],[2,63,9856.0],[2,64,21085.0],[2,65,13805.0],[2,66,96067.0],[2,67,242868.0],[2,68,115635.0],[2,69,61013.0],[2,70,122946.0],[2,71,226.0],[2,73,3953.0],[2,74,60249.0],[2,75,3234.0],[2,76,64009.0],[2,77,76174.0],[2,78,4711.0],[2,79,23552.0],[2,81,46159.0],[2,82,141181.0],[2,83,10208.0],[2,84,80054.0],[2,85,40552.0],[2,86,41570.0],[2,87,32598.0],[2,88,16660.0],[2,89,160519.0],[2,90,2393.0],[2,91,62052.0],[2,92,66925.0],[2,93,14205.0],[2,94,17222.0],[2,95,13152.0],[2,96,14901.0],[2,97,23603.0],[2,98,363197.0],[2,99,2172.0],[2,100,19254.0],[2,101,2471.0],[2,102,19916.0],[2,103,21519.0],[2,104,780.0],[2,105,598384.0],[2,106,34.0],[2,107,162158.0],[2,108,313542.0],[2,109,136935.0],[2,110,38686.0],[2,111,1836.0],[2,112,122217.0],[2,113,115323.0],[2,114,45571.0],[2,115,19296.0],[2,116,1895.0],[2,117,2434.0],[2,118,29096.0],[2,119,242920.0],[2,120,1141.0],[2,121,278092.0],[2,122,106475.0],[2,123,22070.0],[2,124,65455.0],[2,125,53109.0],[2,126,4850.0],[2,127,15610.0],[2,128,36550.0],[2,129,11152.0],[2,130,24534.0],[2,131,32706.0],[2,132,19080.0],[2,133,11455.0],[2,134,8994.0],[2,135,6159.0],[2,136,2199.0],[2,137,141977.0],[2,138,44475.0],[2,139,6695.0],[2,140,40273.0],[2,141,54018.0],[2,142,59783.0],[2,143,39164.0],[2,144,21148.0],[2,145,37782.0],[2,146,81824.0],[2,147,60459.0],[2,148,1099.0],[2,149,55182.0],[2,150,15475.0],[2,151,16482.0],[2,152,52610.0],[2,153,27166.0],[2,154,57459.0],[2,155,768.0],[2,156,82795.0],[2,157,26996.0],[2,158,40205.0],[2,159,70594.0],[2,160,58430.0],[2,161,79440.0],[2,162,26997.0],[2,163,113862.0],[2,164,4273.0],[2,165,53.0],[2,166,10981.0],[2,167,37955.0],[2,168,9000.0],[2,169,1842.0],[2,170,88944.0],[2,171,39371.0],[2,172,19639.0],[2,173,66584.0],[2,174,19660.0],[2,175,34030.0],[2,176,32992.0],[2,177,5791.0],[2,178,43410.0],[2,180,29329.0],[2,181,25031.0],[2,182,11521.0],[2,183,159883.0],[2,184,228.0],[2,185,57098.0],[2,186,193.0],[2,187,32700.0],[2,188,67889.0],[2,189,21880.0],[2,190,184309.0],[2,191,3684.0],[2,192,2199.0],[2,193,285.0],[2,194,17437.0],[2,195,48136.0],[2,196,7420.0],[2,197,14471.0],[2,198,60749.0],[2,199,57834.0],[2,200,84807.0],[2,201,31727.0],[2,202,34845.0],[2,203,55690.0],[2,204,4807.0],[2,205,57448.0],[2,206,4848.0],[2,207,6103.0],[2,208,80036.0],[2,209,86431.0],[2,210,45377.0],[2,211,25815.0],[2,212,1673.0],[2,213,90635.0],[2,214,9513.0],[2,215,41222.0],[2,216,28444.0],[2,217,31514.0],[2,218,799.0],[2,219,36115.0],[2,220,6220.0],[2,221,14460.0],[2,222,2494.0],[2,223,137335.0],[2,224,18199.0],[2,225,66356.0],[2,226,17034.0],[2,227,5252.0],[2,228,29842.0],[2,229,42294.0],[2,230,226003.0],[2,231,130208.0],[2,233,54692.0],[2,234,52009.0],[2,235,2964.0],[2,236,261.0],[2,237,24541.0],[2,238,2225.0],[2,239,41135.0],[2,240,6188.0],[2,241,84262.0],[2,242,8606.0],[2,243,23063.0],[2,244,171867.0],[2,245,25855.0],[2,246,48328.0],[2,247,1853.0],[2,248,5590.0],[2,249,34818.0],[2,250,129356.0],[2,251,112.0],[2,252,27052.0],[2,253,2885.0],[2,254,1235.0],[2,255,179401.0],[2,256,6465.0],[2,257,28280.0],[2,258,18768.0],[2,259,85758.0],[2,260,174941.0],[2,261,184317.0],[2,262,56591.0],[2,263,71019.0],[2,264,9120.0],[2,265,81469.0],[2,266,11557.0],[2,267,16124.0],[2,268,34421.0],[2,269,87312.0],[2,270,48802.0],[2,271,48818.0],[2,272,42671.0],[2,273,5903.0],[2,274,9201.0],[2,275,34068.0],[2,276,55331.0],[2,277,31528.0],[2,278,5136.0],[2,280,2660.0],[2,281,3284.0],[2,282,121299.0],[2,283,76440.0],[2,284,192944.0],[2,285,133043.0],[2,286,85579.0],[2,287,1379.0],[2,288,158.0],[2,289,90673.0],[2,290,12817.0],[2,291,34079.0],[2,292,15052.0],[2,293,13222.0],[2,294,33362.0],[2,295,4634.0],[2,296,115854.0],[2,297,1516.0],[2,298,101856.0],[2,299,29811.0],[2,300,96074.0],[2,301,130154.0],[2,302,8936.0],[2,303,46301.0],[2,304,222267.0],[2,305,64805.0],[2,306,19604.0],[2,307,1270.0],[2,309,17099.0],[2,310,118221.0],[2,311,47460.0],[2,312,114348.0],[2,313,267031.0],[2,314,13374.0],[2,315,66279.0],[2,316,69400.0],[2,317,67117.0],[2,318,30.0],[2,319,11621.0],[2,320,3904.0],[2,321,34363.0],[2,322,2324.0],[2,323,75236.0],[2,324,18643.0],[2,325,12929.0],[2,326,9991.0],[2,327,22222.0],[2,328,41351.0],[2,329,31692.0],[2,330,56223.0],[2,331,44758.0],[2,332,5736.0],[2,333,2106.0],[2,334,35.0],[2,335,14204.0],[2,336,1655.0],[2,337,29676.0],[2,338,3708.0],[2,339,13.0],[2,340,35422.0],[2,341,105998.0],[2,342,49905.0],[2,343,162958.0],[2,344,52804.0],[2,345,102108.0],[2,346,94477.0],[2,347,91698.0],[2,348,16587.0],[2,349,26499.0],[2,350,2334.0],[2,351,62361.0],[2,352,5682.0],[2,353,300190.0],[2,354,154154.0],[2,355,975.0],[2,356,30366.0],[2,357,1269.0],[2,358,14251.0],[2,359,108701.0],[2,360,109583.0],[2,361,77379.0],[2,362,4048.0],[2,363,62947.0],[2,364,14076.0],[2,365,15289.0],[2,366,21914.0],[2,367,90390.0],[2,368,98843.0],[2,369,3947.0],[2,370,9588.0],[2,371,65097.0],[2,372,165806.0],[2,373,9373.0],[2,374,8434.0],[2,375,185302.0],[2,376,114847.0],[2,377,183998.0],[2,378,375747.0],[2,379,45059.0],[2,380,12276.0],[2,381,25124.0],[2,382,2317.0],[2,383,77117.0],[2,384,2164.0],[2,385,60248.0],[2,386,64534.0],[2,387,4837.0],[2,388,333.0],[2,389,17986.0],[2,390,1671.0],[2,391,42883.0],[2,392,121.0],[2,393,366.0],[2,394,7020.0],[2,395,1328.0],[2,396,18553.0],[2,397,8903.0],[2,398,72350.0],[2,399,24104.0],[2,400,927.0],[2,401,7737.0],[2,402,14316.0],[2,403,52184.0],[2,404,45169.0],[2,405,4312.0],[2,406,34236.0],[2,407,22553.0],[2,408,5618.0],[2,409,4206.0],[2,410,964.0],[2,411,5181.0],[2,412,121511.0],[2,413,5562.0],[2,414,88230.0],[2,415,70708.0],[2,416,2136.0],[2,417,240028.0],[2,418,176.0],[2,419,74430.0],[2,420,14828.0],[2,421,136984.0],[2,422,93914.0],[2,423,40008.0],[2,424,15585.0],[2,425,4363.0],[2,426,29067.0],[2,427,16636.0],[2,428,16272.0],[2,429,57485.0],[2,430,32370.0],[2,431,8920.0],[2,432,21152.0],[2,433,8412.0],[2,434,66897.0],[2,435,96092.0],[2,436,2933.0],[2,437,303.0],[2,438,3954.0],[2,439,75522.0],[2,440,107211.0],[2,441,81305.0],[2,442,82729.0],[2,443,11726.0],[2,444,69682.0],[2,446,3570.0],[2,447,5780.0],[2,448,13394.0],[2,449,23312.0],[2,451,39187.0],[2,452,161533.0],[2,453,43167.0],[2,454,153426.0],[2,455,40515.0],[2,456,53463.0],[2,457,92778.0],[2,458,15881.0],[2,459,12749.0],[2,460,22365.0],[2,461,14548.0],[2,462,199668.0],[2,463,19232.0],[2,464,246448.0],[2,465,82589.0],[2,466,3039.0],[2,467,636.0],[2,468,56.0],[2,469,76055.0],[2,470,715.0],[2,471,15838.0],[2,472,95648.0],[2,473,11096.0],[2,474,1041.0],[2,475,378808.0],[2,476,221.0],[2,477,28023.0],[2,478,64918.0],[2,479,400.0],[2,480,48157.0],[2,481,3033.0],[2,482,5997.0],[2,483,141.0],[2,484,18.0],[2,485,126.0],[2,486,872.0],[2,487,12362.0],[2,488,63031.0],[2,489,13297.0],[2,490,62156.0],[2,491,1990.0],[2,492,178.0],[2,493,269.0],[2,494,109016.0],[2,495,68226.0],[2,496,11341.0],[2,497,4426.0],[2,498,42818.0],[2,499,761.0],[2,500,50063.0],[2,501,25062.0],[2,502,68343.0],[2,503,17002.0],[2,504,27834.0],[2,505,3899.0],[2,506,128515.0],[2,507,13833.0],[2,508,140191.0],[2,509,8564.0],[2,510,5313.0],[2,511,12825.0],[2,512,59613.0],[2,513,67924.0],[2,514,37388.0],[2,515,59723.0],[2,516,4386.0],[2,517,129639.0],[2,518,3043.0],[2,519,47108.0],[2,520,45842.0],[2,521,33280.0],[2,522,36730.0],[2,524,6584.0],[2,525,37682.0],[2,526,126436.0],[2,527,10162.0],[2,528,57393.0],[2,529,25786.0],[2,530,142823.0],[2,531,29318.0],[2,532,20463.0],[2,533,12137.0],[2,534,2630.0],[2,535,20550.0],[2,536,51872.0],[2,537,35265.0],[2,538,104141.0],[2,539,29981.0],[2,540,89148.0],[2,541,8096.0],[2,542,51137.0],[2,543,100220.0],[2,544,109900.0],[2,545,103593.0],[2,546,120305.0],[2,547,15500.0],[2,548,3729.0],[2,549,45105.0],[2,550,18750.0],[2,551,4577.0],[2,552,30509.0],[2,553,11241.0],[2,554,17420.0],[2,555,26533.0],[2,556,11863.0],[2,557,40200.0],[2,558,67192.0],[2,559,683.0],[2,560,33135.0],[2,561,56748.0],[2,562,4452.0],[2,563,22526.0],[2,564,29929.0],[2,565,96.0],[2,566,92585.0],[2,567,4398.0],[2,568,154.0],[2,569,21913.0],[2,570,47384.0],[2,571,10451.0],[2,572,131459.0],[2,573,111857.0],[2,574,5370.0],[2,575,15735.0],[2,576,9521.0],[2,577,104204.0],[2,578,10976.0],[2,579,95423.0],[2,580,2206.0],[2,581,20.0],[2,582,60404.0],[2,583,1676.0],[2,584,2766.0],[2,585,21128.0],[2,586,22570.0],[2,587,34759.0],[2,588,5424.0],[2,589,5481.0],[2,590,107386.0],[2,591,125466.0],[2,592,31922.0],[2,593,2507.0],[2,594,10182.0],[2,595,1143.0],[2,596,2151.0],[2,597,9247.0],[2,598,122668.0],[2,599,60813.0],[2,600,171734.0],[2,601,22920.0],[2,602,27648.0],[2,603,61509.0],[2,604,1157.0],[2,605,5142.0],[2,606,69303.0],[2,607,2530.0],[2,608,1030.0],[2,609,14282.0],[2,610,193636.0],[2,611,54057.0],[2,612,30172.0],[2,613,34979.0],[2,614,36173.0],[2,615,79795.0],[2,616,652.0],[2,617,3546.0],[2,618,321.0],[2,619,69070.0],[2,620,48127.0],[2,621,1918.0],[2,622,12047.0],[2,623,46800.0],[2,624,3550.0],[2,625,535.0],[2,626,106079.0],[2,627,42164.0],[2,628,99991.0],[2,629,88276.0],[2,630,98743.0],[2,631,5741.0],[2,632,115409.0],[2,633,45428.0],[2,634,36205.0],[2,635,6941.0],[2,636,195524.0],[2,637,9123.0],[2,638,7287.0],[2,639,17044.0],[2,640,1053.0],[2,641,14207.0],[2,642,10010.0],[2,643,1717.0],[2,644,3524.0],[2,645,524.0],[2,646,2850.0],[2,647,694.0],[2,649,44.0],[2,650,1531.0],[2,651,8586.0],[2,652,7302.0],[2,653,42524.0],[2,654,10325.0],[2,655,60984.0],[2,656,107072.0],[2,657,154882.0],[2,658,10880.0],[2,659,33221.0],[2,660,1346.0],[2,661,52759.0],[2,662,229852.0],[2,663,23729.0],[2,664,13051.0],[2,665,311.0],[2,666,141405.0],[2,667,24143.0],[2,668,4359.0],[2,669,3557.0],[2,670,39262.0],[2,671,3075.0],[2,672,447.0],[2,673,63664.0],[2,674,817.0],[2,675,74561.0],[2,676,44689.0],[2,677,10708.0],[2,678,82639.0],[2,679,28961.0],[2,680,111490.0],[2,681,6855.0],[2,682,3617.0],[2,683,221878.0],[2,684,70443.0],[2,685,45923.0],[2,686,153.0],[2,687,35066.0],[2,688,3440.0],[2,689,3823.0],[2,690,109.0],[2,691,2462.0],[2,692,44087.0],[2,693,4881.0],[2,694,46964.0],[2,695,46455.0],[2,696,11610.0],[2,697,58550.0],[2,698,36872.0],[2,699,1041.0],[2,700,12343.0],[2,701,1245.0],[2,702,19826.0],[2,703,30531.0],[2,704,45973.0],[2,705,16244.0],[2,706,398.0],[2,707,3781.0],[2,708,64.0],[2,709,27830.0],[2,710,36017.0],[2,711,5875.0],[2,712,20517.0],[2,713,13602.0],[2,714,23101.0],[2,715,80786.0],[2,716,164371.0],[2,717,12423.0],[2,718,30558.0],[2,719,101703.0],[2,720,3553.0],[2,721,91305.0],[2,722,31793.0],[2,723,30663.0],[2,724,142439.0],[2,725,42393.0],[2,726,55.0],[2,727,3128.0],[2,728,58822.0],[2,729,163167.0],[2,730,139683.0],[2,731,1949.0],[2,732,3445.0],[2,733,6354.0],[2,734,49721.0],[2,735,27912.0],[2,736,34795.0],[2,737,7862.0],[2,738,3065.0],[2,740,25263.0],[2,741,2416.0],[2,742,1312.0],[2,743,4181.0],[2,744,2323.0],[2,745,28666.0],[2,746,44173.0],[2,747,9325.0],[2,748,30166.0],[2,749,107770.0],[2,750,13216.0],[2,751,3992.0],[2,752,218.0],[2,753,10366.0],[2,754,541.0],[2,755,239.0],[2,756,2153.0],[2,757,1845.0],[2,758,37.0],[2,760,6077.0],[2,761,9292.0],[2,762,536.0],[2,763,116862.0],[2,764,147.0],[2,765,89178.0],[2,766,370715.0],[2,767,391.0],[2,768,14785.0],[2,769,21.0],[2,770,91950.0],[2,771,31014.0],[2,772,1307.0],[2,773,5423.0],[2,774,19119.0],[2,775,3737.0],[2,776,4449.0],[2,778,7268.0],[2,780,10425.0],[2,781,38179.0],[2,782,15095.0],[2,783,1049.0],[2,784,207.0],[2,785,2823.0],[2,786,46127.0],[2,787,1683.0],[2,788,22279.0],[2,789,4469.0],[2,790,379.0],[2,791,400.0],[2,792,6651.0],[2,793,1545.0],[2,794,2297.0],[2,795,69818.0],[2,796,147217.0],[2,797,32901.0],[2,798,20.0],[2,799,15.0],[2,800,1614.0],[2,801,76834.0],[2,802,106031.0],[2,803,61636.0],[2,804,34298.0],[2,805,70.0],[2,806,5377.0],[2,807,328.0],[2,809,17533.0],[2,810,444.0],[2,811,3305.0],[2,812,27994.0],[2,813,50.0],[2,815,7431.0],[2,816,441.0],[2,817,8394.0],[2,818,92.0],[2,819,4481.0],[2,820,68424.0],[2,821,92484.0],[2,822,8136.0],[2,823,91842.0],[2,824,4315.0],[2,825,81.0],[2,826,7437.0],[2,827,16765.0],[2,829,11724.0],[2,830,314.0],[2,831,20371.0],[2,832,479.0],[2,833,161.0],[2,834,70.0],[2,835,3062.0],[2,836,11851.0],[2,837,1241.0],[2,838,28177.0],[2,839,427.0],[2,840,38232.0],[2,841,106308.0],[2,842,27946.0],[2,843,75.0],[2,844,606.0],[2,846,19.0],[2,847,3606.0],[2,848,46639.0],[2,849,3441.0],[2,850,14544.0],[2,852,955.0],[2,853,5258.0],[2,854,12811.0],[2,855,57.0],[2,856,213.0],[2,857,818.0],[2,858,2312.0],[2,859,18027.0],[2,860,3092.0],[2,861,24070.0],[2,862,23439.0],[2,864,14529.0],[2,865,153.0],[2,866,26991.0],[2,867,88809.0],[2,868,53005.0],[2,869,131941.0],[2,870,14716.0],[2,871,103.0],[2,872,955.0],[2,873,180.0],[2,874,13319.0],[2,875,173317.0],[2,876,36394.0],[2,877,113381.0],[2,878,15872.0],[2,879,13670.0],[2,880,26.0],[2,881,435.0],[2,883,54633.0],[2,884,9096.0],[2,885,37898.0],[2,886,38684.0],[2,887,13484.0],[2,888,101560.0],[2,889,96472.0],[2,890,4419.0],[2,891,291.0],[2,892,85981.0],[2,893,4467.0],[2,894,41646.0],[2,895,155.0],[2,896,593.0],[2,897,19527.0],[2,900,23408.0],[2,901,120180.0],[2,902,289.0],[2,903,451.0],[2,905,10006.0],[2,906,4046.0],[2,907,195640.0],[2,908,1611.0],[2,909,38087.0],[2,910,2199.0],[2,911,162.0],[2,912,1978.0],[2,913,22439.0],[2,914,62715.0],[2,915,9656.0],[2,916,7120.0],[2,917,11941.0],[2,918,258.0],[2,919,499.0],[2,920,700.0],[2,921,45163.0],[2,922,55572.0],[2,923,1645.0],[2,924,100214.0],[2,925,13655.0],[2,926,28340.0],[2,927,8441.0],[2,928,3903.0],[2,930,65.0],[2,931,219287.0],[2,932,4127.0],[2,933,10201.0],[2,934,44683.0],[2,936,299.0],[2,937,31132.0],[2,938,11474.0],[2,939,21286.0],[2,940,79102.0],[2,941,3429.0],[2,942,2258.0],[2,943,6264.0],[2,944,39816.0],[2,945,29586.0],[2,946,17769.0],[2,947,43905.0],[2,948,125506.0],[2,949,177921.0],[2,951,2195.0],[2,952,33421.0],[2,953,3460.0],[2,954,15964.0],[2,955,91105.0],[2,956,199.0],[2,957,2128.0],[2,958,16790.0],[2,959,7009.0],[2,960,10966.0],[2,961,60923.0],[2,962,430.0],[2,963,279876.0],[2,964,1660.0],[2,966,30383.0],[2,967,25822.0],[2,968,32808.0],[2,969,19891.0],[2,970,801.0],[2,971,108.0],[2,972,43360.0],[2,973,16085.0],[2,974,5678.0],[2,975,130937.0],[2,976,101759.0],[2,977,3360.0],[2,978,351084.0],[2,979,45178.0],[2,980,22636.0],[2,981,1819.0],[2,982,2909.0],[2,983,188103.0],[2,984,48630.0],[2,985,1217.0],[2,986,80648.0],[2,987,19524.0],[2,988,24293.0],[2,989,1948.0],[2,990,110089.0],[2,992,34780.0],[2,993,35557.0],[2,994,154222.0],[2,995,28665.0],[2,996,17955.0],[2,997,65171.0],[2,998,36565.0],[2,999,67438.0],[2,1000,66979.0],[2,1001,30.0],[2,1002,31326.0],[2,1003,49200.0],[2,1004,2647.0],[2,1005,12378.0],[2,1006,3736.0],[2,1007,35403.0],[2,1008,580.0],[2,1009,17.0],[2,1010,68506.0],[2,1011,38379.0],[2,1012,12561.0],[2,1013,32824.0],[2,1014,62289.0],[2,1015,37310.0],[2,1016,50504.0],[2,1017,2949.0],[2,1018,4500.0],[2,1019,4239.0],[2,1020,1086.0],[2,1021,1638.0],[2,1022,19.0],[2,1023,31.0],[2,1024,1294.0],[2,1025,2656.0],[2,1026,10097.0],[2,1027,2758.0],[2,1028,1339.0],[2,1029,9300.0],[2,1030,9847.0],[2,1031,1349.0],[2,1032,50690.0],[2,1033,11216.0],[2,1034,667.0],[2,1035,3539.0],[2,1036,15754.0],[2,1037,1082.0],[2,1038,493.0],[2,1039,153115.0],[2,1040,1453.0],[2,1041,20413.0],[2,1042,3774.0],[2,1044,54881.0],[2,1045,10176.0],[2,1046,629.0],[2,1047,940.0],[2,1048,3545.0],[2,1049,20147.0],[2,1050,5305.0],[2,1051,1125.0],[2,1052,10150.0],[2,1053,832.0],[2,1054,22342.0],[2,1055,27627.0],[2,1056,1766.0],[2,1057,590.0],[2,1058,6756.0],[2,1059,8344.0],[2,1060,7.0],[2,1061,18109.0],[2,1062,3293.0],[2,1063,25030.0],[2,1064,245.0],[2,1065,5554.0],[2,1066,4291.0],[2,1067,6661.0],[2,1068,1624.0],[2,1069,794.0],[2,1070,18.0],[2,1071,30091.0],[2,1072,23871.0],[2,1073,9835.0],[2,1074,25853.0],[2,1075,8262.0],[2,1076,5121.0],[2,1077,32584.0],[2,1078,7255.0],[2,1079,4071.0],[2,1080,65591.0],[2,1082,6.0],[2,1083,36.0],[2,1084,2718.0],[2,1085,13319.0],[2,1086,127.0],[2,1087,6355.0],[2,1088,719.0],[2,1089,32035.0],[2,1090,413.0],[2,1091,3197.0],[2,1092,38072.0],[2,1093,9.0],[2,1094,5841.0],[2,1095,30518.0],[2,1096,110.0],[2,1098,135.0],[2,1099,13695.0],[2,1100,1279.0],[2,1101,18868.0],[2,1102,37183.0],[2,1103,1171.0],[2,1106,4441.0],[2,1107,45447.0],[2,1108,377.0],[2,1109,19815.0],[2,1110,10868.0],[2,1111,13114.0],[2,1112,4560.0],[2,1113,4229.0],[2,1114,91040.0],[2,1115,1895.0],[2,1116,12093.0],[2,1117,21631.0],[2,1118,4196.0],[2,1119,10627.0],[2,1120,2718.0],[2,1121,39420.0],[2,1122,639.0],[2,1123,2491.0],[2,1124,43452.0],[2,1125,607.0],[2,1126,1013.0],[2,1127,1208.0],[2,1128,8173.0],[2,1129,2193.0],[2,1130,132.0],[2,1131,79016.0],[2,1132,253.0],[2,1133,16837.0],[2,1134,51486.0],[2,1135,42699.0],[2,1136,5052.0],[2,1137,1246.0],[2,1138,20442.0],[2,1139,46255.0],[2,1140,51602.0],[2,1141,9732.0],[2,1142,2537.0],[2,1143,119.0],[2,1144,230.0],[2,1145,3691.0],[2,1146,12845.0],[2,1147,75497.0],[2,1148,1043.0],[2,1149,49.0],[2,1150,22551.0],[2,1151,3780.0],[2,1152,5543.0],[2,1153,12793.0],[2,1154,2681.0],[2,1155,2836.0],[2,1156,2602.0],[2,1157,9784.0],[2,1158,3877.0],[2,1159,197.0],[2,1160,709.0],[2,1161,5552.0],[2,1162,1981.0],[2,1163,2442.0],[2,1164,342.0],[2,1165,93368.0],[2,1166,16331.0],[2,1167,2782.0],[2,1168,3657.0],[2,1169,17965.0],[2,1170,7715.0],[2,1171,16791.0],[2,1172,3679.0],[2,1173,10821.0],[2,1174,39033.0],[2,1175,8853.0],[2,1176,638.0],[2,1177,1547.0],[2,1178,15732.0],[2,1179,462.0],[2,1180,39358.0],[2,1181,8688.0],[2,1182,5847.0],[2,1183,89.0],[2,1185,3642.0],[2,1186,14968.0],[2,1187,180.0],[2,1188,2517.0],[2,1189,17585.0],[2,1190,30271.0],[2,1191,4677.0],[2,1192,36533.0],[2,1193,879.0],[2,1194,2.0],[2,1195,2410.0],[2,1196,1990.0],[2,1197,1514.0],[2,1198,463.0],[2,1199,6078.0],[2,1200,16277.0],[2,1201,4956.0],[2,1202,20974.0],[2,1203,1558.0],[2,1204,9581.0],[2,1205,13609.0],[2,1206,7753.0],[2,1207,2038.0],[2,1208,15842.0],[2,1210,129.0],[2,1211,17886.0],[2,1212,13.0],[2,1213,3910.0],[2,1214,5753.0],[2,1216,7864.0],[2,1217,50076.0],[2,1219,21625.0],[2,1220,1253.0],[2,1221,20792.0],[2,1222,20.0],[2,1223,4.0],[2,1224,21705.0],[2,1225,3164.0],[2,1226,17585.0],[2,1227,51.0],[2,1228,4074.0],[2,1229,2851.0],[2,1230,10077.0],[2,1231,14408.0],[2,1232,10737.0],[2,1233,1788.0],[2,1234,15912.0],[2,1235,429.0],[2,1236,7979.0],[2,1237,134.0],[2,1238,98602.0],[2,1239,699.0],[2,1240,12235.0],[2,1241,27603.0],[2,1242,10508.0],[2,1243,9877.0],[2,1244,489.0],[2,1245,26502.0],[2,1246,204.0],[2,1247,14673.0],[2,1248,1694.0],[2,1249,574.0],[2,1250,4156.0],[2,1251,9381.0],[2,1252,126.0],[2,1253,1483.0],[2,1254,747.0],[2,1255,724.0],[2,1256,5994.0],[2,1257,2585.0],[2,1258,35617.0],[2,1259,5032.0],[2,1260,298.0],[2,1261,3706.0],[2,1262,12282.0],[2,1263,3221.0],[2,1264,65705.0],[2,1265,9033.0],[2,1266,7838.0],[2,1267,23164.0],[2,1268,36887.0],[2,1269,299.0],[2,1270,9.0],[2,1271,200.0],[2,1272,5620.0],[2,1273,157.0],[2,1274,17068.0],[2,1275,420.0],[2,1276,19318.0],[2,1277,1051.0],[2,1278,4562.0],[2,1279,39003.0],[2,1280,626.0],[2,1281,1459.0],[2,1282,379.0],[2,1283,7625.0],[2,1284,51.0],[2,1285,1393.0],[2,1286,302.0],[2,1287,2805.0],[2,1288,121013.0],[2,1289,4.0],[2,1290,2255.0],[2,1291,756.0],[2,1292,282.0],[2,1293,50212.0],[2,1294,1423.0],[2,1295,10317.0],[2,1296,1278.0],[2,1297,32309.0],[2,1298,97428.0],[2,1299,39520.0],[2,1300,11467.0],[2,1301,191.0],[2,1302,4657.0],[2,1303,28803.0],[2,1304,948.0],[2,1305,266.0],[2,1306,75441.0],[2,1307,3065.0],[2,1308,8802.0],[2,1309,6469.0],[2,1310,1538.0],[2,1311,4288.0],[2,1312,2908.0],[2,1313,5466.0],[2,1314,9643.0],[2,1315,5412.0],[2,1316,7699.0],[2,1317,3363.0],[2,1318,867.0],[2,1319,8654.0],[2,1320,25653.0],[2,1321,3755.0],[2,1322,1058.0],[2,1323,6029.0],[2,1324,216.0],[2,1325,192.0],[2,1326,17325.0],[2,1327,15872.0],[2,1328,18678.0],[2,1329,261.0],[2,1330,34184.0],[2,1331,233.0],[2,1332,91.0],[2,1333,31530.0],[2,1334,626.0],[2,1335,6466.0],[2,1336,1821.0],[2,1337,1540.0],[2,1338,1907.0],[2,1339,760.0],[2,1340,35634.0],[2,1341,308.0],[2,1342,36874.0],[2,1343,1870.0],[2,1344,25997.0],[2,1345,6002.0],[2,1346,602.0],[2,1347,30035.0],[2,1348,73429.0],[2,1349,5716.0],[2,1350,2907.0],[2,1351,270.0],[2,1353,1979.0],[2,1354,50127.0],[2,1355,11527.0],[2,1356,24320.0],[2,1357,31537.0],[2,1358,2029.0],[2,1359,57519.0],[2,1360,10116.0],[2,1361,38042.0],[2,1362,2.0],[2,1363,653.0],[2,1364,135.0],[2,1365,11782.0],[2,1366,651.0],[2,1367,85.0],[2,1368,2086.0],[2,1369,2427.0],[2,1370,882.0],[2,1371,94941.0],[2,1372,1630.0],[2,1373,3301.0],[2,1374,6536.0],[2,1375,34056.0],[2,1376,7525.0],[2,1377,1801.0],[2,1378,553.0],[2,1379,18.0],[2,1380,4.0],[2,1381,155.0],[2,1382,17.0],[2,1383,39.0],[2,1385,1005.0],[2,1386,33537.0],[2,1387,9172.0],[2,1388,110002.0],[2,1389,18829.0],[2,1390,82568.0],[2,1391,24190.0],[2,1392,36117.0],[2,1393,1836.0],[2,1394,19888.0],[2,1395,14269.0],[2,1396,135111.0],[2,1397,878.0],[2,1398,75898.0],[2,1399,57612.0],[2,1400,18.0],[2,1401,11432.0],[2,1402,1858.0],[2,1403,1530.0],[2,1404,19490.0],[2,1405,56177.0],[2,1406,14468.0],[2,1407,253.0],[2,1408,58728.0],[2,1409,1995.0],[2,1410,28015.0],[2,1411,2090.0],[2,1412,88004.0],[2,1413,75298.0],[2,1414,513.0],[2,1415,6260.0],[2,1416,15624.0],[2,1417,40335.0],[2,1418,15677.0],[2,1419,10490.0],[2,1420,137116.0],[2,1421,62966.0],[2,1422,25874.0],[2,1423,60906.0],[2,1424,6111.0],[2,1425,882.0],[2,1426,32378.0],[2,1427,369.0],[2,1428,33951.0],[2,1429,1973.0],[2,1430,33833.0],[2,1431,13714.0],[2,1432,547.0],[2,1433,35.0],[2,1434,3562.0],[2,1435,13.0],[2,1436,1255.0],[2,1438,183.0],[2,1439,2756.0],[2,1440,2.0],[2,1441,5525.0],[2,1442,4169.0],[2,1443,37549.0],[2,1444,2096.0],[2,1445,3.0],[2,1446,1880.0],[2,1447,8441.0],[2,1448,22956.0],[2,1449,21779.0],[2,1450,125.0],[2,1451,5128.0],[2,1452,3974.0],[2,1453,1143.0],[2,1454,1306.0],[2,1455,132.0],[2,1456,1767.0],[2,1457,82796.0],[2,1458,983.0],[2,1459,15324.0],[2,1460,51065.0],[2,1461,2325.0],[2,1462,85347.0],[2,1463,19.0],[2,1464,68362.0],[2,1465,2608.0],[2,1466,27061.0],[2,1467,25357.0],[2,1468,30064.0],[2,1469,17730.0],[2,1470,1017.0],[2,1471,6675.0],[2,1472,1823.0],[2,1473,15305.0],[2,1474,29126.0],[2,1475,372.0],[2,1476,2887.0],[2,1477,23886.0],[2,1478,701.0],[2,1479,12265.0],[2,1480,9764.0],[2,1481,203.0],[2,1482,84.0],[2,1483,129.0],[2,1484,4766.0],[2,1485,43244.0],[2,1486,1362.0],[2,1487,25304.0],[2,1488,1.0],[2,1489,897.0],[2,1490,2440.0],[2,1491,504.0],[2,1492,22226.0],[2,1494,29162.0],[2,1495,61935.0],[2,1496,6492.0],[2,1497,44555.0],[2,1498,24655.0],[2,1499,10217.0],[2,1500,41254.0],[2,1501,138.0],[2,1502,3963.0],[2,1503,2270.0],[2,1504,195262.0],[2,1505,7827.0],[2,1506,135017.0],[2,1507,69027.0],[2,1508,685.0],[2,1509,84.0],[2,1511,17549.0],[2,1512,109.0],[2,1513,7596.0],[2,1514,14577.0],[2,1515,581.0],[2,1516,133703.0],[2,1517,30.0],[2,1518,2627.0],[2,1519,93828.0],[2,1520,12.0],[2,1521,916.0],[2,1522,703.0],[2,1523,62.0],[2,1525,73.0],[2,1526,192.0],[2,1527,708.0],[2,1528,5188.0],[2,1529,66602.0],[2,1530,59.0],[2,1531,18.0],[2,1532,40496.0],[2,1533,11989.0],[2,1534,314.0],[2,1535,165.0],[2,1536,22080.0],[2,1537,1080.0],[2,1538,18871.0],[2,1539,13020.0],[2,1540,10168.0],[2,1541,2059.0],[2,1542,784.0],[2,1543,1507.0],[2,1544,81781.0],[2,1545,1132.0],[2,1546,148548.0],[2,1547,1565.0],[2,1548,312.0],[2,1549,2445.0],[2,1550,26349.0],[2,1551,21626.0],[2,1552,26704.0],[2,1553,1977.0],[2,1554,70381.0],[2,1555,798.0],[2,1556,94704.0],[2,1557,28978.0],[2,1558,23108.0],[2,1559,16035.0],[2,1560,2.0],[2,1561,1557.0],[2,1562,4410.0],[2,1563,55468.0],[2,1564,3685.0],[2,1565,7528.0],[2,1566,21618.0],[2,1567,128406.0],[2,1568,3177.0],[2,1569,8873.0],[2,1570,3550.0],[2,1571,530.0],[2,1572,661.0],[2,1573,26739.0],[2,1574,18220.0],[2,1575,65217.0],[2,1576,21266.0],[2,1577,74387.0],[2,1578,557.0],[2,1579,3160.0],[2,1580,45117.0],[2,1581,159451.0],[2,1582,5528.0],[2,1583,301089.0],[2,1584,909.0],[2,1585,942.0],[2,1586,29818.0],[2,1587,13816.0],[2,1588,1282.0],[2,1589,880.0],[2,1590,41306.0],[2,1591,1008.0],[2,1592,3059.0],[2,1593,2950.0],[2,1594,100765.0],[2,1595,103058.0],[2,1596,67.0],[2,1597,104705.0],[2,1598,39076.0],[2,1599,2481.0],[2,1600,17190.0],[2,1601,13959.0],[2,1602,82.0],[2,1603,42.0],[2,1604,12298.0],[2,1605,864.0],[2,1606,28.0],[2,1607,86.0],[2,1608,125519.0],[2,1609,370.0],[2,1610,74260.0],[2,1611,32200.0],[2,1612,666.0],[2,1613,5860.0],[2,1614,3709.0],[2,1615,3730.0],[2,1616,1410.0],[2,1617,26874.0],[2,1618,696.0],[2,1619,135.0],[2,1621,50894.0],[2,1622,89.0],[2,1623,1461.0],[2,1624,7720.0],[2,1625,8308.0],[2,1626,29673.0],[2,1627,3790.0],[2,1628,5301.0],[2,1629,129505.0],[2,1630,218926.0],[2,1631,96804.0],[2,1632,514.0],[2,1633,992.0],[2,1634,181.0],[2,1635,48.0],[2,1636,2382.0],[2,1637,121516.0],[2,1638,19946.0],[2,1639,72825.0],[2,1640,3020.0],[2,1641,183034.0],[2,1642,198.0],[2,1643,834.0],[2,1644,4794.0],[2,1645,478.0],[2,1646,131.0],[2,1647,2050.0],[2,1648,28035.0],[2,1649,33438.0],[2,1650,6762.0],[2,1651,18332.0],[2,1652,65284.0],[2,1653,13.0],[2,1654,57.0],[2,1655,234.0],[2,1656,2482.0],[2,1657,2115.0],[2,1658,2863.0],[2,1659,21293.0],[2,1660,81405.0],[2,1661,2927.0],[2,1662,53.0],[2,1663,61547.0],[2,1664,896.0],[2,1665,24275.0],[2,1666,163883.0],[2,1667,23317.0],[2,1668,39845.0],[2,1669,61734.0],[2,1670,1240.0],[2,1671,2875.0],[2,1672,6166.0],[2,1673,2303.0],[2,1674,667.0],[2,1675,3440.0],[2,1676,12796.0],[2,1677,292.0],[2,1678,469.0],[2,1679,5.0],[2,1680,557.0],[2,1681,189.0],[2,1683,1.0],[2,1684,26467.0],[2,1685,3739.0],[2,1686,6057.0],[2,1687,3365.0],[2,1688,23608.0],[2,1689,52315.0],[2,1690,100498.0],[2,1691,2862.0],[2,1692,20471.0],[2,1693,411.0],[2,1694,15039.0],[2,1695,28922.0],[2,1696,7566.0],[2,1697,1202.0],[2,1698,64.0],[2,1699,91811.0],[2,1700,10457.0],[2,1701,3779.0],[2,1702,497.0],[2,1703,3915.0],[2,1704,52.0],[2,1705,70.0],[2,1706,24149.0],[2,1707,563.0],[2,1708,37898.0],[2,1709,12594.0],[2,1710,2184.0],[2,1711,28865.0],[2,1712,3479.0],[2,1713,170466.0],[2,1714,1401.0],[2,1715,111.0],[2,1716,113099.0],[2,1717,66938.0],[2,1718,60764.0],[2,1719,14.0],[2,1720,26188.0],[2,1721,1127.0],[2,1722,282.0],[2,1723,27.0],[2,1724,3175.0],[2,1725,51164.0],[2,1726,1903.0],[2,1727,12363.0],[2,1728,161.0],[2,1729,2466.0],[2,1730,14913.0],[2,1731,31418.0],[2,1732,83.0],[2,1733,4994.0],[2,1734,140.0],[2,1735,3319.0],[2,1736,8226.0],[2,1737,20403.0],[2,1738,15192.0],[2,1739,106.0],[2,1740,198.0],[2,1741,2.0],[2,1742,1452.0],[2,1743,8876.0],[2,1744,150.0],[2,1745,3774.0],[2,1746,1768.0],[2,1747,2982.0],[2,1748,53570.0],[2,1749,40354.0],[2,1750,15604.0],[2,1751,33257.0],[2,1752,105611.0],[2,1753,3030.0],[2,1754,165628.0],[2,1755,51711.0],[2,1756,2845.0],[2,1757,20539.0],[2,1758,8894.0],[2,1760,3661.0],[2,1761,3490.0],[2,1762,60587.0],[2,1763,19049.0],[2,1764,35.0],[2,1765,698.0],[2,1766,285.0],[2,1767,54902.0],[2,1768,25088.0],[2,1769,15760.0],[2,1770,1763.0],[2,1771,154.0],[2,1773,6712.0],[2,1774,1474.0],[2,1775,49.0],[2,1776,1163.0],[2,1777,456.0],[2,1778,8886.0],[2,1779,13806.0],[2,1780,902.0],[2,1781,24346.0],[2,1782,46083.0],[2,1783,1140.0],[2,1784,339.0],[2,1785,14.0],[2,1786,1461.0],[2,1787,102.0],[2,1788,178.0],[2,1789,2050.0],[2,1790,2147.0],[2,1792,1689.0],[2,1793,1627.0],[2,1794,1336.0],[2,1795,79.0],[2,1797,27838.0],[2,1798,96.0],[2,1799,3191.0],[2,1800,56403.0],[2,1802,30280.0],[2,1804,24937.0],[2,1805,11896.0],[2,1806,1063.0],[2,1807,95.0],[2,1808,828.0],[2,1809,2369.0],[2,1810,28.0],[2,1811,589.0],[2,1813,1097.0],[2,1814,498.0],[2,1815,2390.0],[2,1816,8448.0],[2,1817,2162.0],[2,1818,7.0],[2,1819,94.0],[2,1820,737.0],[2,1821,46.0],[2,1822,243.0],[2,1823,5686.0],[2,1824,7333.0],[2,1825,1923.0],[2,1826,67.0],[2,1827,1011.0],[2,1828,797.0],[2,1829,80.0],[2,1830,62.0],[2,1831,21100.0],[2,1832,723.0],[2,1833,7.0],[2,1834,282.0],[2,1835,45384.0],[2,1836,1533.0],[2,1837,1894.0],[2,1839,79.0],[2,1840,77.0],[2,1841,3.0],[2,1842,253.0],[2,1843,26.0],[2,1844,225.0],[2,1845,2736.0],[2,1846,40.0],[2,1847,10.0],[2,1848,65.0],[2,1849,6232.0],[2,1850,1801.0],[2,1851,11.0],[2,1852,1022.0],[2,1853,32101.0],[2,1854,21151.0],[2,1855,530.0],[2,1856,29248.0],[2,1857,336.0],[2,1858,1516.0],[2,1859,2259.0],[2,1860,1431.0],[2,1861,8845.0],[2,1862,481.0],[2,1863,47.0],[2,1864,1.0],[2,1865,726.0],[2,1866,23147.0],[2,1867,318.0],[2,1868,1426.0],[2,1869,573.0],[2,1870,41669.0],[2,1871,24032.0],[2,1872,6591.0],[2,1873,5.0],[2,1874,4.0],[2,1875,3.0],[2,1876,707.0],[2,1877,10946.0],[2,1878,541.0],[2,1880,542.0],[2,1881,4434.0],[2,1882,4.0],[2,1883,3346.0],[2,1884,2913.0],[2,1885,11440.0],[2,1886,443.0],[2,1887,5783.0],[2,1888,7.0],[2,1889,511.0],[2,1890,218.0],[2,1891,19476.0],[2,1892,105118.0],[2,1893,133435.0],[2,1894,26263.0],[2,1895,12030.0],[2,1897,484.0],[2,1898,1.0],[2,1899,1212.0],[2,1900,21471.0],[2,1901,4806.0],[2,1902,97687.0],[2,1903,5281.0],[2,1904,1763.0],[2,1905,770.0],[2,1906,1261.0],[2,1908,44.0],[2,1909,2.0],[2,1910,45956.0],[2,1911,4229.0],[2,1912,359.0],[2,1913,7886.0],[2,1914,2022.0],[2,1915,2341.0],[2,1916,1797.0],[2,1917,500.0],[2,1918,744.0],[2,1919,120.0],[2,1920,19387.0],[2,1921,1311.0],[2,1922,18219.0],[2,1923,1.0],[2,1924,93.0],[2,1925,891.0],[2,1926,1194.0],[2,1927,8617.0],[2,1928,2.0],[2,1929,10399.0],[2,1930,674.0],[2,1931,53.0],[2,1932,55454.0],[2,1933,128.0],[2,1934,31.0],[2,1936,424.0],[2,1937,169.0],[2,1938,11800.0],[2,1939,133.0],[2,1940,4990.0],[2,1941,1548.0],[2,1942,3.0],[2,1943,276.0],[2,1944,4443.0],[2,1945,28322.0],[2,1946,148.0],[2,1947,40.0],[2,1948,464.0],[2,1949,706.0],[2,1950,2721.0],[2,1951,14.0],[2,1952,872.0],[2,1953,856.0],[2,1954,16892.0],[2,1955,160.0],[2,1956,49520.0],[2,1957,3068.0],[2,1958,138.0],[2,1959,1013.0],[2,1960,301.0],[2,1962,15.0],[2,1963,17154.0],[2,1964,112.0],[2,1965,11047.0],[2,1966,13865.0],[2,1967,2.0],[2,1969,205.0],[2,1970,4063.0],[2,1971,2526.0],[2,1972,34091.0],[2,1973,168.0],[2,1974,44.0],[2,1975,417.0],[2,1976,8292.0],[2,1977,10880.0],[2,1978,643.0],[2,1979,3952.0],[2,1980,19175.0],[2,1981,23828.0],[2,1983,1567.0],[2,1984,10156.0],[2,1985,234.0],[2,1986,591.0],[2,1987,21495.0],[2,1988,50.0],[2,1989,15.0],[2,1990,824.0],[2,1991,25269.0],[2,1992,1171.0],[2,1993,11702.0],[2,1994,219.0],[2,1995,4378.0],[2,1996,177.0],[2,1997,4.0],[2,1998,4112.0],[2,1999,1545.0],[2,2000,31856.0],[2,2001,6587.0],[2,2002,1992.0],[2,2004,84314.0],[2,2005,12392.0],[2,2006,2408.0],[2,2007,7086.0],[2,2008,89796.0],[2,2009,7882.0],[2,2010,1390.0],[2,2011,149706.0],[2,2012,4220.0],[2,2013,7066.0],[2,2014,44.0],[2,2015,792.0],[2,2016,37827.0],[2,2017,20368.0],[2,2018,4598.0],[2,2019,15481.0],[2,2020,919.0],[2,2021,4160.0],[2,2022,13.0],[2,2023,20118.0],[2,2024,593.0],[2,2025,3280.0],[2,2026,53.0],[2,2027,4473.0],[2,2028,53780.0],[2,2029,166476.0],[2,2030,3547.0],[2,2031,3968.0],[2,2032,41335.0],[2,2033,12509.0],[2,2034,25206.0],[2,2035,11512.0],[2,2037,33321.0],[2,2038,9574.0],[2,2039,28882.0],[2,2040,6940.0],[2,2041,99.0],[2,2042,7804.0],[2,2043,4.0],[2,2044,3.0],[2,2045,15287.0],[2,2046,12786.0],[2,2047,1177.0],[2,2048,45724.0],[2,2049,8078.0],[2,2050,2864.0],[2,2051,6049.0],[3,0,129301.0],[3,1,19388.0],[3,2,85401.0],[3,3,9416.0],[3,4,58232.0],[3,5,70403.0],[3,6,82428.0],[3,7,76652.0],[3,8,53081.0],[3,9,40071.0],[3,10,85107.0],[3,11,91049.0],[3,12,46618.0],[3,13,2798.0],[3,14,19819.0],[3,15,115713.0],[3,16,51452.0],[3,17,72004.0],[3,18,198630.0],[3,19,148766.0],[3,20,129793.0],[3,21,62112.0],[3,22,975.0],[3,23,45083.0],[3,24,37392.0],[3,25,12791.0],[3,26,100851.0],[3,27,100176.0],[3,28,85624.0],[3,29,72507.0],[3,30,837052.0],[3,31,11922.0],[3,32,101145.0],[3,33,113233.0],[3,34,177212.0],[3,35,138.0],[3,36,68516.0],[3,37,100899.0],[3,38,229.0],[3,39,95284.0],[3,40,95283.0],[3,41,80387.0],[3,42,47502.0],[3,43,62468.0],[3,44,31794.0],[3,45,25094.0],[3,46,117100.0],[3,47,19581.0],[3,48,14360.0],[3,49,74570.0],[3,50,98801.0],[3,51,100888.0],[3,52,84193.0],[3,53,27755.0],[3,54,207336.0],[3,55,43467.0],[3,56,41167.0],[3,57,99910.0],[3,58,505317.0],[3,59,10193.0],[3,60,20415.0],[3,61,61819.0],[3,62,98488.0],[3,63,90034.0],[3,64,55742.0],[3,65,195851.0],[3,66,198959.0],[3,67,53635.0],[3,68,305430.0],[3,69,304341.0],[3,70,151646.0],[3,71,7214.0],[3,73,38158.0],[3,74,259807.0],[3,75,3205.0],[3,76,56136.0],[3,77,110026.0],[3,78,28766.0],[3,79,19623.0],[3,81,53388.0],[3,82,51468.0],[3,83,18072.0],[3,84,160158.0],[3,85,65822.0],[3,86,92936.0],[3,87,126291.0],[3,88,33436.0],[3,89,141011.0],[3,90,5256.0],[3,91,50259.0],[3,92,102140.0],[3,93,43015.0],[3,94,36517.0],[3,95,67748.0],[3,96,34616.0],[3,97,104085.0],[3,98,266577.0],[3,99,22626.0],[3,100,6791.0],[3,101,4294.0],[3,102,109267.0],[3,103,169275.0],[3,104,13585.0],[3,105,516244.0],[3,106,236.0],[3,107,227454.0],[3,108,181354.0],[3,109,116630.0],[3,110,22519.0],[3,111,4908.0],[3,112,87745.0],[3,113,154531.0],[3,114,85885.0],[3,115,10508.0],[3,116,12304.0],[3,117,14077.0],[3,118,58435.0],[3,119,158141.0],[3,120,5853.0],[3,121,165809.0],[3,122,51014.0],[3,123,57872.0],[3,124,173267.0],[3,125,207380.0],[3,126,17391.0],[3,127,38206.0],[3,128,35326.0],[3,129,17682.0],[3,130,74104.0],[3,131,18950.0],[3,132,16582.0],[3,133,148066.0],[3,134,23652.0],[3,135,23911.0],[3,136,5099.0],[3,137,36812.0],[3,138,126765.0],[3,139,20593.0],[3,140,40663.0],[3,141,118240.0],[3,142,106526.0],[3,143,125935.0],[3,144,45646.0],[3,145,40971.0],[3,146,101282.0],[3,147,93149.0],[3,148,1238.0],[3,149,66071.0],[3,150,68373.0],[3,151,86807.0],[3,152,59680.0],[3,153,61258.0],[3,154,103154.0],[3,155,6002.0],[3,156,68167.0],[3,157,84692.0],[3,158,38500.0],[3,159,25667.0],[3,160,131942.0],[3,161,96184.0],[3,162,48628.0],[3,163,151368.0],[3,164,142855.0],[3,166,42638.0],[3,167,70037.0],[3,168,65519.0],[3,169,7182.0],[3,170,273077.0],[3,171,106745.0],[3,172,107824.0],[3,173,66392.0],[3,174,353884.0],[3,175,73090.0],[3,176,57408.0],[3,177,9559.0],[3,178,54469.0],[3,180,318230.0],[3,181,178425.0],[3,182,25120.0],[3,183,42822.0],[3,184,387.0],[3,185,81687.0],[3,186,20444.0],[3,187,31568.0],[3,188,26577.0],[3,189,172857.0],[3,190,94767.0],[3,191,50886.0],[3,192,24285.0],[3,193,10469.0],[3,194,82672.0],[3,195,41777.0],[3,196,15980.0],[3,197,18503.0],[3,198,58995.0],[3,199,45149.0],[3,200,71646.0],[3,201,237866.0],[3,202,41954.0],[3,203,38046.0],[3,204,17410.0],[3,205,49074.0],[3,206,5201.0],[3,207,33720.0],[3,208,102807.0],[3,209,232822.0],[3,210,35836.0],[3,211,47135.0],[3,212,87362.0],[3,213,98541.0],[3,214,4827.0],[3,215,42509.0],[3,216,11577.0],[3,217,49866.0],[3,218,2245.0],[3,219,98358.0],[3,220,140222.0],[3,221,249997.0],[3,222,4375.0],[3,223,65322.0],[3,224,58299.0],[3,225,63979.0],[3,226,67402.0],[3,227,17704.0],[3,228,9186.0],[3,229,37086.0],[3,230,105513.0],[3,231,123737.0],[3,233,53136.0],[3,234,52854.0],[3,235,232284.0],[3,236,2507.0],[3,237,23405.0],[3,238,132267.0],[3,239,125196.0],[3,240,14730.0],[3,241,32405.0],[3,242,233012.0],[3,243,21155.0],[3,244,145370.0],[3,245,90339.0],[3,246,67990.0],[3,247,3250.0],[3,248,16813.0],[3,249,114889.0],[3,250,39288.0],[3,251,90.0],[3,252,31391.0],[3,253,13523.0],[3,254,6784.0],[3,255,140762.0],[3,256,326671.0],[3,257,22681.0],[3,258,80891.0],[3,259,100259.0],[3,260,101657.0],[3,261,245029.0],[3,262,123113.0],[3,263,66110.0],[3,264,147643.0],[3,265,132826.0],[3,266,37184.0],[3,267,56303.0],[3,268,72060.0],[3,269,91598.0],[3,270,82471.0],[3,271,95592.0],[3,272,78285.0],[3,273,40872.0],[3,274,27989.0],[3,275,65456.0],[3,276,30922.0],[3,277,91284.0],[3,278,13714.0],[3,280,21167.0],[3,281,11648.0],[3,282,214200.0],[3,283,83043.0],[3,284,100434.0],[3,285,114102.0],[3,286,192877.0],[3,287,8030.0],[3,288,224.0],[3,289,264968.0],[3,290,9009.0],[3,291,57949.0],[3,292,119581.0],[3,293,12927.0],[3,294,20286.0],[3,295,18317.0],[3,296,86078.0],[3,297,14369.0],[3,298,70706.0],[3,299,23867.0],[3,300,62239.0],[3,301,43970.0],[3,302,27233.0],[3,303,43899.0],[3,304,118579.0],[3,305,39787.0],[3,306,236056.0],[3,307,24675.0],[3,309,36296.0],[3,310,130019.0],[3,311,106850.0],[3,312,79995.0],[3,313,190794.0],[3,314,325083.0],[3,315,113764.0],[3,316,110143.0],[3,317,82508.0],[3,318,54.0],[3,319,107874.0],[3,320,18510.0],[3,321,84255.0],[3,322,11616.0],[3,323,78325.0],[3,324,1352971.0],[3,325,158865.0],[3,326,35797.0],[3,327,28283.0],[3,328,341161.0],[3,329,37643.0],[3,330,72839.0],[3,331,103631.0],[3,332,510014.0],[3,333,34994.0],[3,334,69.0],[3,335,33017.0],[3,336,3023.0],[3,337,44923.0],[3,338,24034.0],[3,339,491.0],[3,340,122633.0],[3,341,73302.0],[3,342,31435.0],[3,343,261032.0],[3,344,79056.0],[3,345,202674.0],[3,346,87935.0],[3,347,149001.0],[3,348,408485.0],[3,349,93571.0],[3,350,7265.0],[3,351,356551.0],[3,352,20621.0],[3,353,250630.0],[3,354,84197.0],[3,355,1518.0],[3,356,145020.0],[3,357,2631.0],[3,358,21194.0],[3,359,343841.0],[3,360,138882.0],[3,361,153767.0],[3,362,387518.0],[3,363,220563.0],[3,364,18959.0],[3,365,34627.0],[3,366,91547.0],[3,367,81950.0],[3,368,97160.0],[3,369,210979.0],[3,370,237455.0],[3,371,57942.0],[3,372,55526.0],[3,373,21956.0],[3,374,221321.0],[3,375,95942.0],[3,376,136162.0],[3,377,214529.0],[3,378,106380.0],[3,379,36102.0],[3,380,40834.0],[3,381,32179.0],[3,382,24895.0],[3,383,109217.0],[3,384,43141.0],[3,385,72010.0],[3,386,76720.0],[3,387,5687.0],[3,388,7413.0],[3,389,27029.0],[3,390,5369.0],[3,391,204900.0],[3,392,23204.0],[3,393,1530.0],[3,394,351248.0],[3,395,30564.0],[3,396,104836.0],[3,397,197766.0],[3,398,107041.0],[3,399,27235.0],[3,400,4616.0],[3,401,15692.0],[3,402,17848.0],[3,403,74309.0],[3,404,92909.0],[3,405,31244.0],[3,406,37659.0],[3,407,12143.0],[3,408,20153.0],[3,409,328947.0],[3,410,1793.0],[3,411,32312.0],[3,412,98754.0],[3,413,110319.0],[3,414,79926.0],[3,415,105352.0],[3,416,15355.0],[3,417,158068.0],[3,418,582.0],[3,419,79347.0],[3,420,41900.0],[3,421,112683.0],[3,422,88200.0],[3,423,117803.0],[3,424,13252.0],[3,425,7608.0],[3,426,598595.0],[3,427,633050.0],[3,428,94519.0],[3,429,47255.0],[3,430,56096.0],[3,431,82582.0],[3,432,57866.0],[3,433,245227.0],[3,434,59571.0],[3,435,58974.0],[3,436,11729.0],[3,437,1401.0],[3,438,210045.0],[3,439,117827.0],[3,440,377496.0],[3,441,83750.0],[3,442,229846.0],[3,443,59686.0],[3,444,103593.0],[3,446,181056.0],[3,447,71625.0],[3,448,54618.0],[3,449,106719.0],[3,450,47.0],[3,451,66775.0],[3,452,92303.0],[3,453,59211.0],[3,454,77397.0],[3,455,68218.0],[3,456,165136.0],[3,457,80497.0],[3,458,106990.0],[3,459,91196.0],[3,460,34830.0],[3,461,70287.0],[3,462,91843.0],[3,463,82179.0],[3,464,152418.0],[3,465,64812.0],[3,466,6524.0],[3,467,278.0],[3,469,153943.0],[3,470,22871.0],[3,471,110809.0],[3,472,31726.0],[3,473,20867.0],[3,474,17443.0],[3,475,140735.0],[3,476,371.0],[3,477,75459.0],[3,478,82285.0],[3,479,6722.0],[3,480,234727.0],[3,481,19084.0],[3,482,91164.0],[3,483,190.0],[3,485,116.0],[3,486,10087.0],[3,487,21234.0],[3,488,80029.0],[3,489,271082.0],[3,490,162464.0],[3,491,27790.0],[3,492,416.0],[3,493,10283.0],[3,494,325803.0],[3,495,151701.0],[3,496,8902.0],[3,497,24930.0],[3,498,77095.0],[3,499,18641.0],[3,500,214180.0],[3,501,136704.0],[3,502,35790.0],[3,503,106289.0],[3,504,113798.0],[3,505,509072.0],[3,506,124779.0],[3,507,25841.0],[3,508,77569.0],[3,509,392057.0],[3,510,177521.0],[3,511,176236.0],[3,512,50982.0],[3,513,86611.0],[3,514,64873.0],[3,515,109715.0],[3,516,51257.0],[3,517,136163.0],[3,518,75116.0],[3,519,246346.0],[3,520,38808.0],[3,521,47972.0],[3,522,34340.0],[3,524,54967.0],[3,525,34012.0],[3,526,86017.0],[3,527,51014.0],[3,528,35382.0],[3,529,48546.0],[3,530,149238.0],[3,531,20662.0],[3,532,69749.0],[3,533,6145.0],[3,534,88299.0],[3,535,90333.0],[3,536,100768.0],[3,537,27127.0],[3,538,166219.0],[3,539,49918.0],[3,540,36620.0],[3,541,4692.0],[3,542,156256.0],[3,543,124658.0],[3,544,95293.0],[3,545,186934.0],[3,546,36138.0],[3,547,44984.0],[3,548,1007597.0],[3,549,112035.0],[3,550,160814.0],[3,551,410817.0],[3,552,17195.0],[3,553,13040.0],[3,554,44659.0],[3,555,375673.0],[3,556,18142.0],[3,557,34607.0],[3,558,71211.0],[3,559,13223.0],[3,560,69990.0],[3,561,52801.0],[3,562,17753.0],[3,563,49634.0],[3,564,102898.0],[3,565,456.0],[3,566,71980.0],[3,567,70157.0],[3,568,168.0],[3,569,62617.0],[3,570,100064.0],[3,571,172538.0],[3,572,64949.0],[3,573,115029.0],[3,574,17194.0],[3,575,154422.0],[3,576,119777.0],[3,577,26513.0],[3,578,31056.0],[3,579,127023.0],[3,580,28956.0],[3,582,39481.0],[3,583,265474.0],[3,584,50556.0],[3,585,167825.0],[3,586,97558.0],[3,587,92172.0],[3,588,10681.0],[3,589,9735.0],[3,590,169642.0],[3,591,76386.0],[3,592,42340.0],[3,593,133634.0],[3,594,550031.0],[3,595,65359.0],[3,596,1964.0],[3,597,21470.0],[3,598,104370.0],[3,599,80461.0],[3,600,114728.0],[3,601,83332.0],[3,602,83484.0],[3,603,56367.0],[3,604,210219.0],[3,605,86976.0],[3,606,53318.0],[3,607,4126.0],[3,608,30422.0],[3,609,68046.0],[3,610,84703.0],[3,611,242424.0],[3,612,76048.0],[3,613,240915.0],[3,614,43880.0],[3,615,89081.0],[3,616,3674.0],[3,617,23108.0],[3,618,542.0],[3,619,72848.0],[3,620,50483.0],[3,621,6838.0],[3,622,58602.0],[3,623,60862.0],[3,624,63062.0],[3,625,1833.0],[3,626,102647.0],[3,627,97421.0],[3,628,30253.0],[3,629,146013.0],[3,630,115658.0],[3,631,132457.0],[3,632,66148.0],[3,633,55685.0],[3,634,66084.0],[3,635,898510.0],[3,636,106034.0],[3,637,15798.0],[3,638,26254.0],[3,639,46280.0],[3,640,195175.0],[3,641,37113.0],[3,642,40790.0],[3,643,11609.0],[3,644,18222.0],[3,645,576.0],[3,646,3325.0],[3,647,6197.0],[3,649,692.0],[3,650,15039.0],[3,651,21292.0],[3,652,11737.0],[3,653,62550.0],[3,654,16577.0],[3,655,160962.0],[3,656,60066.0],[3,657,48904.0],[3,658,42469.0],[3,659,81000.0],[3,660,24495.0],[3,661,53972.0],[3,662,181509.0],[3,663,183079.0],[3,664,22827.0],[3,665,7438.0],[3,666,58303.0],[3,667,173200.0],[3,668,150104.0],[3,669,38307.0],[3,670,61473.0],[3,671,2160.0],[3,672,2845.0],[3,673,86849.0],[3,674,5631.0],[3,675,37684.0],[3,676,48380.0],[3,677,48145.0],[3,678,56742.0],[3,679,424006.0],[3,680,60396.0],[3,681,38092.0],[3,682,9934.0],[3,683,92737.0],[3,684,58151.0],[3,685,65714.0],[3,686,5557.0],[3,687,50445.0],[3,688,115495.0],[3,689,56355.0],[3,690,2201.0],[3,691,9891.0],[3,692,243393.0],[3,693,140047.0],[3,694,147660.0],[3,695,19970.0],[3,696,23825.0],[3,697,70213.0],[3,698,101162.0],[3,699,13154.0],[3,700,52455.0],[3,701,253888.0],[3,702,291691.0],[3,703,412325.0],[3,704,48315.0],[3,705,53267.0],[3,706,477.0],[3,707,11837.0],[3,708,1661.0],[3,709,80447.0],[3,710,32279.0],[3,711,25668.0],[3,712,69780.0],[3,713,106736.0],[3,714,66709.0],[3,715,76817.0],[3,716,107704.0],[3,717,19724.0],[3,718,65251.0],[3,719,67808.0],[3,720,251523.0],[3,721,22882.0],[3,722,72209.0],[3,723,47173.0],[3,724,130085.0],[3,725,69885.0],[3,726,106.0],[3,727,4840.0],[3,728,40632.0],[3,729,204534.0],[3,730,110930.0],[3,731,6340.0],[3,732,3529.0],[3,733,220360.0],[3,734,87295.0],[3,735,27596.0],[3,736,81246.0],[3,737,32155.0],[3,738,6376.0],[3,740,160960.0],[3,741,459280.0],[3,742,1867.0],[3,743,21281.0],[3,744,97234.0],[3,745,56632.0],[3,746,86559.0],[3,747,13268.0],[3,748,29167.0],[3,749,152096.0],[3,750,37541.0],[3,751,139617.0],[3,752,159.0],[3,753,44131.0],[3,754,36.0],[3,756,6802.0],[3,757,6063.0],[3,758,782.0],[3,760,10014.0],[3,761,44806.0],[3,762,721.0],[3,763,140485.0],[3,764,2026.0],[3,765,252281.0],[3,766,109238.0],[3,767,1089.0],[3,768,22437.0],[3,769,266.0],[3,770,111069.0],[3,771,25559.0],[3,772,13162.0],[3,773,7931.0],[3,774,87125.0],[3,775,62609.0],[3,776,54024.0],[3,778,8846.0],[3,780,47503.0],[3,781,385040.0],[3,782,62913.0],[3,783,1902.0],[3,784,914.0],[3,785,9002.0],[3,786,17088.0],[3,787,18424.0],[3,788,209035.0],[3,789,16841.0],[3,790,2144.0],[3,791,391.0],[3,792,12319.0],[3,793,2087.0],[3,794,3370.0],[3,795,42844.0],[3,796,106640.0],[3,797,74852.0],[3,798,31.0],[3,799,39.0],[3,800,4461.0],[3,801,86123.0],[3,802,47796.0],[3,803,14759.0],[3,804,270439.0],[3,805,41.0],[3,806,38030.0],[3,807,3180.0],[3,809,1073.0],[3,810,615.0],[3,811,337495.0],[3,812,63364.0],[3,813,109.0],[3,814,47.0],[3,815,11058.0],[3,816,691.0],[3,817,407262.0],[3,818,568.0],[3,819,33448.0],[3,820,44464.0],[3,821,131796.0],[3,822,101291.0],[3,823,156150.0],[3,824,10882.0],[3,825,188.0],[3,826,183221.0],[3,827,34602.0],[3,829,27259.0],[3,830,116.0],[3,831,66018.0],[3,832,18.0],[3,833,2075.0],[3,834,198.0],[3,835,34200.0],[3,836,32132.0],[3,837,3536.0],[3,838,360498.0],[3,839,10836.0],[3,840,77320.0],[3,841,104747.0],[3,842,382469.0],[3,843,1558.0],[3,844,3087.0],[3,846,181.0],[3,847,105328.0],[3,848,121923.0],[3,849,20058.0],[3,850,114472.0],[3,852,5803.0],[3,853,87179.0],[3,854,537551.0],[3,855,897.0],[3,856,72.0],[3,857,2263.0],[3,858,6258.0],[3,859,89345.0],[3,860,10613.0],[3,861,13340.0],[3,862,28270.0],[3,864,10959.0],[3,865,184.0],[3,866,31918.0],[3,867,112338.0],[3,868,43149.0],[3,869,239255.0],[3,870,48649.0],[3,871,2143.0],[3,872,13169.0],[3,873,626.0],[3,874,41051.0],[3,875,70309.0],[3,876,111312.0],[3,877,59807.0],[3,878,24257.0],[3,879,108401.0],[3,880,1263.0],[3,881,8016.0],[3,882,914.0],[3,883,76778.0],[3,884,84386.0],[3,885,11516.0],[3,886,41818.0],[3,887,21694.0],[3,888,82286.0],[3,889,100775.0],[3,890,344984.0],[3,891,2354.0],[3,892,111197.0],[3,893,10184.0],[3,894,93498.0],[3,895,243.0],[3,896,716.0],[3,897,39057.0],[3,898,176.0],[3,900,121623.0],[3,901,47497.0],[3,902,1112.0],[3,903,2240.0],[3,905,26344.0],[3,906,108264.0],[3,907,65973.0],[3,908,3889.0],[3,909,23900.0],[3,910,31770.0],[3,911,583.0],[3,912,41520.0],[3,913,70250.0],[3,914,90298.0],[3,915,17296.0],[3,916,31934.0],[3,917,25655.0],[3,918,5707.0],[3,919,1853.0],[3,920,16740.0],[3,921,109627.0],[3,922,76499.0],[3,923,16925.0],[3,924,70419.0],[3,925,13360.0],[3,926,10892.0],[3,927,24584.0],[3,928,5684.0],[3,930,428.0],[3,931,81794.0],[3,932,9951.0],[3,933,46179.0],[3,934,229372.0],[3,936,430.0],[3,937,212109.0],[3,938,42997.0],[3,939,35840.0],[3,940,74295.0],[3,941,24525.0],[3,942,1327.0],[3,943,204459.0],[3,944,211846.0],[3,945,140806.0],[3,946,84048.0],[3,947,143984.0],[3,948,99745.0],[3,949,469424.0],[3,951,3666.0],[3,952,110986.0],[3,953,629.0],[3,954,48665.0],[3,955,437275.0],[3,956,2725.0],[3,957,2749.0],[3,958,56913.0],[3,959,4027.0],[3,960,65742.0],[3,961,53575.0],[3,962,9332.0],[3,963,43586.0],[3,964,9573.0],[3,965,46.0],[3,966,48480.0],[3,967,188924.0],[3,968,200700.0],[3,969,41075.0],[3,970,3479.0],[3,971,365.0],[3,972,44259.0],[3,973,70485.0],[3,974,3499.0],[3,975,114692.0],[3,976,256840.0],[3,977,10553.0],[3,978,131512.0],[3,979,49488.0],[3,980,114509.0],[3,981,5761.0],[3,982,5886.0],[3,983,89196.0],[3,984,106844.0],[3,985,1911.0],[3,986,63678.0],[3,987,71189.0],[3,988,50729.0],[3,989,4109.0],[3,990,99482.0],[3,992,17115.0],[3,993,53495.0],[3,994,136079.0],[3,995,37906.0],[3,996,40895.0],[3,997,67734.0],[3,998,101814.0],[3,999,176976.0],[3,1000,106086.0],[3,1002,57437.0],[3,1003,97297.0],[3,1004,8300.0],[3,1005,91288.0],[3,1006,22501.0],[3,1007,149591.0],[3,1008,11325.0],[3,1009,201.0],[3,1010,61548.0],[3,1011,63463.0],[3,1012,26363.0],[3,1013,47085.0],[3,1014,33718.0],[3,1015,181475.0],[3,1016,118047.0],[3,1017,566.0],[3,1018,6186.0],[3,1019,3079.0],[3,1020,682.0],[3,1021,2366.0],[3,1022,32.0],[3,1023,92.0],[3,1024,116.0],[3,1025,3246.0],[3,1026,765.0],[3,1027,2868.0],[3,1028,466.0],[3,1029,3095.0],[3,1030,9655.0],[3,1031,11504.0],[3,1032,5354.0],[3,1033,2453.0],[3,1034,142.0],[3,1035,289.0],[3,1036,10598.0],[3,1037,3741.0],[3,1038,1742.0],[3,1039,5706.0],[3,1040,2525.0],[3,1041,4264.0],[3,1042,1512.0],[3,1044,4097.0],[3,1045,3961.0],[3,1046,62.0],[3,1047,1238.0],[3,1048,1382.0],[3,1049,9297.0],[3,1050,3370.0],[3,1051,157936.0],[3,1052,4108.0],[3,1053,558.0],[3,1054,9937.0],[3,1055,9350.0],[3,1056,10911.0],[3,1057,12.0],[3,1058,5917.0],[3,1059,9616.0],[3,1060,18.0],[3,1061,10792.0],[3,1062,1394.0],[3,1063,29798.0],[3,1064,122.0],[3,1065,16395.0],[3,1066,471.0],[3,1067,2171.0],[3,1068,42197.0],[3,1069,732.0],[3,1070,33.0],[3,1071,12135.0],[3,1072,5585.0],[3,1073,12531.0],[3,1074,3183.0],[3,1075,9930.0],[3,1076,8635.0],[3,1077,8743.0],[3,1078,1915.0],[3,1079,3742.0],[3,1080,17339.0],[3,1082,23.0],[3,1083,36.0],[3,1084,5704.0],[3,1085,1649.0],[3,1086,503.0],[3,1087,820.0],[3,1088,1643.0],[3,1089,19286.0],[3,1090,8068.0],[3,1091,3103.0],[3,1092,23935.0],[3,1094,7290.0],[3,1095,13779.0],[3,1096,126.0],[3,1098,576.0],[3,1099,11825.0],[3,1100,93.0],[3,1101,1741.0],[3,1102,23671.0],[3,1103,1238.0],[3,1106,1557.0],[3,1107,9443.0],[3,1108,52.0],[3,1109,7552.0],[3,1110,3731.0],[3,1111,17114.0],[3,1112,4841.0],[3,1113,4984.0],[3,1114,21655.0],[3,1115,187.0],[3,1116,22927.0],[3,1117,10577.0],[3,1118,4695.0],[3,1119,3459.0],[3,1120,3624.0],[3,1121,4559.0],[3,1122,2090.0],[3,1123,9273.0],[3,1124,5976.0],[3,1125,1048.0],[3,1126,25.0],[3,1127,49.0],[3,1128,4717.0],[3,1129,2869.0],[3,1130,172.0],[3,1131,16500.0],[3,1132,9236.0],[3,1133,4029.0],[3,1134,2742.0],[3,1135,4879.0],[3,1136,716.0],[3,1137,993.0],[3,1138,7121.0],[3,1139,624.0],[3,1140,9384.0],[3,1141,813.0],[3,1142,4013.0],[3,1143,191.0],[3,1144,174.0],[3,1145,12073.0],[3,1146,4770.0],[3,1147,11834.0],[3,1148,5381.0],[3,1149,230.0],[3,1150,7460.0],[3,1151,1382.0],[3,1152,1221.0],[3,1153,7842.0],[3,1154,1188.0],[3,1155,1123.0],[3,1156,486.0],[3,1157,4808.0],[3,1158,3581.0],[3,1159,47.0],[3,1160,227.0],[3,1161,17438.0],[3,1162,359.0],[3,1163,685.0],[3,1164,111.0],[3,1165,17420.0],[3,1166,19320.0],[3,1167,2405.0],[3,1168,354.0],[3,1169,17088.0],[3,1170,14954.0],[3,1171,5944.0],[3,1172,1483.0],[3,1173,1367.0],[3,1174,10796.0],[3,1175,5892.0],[3,1176,175.0],[3,1177,818.0],[3,1178,4063.0],[3,1179,493.0],[3,1180,4035.0],[3,1181,2965.0],[3,1182,944.0],[3,1183,25.0],[3,1185,1615.0],[3,1186,7397.0],[3,1187,463.0],[3,1188,87.0],[3,1189,9204.0],[3,1190,9045.0],[3,1191,3439.0],[3,1192,28633.0],[3,1193,25081.0],[3,1195,2855.0],[3,1196,3701.0],[3,1197,13208.0],[3,1198,679.0],[3,1199,6216.0],[3,1200,9884.0],[3,1201,494.0],[3,1202,7271.0],[3,1203,18119.0],[3,1204,3275.0],[3,1205,4377.0],[3,1206,12435.0],[3,1207,166.0],[3,1208,3004.0],[3,1210,90.0],[3,1211,24633.0],[3,1212,110.0],[3,1213,1935.0],[3,1214,3011.0],[3,1215,25.0],[3,1216,5588.0],[3,1217,7548.0],[3,1219,1396.0],[3,1220,7300.0],[3,1221,6339.0],[3,1222,1.0],[3,1224,3572.0],[3,1225,614.0],[3,1226,2510.0],[3,1227,18.0],[3,1228,7649.0],[3,1229,941.0],[3,1230,3192.0],[3,1231,4507.0],[3,1232,21957.0],[3,1233,377.0],[3,1234,3298.0],[3,1235,152.0],[3,1236,1139.0],[3,1237,25.0],[3,1238,8735.0],[3,1239,712.0],[3,1240,5676.0],[3,1241,3250.0],[3,1242,1039.0],[3,1243,6320.0],[3,1244,19121.0],[3,1245,7534.0],[3,1246,6.0],[3,1247,13544.0],[3,1248,975.0],[3,1249,127.0],[3,1250,644.0],[3,1251,6846.0],[3,1252,2912.0],[3,1253,23986.0],[3,1254,272.0],[3,1255,867.0],[3,1256,2070.0],[3,1257,6291.0],[3,1258,3574.0],[3,1259,4078.0],[3,1260,16530.0],[3,1261,455.0],[3,1262,4340.0],[3,1263,2138.0],[3,1264,14017.0],[3,1265,3254.0],[3,1266,19341.0],[3,1267,3204.0],[3,1268,13279.0],[3,1269,18789.0],[3,1270,38.0],[3,1271,74.0],[3,1272,1386.0],[3,1273,2848.0],[3,1274,15448.0],[3,1275,214.0],[3,1276,4163.0],[3,1277,11159.0],[3,1278,1128.0],[3,1279,13074.0],[3,1280,11898.0],[3,1281,3198.0],[3,1282,2335.0],[3,1283,3650.0],[3,1284,9.0],[3,1285,1250.0],[3,1286,227.0],[3,1287,11871.0],[3,1288,14776.0],[3,1290,287.0],[3,1291,425.0],[3,1292,247.0],[3,1293,14622.0],[3,1294,19631.0],[3,1295,1285.0],[3,1296,1925.0],[3,1297,9697.0],[3,1298,36916.0],[3,1299,3503.0],[3,1300,4560.0],[3,1301,124.0],[3,1302,3449.0],[3,1303,6967.0],[3,1304,6725.0],[3,1305,206.0],[3,1306,14130.0],[3,1307,3088.0],[3,1308,485.0],[3,1309,5385.0],[3,1310,3117.0],[3,1311,1093.0],[3,1312,815.0],[3,1313,536.0],[3,1314,4594.0],[3,1315,1758.0],[3,1316,12536.0],[3,1317,9247.0],[3,1318,711.0],[3,1319,691.0],[3,1320,6300.0],[3,1321,9809.0],[3,1322,82.0],[3,1323,915.0],[3,1324,1018.0],[3,1325,179.0],[3,1326,4423.0],[3,1327,7698.0],[3,1328,4602.0],[3,1329,84.0],[3,1330,8593.0],[3,1331,359.0],[3,1332,13.0],[3,1333,33186.0],[3,1334,477.0],[3,1335,5491.0],[3,1336,38796.0],[3,1337,404.0],[3,1338,550.0],[3,1339,9327.0],[3,1340,1607.0],[3,1341,2114.0],[3,1342,8456.0],[3,1343,170.0],[3,1344,5427.0],[3,1345,1348.0],[3,1346,273.0],[3,1347,7247.0],[3,1348,22438.0],[3,1349,874.0],[3,1350,26716.0],[3,1351,1779.0],[3,1353,290.0],[3,1354,16103.0],[3,1355,9125.0],[3,1356,4600.0],[3,1357,3440.0],[3,1358,15257.0],[3,1359,52061.0],[3,1360,1610.0],[3,1361,11224.0],[3,1363,5726.0],[3,1364,33.0],[3,1365,2597.0],[3,1366,2354.0],[3,1367,73.0],[3,1368,50271.0],[3,1369,11277.0],[3,1370,1374.0],[3,1371,18494.0],[3,1372,6356.0],[3,1373,4644.0],[3,1374,1491.0],[3,1375,17327.0],[3,1376,4393.0],[3,1377,144756.0],[3,1378,5761.0],[3,1379,13.0],[3,1380,2.0],[3,1381,227.0],[3,1382,284.0],[3,1383,110.0],[3,1384,1.0],[3,1385,6426.0],[3,1386,1208.0],[3,1387,792.0],[3,1388,28756.0],[3,1389,8519.0],[3,1390,32641.0],[3,1391,4682.0],[3,1392,15298.0],[3,1393,54470.0],[3,1394,11071.0],[3,1395,5758.0],[3,1396,158878.0],[3,1397,533.0],[3,1398,3091.0],[3,1399,6703.0],[3,1400,2.0],[3,1401,13242.0],[3,1402,127.0],[3,1403,426.0],[3,1404,19666.0],[3,1405,17277.0],[3,1406,11404.0],[3,1407,8110.0],[3,1408,25730.0],[3,1409,1093.0],[3,1410,4710.0],[3,1411,9316.0],[3,1412,6575.0],[3,1413,6669.0],[3,1414,25308.0],[3,1415,55050.0],[3,1416,2854.0],[3,1417,5707.0],[3,1418,1978.0],[3,1419,18146.0],[3,1420,14020.0],[3,1421,8465.0],[3,1422,20281.0],[3,1423,4152.0],[3,1424,479.0],[3,1425,1388.0],[3,1426,3102.0],[3,1427,1354.0],[3,1428,16490.0],[3,1429,7324.0],[3,1430,30224.0],[3,1431,1014.0],[3,1432,207.0],[3,1433,32.0],[3,1434,1245.0],[3,1435,56.0],[3,1436,29442.0],[3,1438,31.0],[3,1439,11002.0],[3,1440,13.0],[3,1441,27378.0],[3,1442,33247.0],[3,1443,23447.0],[3,1444,363.0],[3,1445,8.0],[3,1446,430.0],[3,1447,576.0],[3,1448,29559.0],[3,1449,5549.0],[3,1450,735.0],[3,1451,470.0],[3,1452,300.0],[3,1453,2509.0],[3,1454,71945.0],[3,1455,20.0],[3,1456,4652.0],[3,1457,4474.0],[3,1458,6799.0],[3,1459,4569.0],[3,1460,17451.0],[3,1461,4213.0],[3,1462,26733.0],[3,1463,36.0],[3,1464,15911.0],[3,1465,251.0],[3,1466,10484.0],[3,1467,3508.0],[3,1468,5645.0],[3,1469,2954.0],[3,1470,54.0],[3,1471,154124.0],[3,1472,13170.0],[3,1473,25126.0],[3,1474,13457.0],[3,1475,98.0],[3,1476,14201.0],[3,1477,33339.0],[3,1478,18170.0],[3,1479,6900.0],[3,1480,1812.0],[3,1481,28.0],[3,1482,31.0],[3,1483,180.0],[3,1484,1781.0],[3,1485,12722.0],[3,1486,1442.0],[3,1487,3703.0],[3,1488,2.0],[3,1489,4225.0],[3,1490,18099.0],[3,1491,456.0],[3,1492,22162.0],[3,1493,5.0],[3,1494,10417.0],[3,1495,14487.0],[3,1496,1128.0],[3,1497,11859.0],[3,1498,5439.0],[3,1499,4983.0],[3,1500,4738.0],[3,1501,701.0],[3,1502,7083.0],[3,1503,1274.0],[3,1504,33511.0],[3,1505,9922.0],[3,1506,24643.0],[3,1507,15047.0],[3,1508,139.0],[3,1509,40.0],[3,1511,22343.0],[3,1512,109.0],[3,1513,2863.0],[3,1514,10661.0],[3,1515,1564.0],[3,1516,17252.0],[3,1517,25.0],[3,1518,3741.0],[3,1519,19143.0],[3,1520,154.0],[3,1521,1953.0],[3,1522,2653.0],[3,1523,73.0],[3,1524,2.0],[3,1525,30.0],[3,1526,81.0],[3,1527,295.0],[3,1528,41883.0],[3,1529,28175.0],[3,1530,36.0],[3,1531,579.0],[3,1532,30166.0],[3,1533,5550.0],[3,1534,109.0],[3,1535,255.0],[3,1536,4057.0],[3,1537,1470.0],[3,1538,18518.0],[3,1539,20535.0],[3,1540,1544.0],[3,1541,18401.0],[3,1542,576.0],[3,1543,145436.0],[3,1544,10689.0],[3,1545,871.0],[3,1546,18417.0],[3,1547,20572.0],[3,1548,6399.0],[3,1549,9184.0],[3,1550,1473.0],[3,1551,9836.0],[3,1552,2998.0],[3,1553,2381.0],[3,1554,22717.0],[3,1555,28000.0],[3,1556,78228.0],[3,1557,8440.0],[3,1558,851.0],[3,1559,2488.0],[3,1561,9100.0],[3,1562,2898.0],[3,1563,21021.0],[3,1564,1791.0],[3,1565,1399.0],[3,1566,2871.0],[3,1567,19248.0],[3,1568,153.0],[3,1569,11263.0],[3,1570,459.0],[3,1571,11182.0],[3,1572,25579.0],[3,1573,5114.0],[3,1574,1304.0],[3,1575,43613.0],[3,1576,6405.0],[3,1577,3914.0],[3,1578,558.0],[3,1579,8513.0],[3,1580,4134.0],[3,1581,16033.0],[3,1582,8389.0],[3,1583,8663.0],[3,1584,756.0],[3,1585,86998.0],[3,1586,23764.0],[3,1587,63769.0],[3,1588,51126.0],[3,1589,127.0],[3,1590,16492.0],[3,1591,7593.0],[3,1592,35714.0],[3,1593,380.0],[3,1594,11961.0],[3,1595,15455.0],[3,1596,275.0],[3,1597,37057.0],[3,1598,6543.0],[3,1599,1920.0],[3,1600,3303.0],[3,1601,2398.0],[3,1602,170.0],[3,1603,9.0],[3,1604,5145.0],[3,1605,10722.0],[3,1606,10.0],[3,1607,39.0],[3,1608,26351.0],[3,1609,1952.0],[3,1610,18601.0],[3,1611,25723.0],[3,1612,716.0],[3,1613,16374.0],[3,1614,56294.0],[3,1615,6641.0],[3,1616,1396.0],[3,1617,5422.0],[3,1618,2283.0],[3,1619,15.0],[3,1621,1716.0],[3,1622,23316.0],[3,1623,4412.0],[3,1624,5168.0],[3,1625,7608.0],[3,1626,17563.0],[3,1627,965.0],[3,1628,622.0],[3,1629,16782.0],[3,1630,7991.0],[3,1631,12288.0],[3,1632,2665.0],[3,1633,7806.0],[3,1634,12709.0],[3,1635,65.0],[3,1636,1124.0],[3,1637,7832.0],[3,1638,4835.0],[3,1639,7835.0],[3,1640,15847.0],[3,1641,18613.0],[3,1642,55673.0],[3,1643,3771.0],[3,1644,40.0],[3,1645,124.0],[3,1646,1918.0],[3,1647,3280.0],[3,1648,3372.0],[3,1649,17952.0],[3,1650,100188.0],[3,1651,4594.0],[3,1652,13595.0],[3,1653,16.0],[3,1654,99.0],[3,1655,35.0],[3,1656,355.0],[3,1657,4842.0],[3,1658,15478.0],[3,1659,8448.0],[3,1660,9211.0],[3,1661,22788.0],[3,1662,76.0],[3,1663,7163.0],[3,1664,357.0],[3,1665,8619.0],[3,1666,58750.0],[3,1667,3392.0],[3,1668,4489.0],[3,1669,12336.0],[3,1670,9806.0],[3,1671,5132.0],[3,1672,4041.0],[3,1673,871.0],[3,1674,67283.0],[3,1675,4120.0],[3,1676,15397.0],[3,1677,513.0],[3,1678,674.0],[3,1680,81.0],[3,1681,31.0],[3,1682,1.0],[3,1683,19.0],[3,1684,3217.0],[3,1685,796.0],[3,1686,2645.0],[3,1687,1799.0],[3,1688,10656.0],[3,1689,3791.0],[3,1690,2384.0],[3,1691,691.0],[3,1692,9828.0],[3,1693,3020.0],[3,1694,2318.0],[3,1695,2298.0],[3,1696,20927.0],[3,1697,1897.0],[3,1698,618.0],[3,1699,7969.0],[3,1700,18967.0],[3,1701,21163.0],[3,1702,1258.0],[3,1703,3233.0],[3,1704,27.0],[3,1705,29.0],[3,1706,10878.0],[3,1707,41.0],[3,1708,7211.0],[3,1709,5436.0],[3,1710,1244.0],[3,1711,2620.0],[3,1712,20901.0],[3,1713,8120.0],[3,1714,3120.0],[3,1715,56.0],[3,1716,6407.0],[3,1717,6719.0],[3,1718,53741.0],[3,1719,324.0],[3,1720,6701.0],[3,1721,3724.0],[3,1722,1794.0],[3,1723,109.0],[3,1724,1211.0],[3,1725,79322.0],[3,1726,56234.0],[3,1727,9094.0],[3,1728,71.0],[3,1729,497.0],[3,1730,763.0],[3,1731,8436.0],[3,1732,144.0],[3,1733,7554.0],[3,1734,10279.0],[3,1735,42767.0],[3,1736,19002.0],[3,1737,3155.0],[3,1738,3597.0],[3,1739,30.0],[3,1740,113.0],[3,1741,109.0],[3,1742,2291.0],[3,1743,1641.0],[3,1744,249.0],[3,1745,9064.0],[3,1746,6368.0],[3,1747,5797.0],[3,1748,15745.0],[3,1749,7495.0],[3,1750,5752.0],[3,1751,7895.0],[3,1752,732.0],[3,1753,13774.0],[3,1754,9797.0],[3,1755,33595.0],[3,1756,822.0],[3,1757,7201.0],[3,1758,6527.0],[3,1759,1.0],[3,1760,920.0],[3,1761,260.0],[3,1762,10690.0],[3,1763,5924.0],[3,1764,8.0],[3,1765,108.0],[3,1766,12387.0],[3,1767,23861.0],[3,1768,7002.0],[3,1769,2945.0],[3,1770,2058.0],[3,1771,64.0],[3,1773,34087.0],[3,1774,62569.0],[3,1775,5.0],[3,1776,714.0],[3,1777,8153.0],[3,1778,3435.0],[3,1779,2410.0],[3,1780,413.0],[3,1781,2006.0],[3,1782,9374.0],[3,1783,1460.0],[3,1784,41411.0],[3,1785,2.0],[3,1786,3677.0],[3,1787,3.0],[3,1789,158.0],[3,1790,6.0],[3,1791,2.0],[3,1792,1094.0],[3,1793,339.0],[3,1794,1553.0],[3,1795,139.0],[3,1797,6448.0],[3,1798,123.0],[3,1799,2489.0],[3,1800,6849.0],[3,1801,8.0],[3,1802,5084.0],[3,1803,1.0],[3,1804,10794.0],[3,1805,791.0],[3,1806,6980.0],[3,1807,22.0],[3,1808,5249.0],[3,1809,5729.0],[3,1810,99.0],[3,1811,10133.0],[3,1813,1197.0],[3,1814,120.0],[3,1815,361.0],[3,1816,36054.0],[3,1817,3547.0],[3,1818,3.0],[3,1819,264.0],[3,1820,845.0],[3,1821,13.0],[3,1822,1649.0],[3,1823,41148.0],[3,1824,2691.0],[3,1825,1889.0],[3,1826,128.0],[3,1827,5.0],[3,1828,735.0],[3,1830,23.0],[3,1831,1263.0],[3,1832,859.0],[3,1833,2.0],[3,1834,722.0],[3,1835,2173.0],[3,1836,180.0],[3,1837,5392.0],[3,1839,1796.0],[3,1840,300.0],[3,1841,8.0],[3,1842,848.0],[3,1843,28.0],[3,1844,29271.0],[3,1845,3326.0],[3,1846,29.0],[3,1847,17.0],[3,1848,37.0],[3,1849,1262.0],[3,1850,53549.0],[3,1852,1833.0],[3,1853,8484.0],[3,1854,4124.0],[3,1855,761.0],[3,1856,11141.0],[3,1857,147.0],[3,1858,12802.0],[3,1859,5635.0],[3,1860,2694.0],[3,1861,6066.0],[3,1863,1153.0],[3,1864,6.0],[3,1865,2666.0],[3,1866,24573.0],[3,1867,173.0],[3,1868,9125.0],[3,1869,144.0],[3,1870,21874.0],[3,1871,4517.0],[3,1872,92771.0],[3,1873,47.0],[3,1874,116.0],[3,1875,23.0],[3,1876,26377.0],[3,1877,10589.0],[3,1878,97.0],[3,1880,3159.0],[3,1881,106395.0],[3,1882,10.0],[3,1883,2210.0],[3,1884,830.0],[3,1885,3879.0],[3,1886,83.0],[3,1887,1989.0],[3,1889,57.0],[3,1890,2.0],[3,1891,1685.0],[3,1892,13005.0],[3,1893,8174.0],[3,1894,28157.0],[3,1895,2779.0],[3,1896,3.0],[3,1897,2817.0],[3,1898,1.0],[3,1899,1731.0],[3,1900,2513.0],[3,1901,4939.0],[3,1902,9465.0],[3,1903,1958.0],[3,1904,1643.0],[3,1905,2598.0],[3,1906,1481.0],[3,1907,94.0],[3,1908,267.0],[3,1909,22.0],[3,1910,15904.0],[3,1911,5313.0],[3,1912,141.0],[3,1913,4246.0],[3,1914,798.0],[3,1915,453.0],[3,1916,1833.0],[3,1917,10.0],[3,1918,17391.0],[3,1919,28.0],[3,1920,6333.0],[3,1921,405.0],[3,1922,6145.0],[3,1924,90.0],[3,1925,1902.0],[3,1926,191.0],[3,1927,2233.0],[3,1929,5463.0],[3,1930,586.0],[3,1931,31.0],[3,1932,6513.0],[3,1933,126.0],[3,1934,9.0],[3,1936,362.0],[3,1937,2300.0],[3,1938,2728.0],[3,1939,108.0],[3,1940,4877.0],[3,1941,16195.0],[3,1942,1.0],[3,1943,717.0],[3,1944,4700.0],[3,1945,7810.0],[3,1946,319.0],[3,1947,273.0],[3,1948,12328.0],[3,1949,5966.0],[3,1950,931.0],[3,1951,23.0],[3,1952,1747.0],[3,1953,121.0],[3,1954,6794.0],[3,1955,887.0],[3,1956,5786.0],[3,1957,1809.0],[3,1958,7.0],[3,1959,1262.0],[3,1960,123.0],[3,1962,20.0],[3,1963,650.0],[3,1964,158.0],[3,1965,3841.0],[3,1966,10557.0],[3,1967,9.0],[3,1968,28.0],[3,1969,103.0],[3,1970,8614.0],[3,1971,1133.0],[3,1972,3806.0],[3,1973,630.0],[3,1974,34.0],[3,1975,14402.0],[3,1976,11022.0],[3,1977,13279.0],[3,1978,6504.0],[3,1979,11052.0],[3,1980,4171.0],[3,1981,30751.0],[3,1983,16.0],[3,1984,3935.0],[3,1985,16.0],[3,1986,1812.0],[3,1987,16899.0],[3,1988,717.0],[3,1990,928.0],[3,1991,48.0],[3,1992,3865.0],[3,1993,1215.0],[3,1994,1085.0],[3,1995,127.0],[3,1996,331.0],[3,1998,3863.0],[3,1999,23621.0],[3,2000,25472.0],[3,2001,796.0],[3,2002,5223.0],[3,2003,1.0],[3,2004,24151.0],[3,2005,13288.0],[3,2006,3146.0],[3,2007,2715.0],[3,2008,9413.0],[3,2009,20921.0],[3,2010,1332.0],[3,2011,2410.0],[3,2012,1881.0],[3,2013,5610.0],[3,2014,77.0],[3,2015,133.0],[3,2016,1159.0],[3,2017,5922.0],[3,2018,405.0],[3,2019,1055.0],[3,2020,99.0],[3,2021,714.0],[3,2023,409.0],[3,2024,109.0],[3,2025,1856.0],[3,2027,18232.0],[3,2028,22851.0],[3,2029,6002.0],[3,2030,1698.0],[3,2031,4431.0],[3,2032,6626.0],[3,2033,3614.0],[3,2034,6782.0],[3,2035,5150.0],[3,2036,1.0],[3,2037,3169.0],[3,2038,8593.0],[3,2039,3563.0],[3,2040,20781.0],[3,2041,1.0],[3,2042,2663.0],[3,2043,79.0],[3,2045,1835.0],[3,2046,4133.0],[3,2047,1317.0],[3,2048,2147.0],[3,2049,2555.0],[3,2050,4010.0],[3,2051,5010.0],[4,0,34119.0],[4,1,5062.0],[4,2,5778.0],[4,3,3211.0],[4,4,11038.0],[4,5,28639.0],[4,6,20812.0],[4,7,20659.0],[4,8,4337.0],[4,9,5504.0],[4,10,26501.0],[4,11,33006.0],[4,12,11291.0],[4,13,157.0],[4,14,9778.0],[4,15,49037.0],[4,16,9014.0],[4,17,12941.0],[4,18,13479.0],[4,19,65550.0],[4,20,79461.0],[4,21,15428.0],[4,22,33.0],[4,23,21046.0],[4,24,15794.0],[4,25,1228.0],[4,26,13536.0],[4,27,27811.0],[4,28,18136.0],[4,29,16694.0],[4,30,20577.0],[4,31,7739.0],[4,32,45599.0],[4,33,74667.0],[4,34,78213.0],[4,35,95.0],[4,36,43159.0],[4,37,29685.0],[4,38,38.0],[4,39,30422.0],[4,40,14512.0],[4,41,31971.0],[4,42,11108.0],[4,43,46448.0],[4,44,12354.0],[4,45,7271.0],[4,46,39976.0],[4,47,1545.0],[4,48,7365.0],[4,49,19988.0],[4,50,23466.0],[4,51,13926.0],[4,52,27922.0],[4,53,8850.0],[4,54,24415.0],[4,55,13675.0],[4,56,10475.0],[4,57,50633.0],[4,58,135976.0],[4,59,2266.0],[4,60,2054.0],[4,61,26334.0],[4,62,20449.0],[4,63,31833.0],[4,64,27553.0],[4,65,19190.0],[4,66,40662.0],[4,67,36162.0],[4,68,67048.0],[4,69,55504.0],[4,70,55892.0],[4,71,423.0],[4,73,10459.0],[4,74,47517.0],[4,75,867.0],[4,76,18764.0],[4,77,19121.0],[4,78,6754.0],[4,79,5327.0],[4,81,17983.0],[4,82,21817.0],[4,83,3483.0],[4,84,67393.0],[4,85,37200.0],[4,86,28881.0],[4,87,29735.0],[4,88,15446.0],[4,89,75003.0],[4,90,1317.0],[4,91,17622.0],[4,92,26590.0],[4,93,4228.0],[4,94,9371.0],[4,95,14756.0],[4,96,7067.0],[4,97,19836.0],[4,98,59778.0],[4,99,3708.0],[4,100,3403.0],[4,101,7099.0],[4,102,21921.0],[4,103,29120.0],[4,104,5373.0],[4,105,173809.0],[4,106,44.0],[4,107,53748.0],[4,108,96202.0],[4,109,43650.0],[4,110,9110.0],[4,111,1361.0],[4,112,37027.0],[4,113,40720.0],[4,114,25244.0],[4,115,27875.0],[4,116,2759.0],[4,117,1438.0],[4,118,29951.0],[4,119,56686.0],[4,120,1333.0],[4,121,40169.0],[4,122,29198.0],[4,123,16643.0],[4,124,25723.0],[4,125,37395.0],[4,126,12763.0],[4,127,29978.0],[4,128,9257.0],[4,129,9109.0],[4,130,23686.0],[4,131,12181.0],[4,132,3499.0],[4,133,10493.0],[4,134,5833.0],[4,135,5682.0],[4,136,2643.0],[4,137,12889.0],[4,138,49557.0],[4,139,6794.0],[4,140,17775.0],[4,141,25273.0],[4,142,162806.0],[4,143,76732.0],[4,144,16702.0],[4,145,23657.0],[4,146,34169.0],[4,147,21804.0],[4,148,179.0],[4,149,29519.0],[4,150,11004.0],[4,151,56279.0],[4,152,26349.0],[4,153,15339.0],[4,154,29541.0],[4,155,1579.0],[4,156,24224.0],[4,157,19297.0],[4,158,9036.0],[4,159,10218.0],[4,160,31131.0],[4,161,19263.0],[4,162,27973.0],[4,163,30421.0],[4,164,71811.0],[4,165,136.0],[4,166,10792.0],[4,167,15941.0],[4,168,30053.0],[4,169,695.0],[4,170,31188.0],[4,171,35138.0],[4,172,7245.0],[4,173,27000.0],[4,174,38247.0],[4,175,13862.0],[4,176,7327.0],[4,177,3435.0],[4,178,19030.0],[4,180,47332.0],[4,181,45443.0],[4,182,8916.0],[4,183,9079.0],[4,185,41363.0],[4,186,135.0],[4,187,11284.0],[4,188,23945.0],[4,189,154606.0],[4,190,40315.0],[4,191,2277.0],[4,192,4081.0],[4,193,2824.0],[4,194,57222.0],[4,195,12961.0],[4,196,8580.0],[4,197,6691.0],[4,198,36655.0],[4,199,13153.0],[4,200,17349.0],[4,201,57634.0],[4,202,73858.0],[4,203,24669.0],[4,204,2941.0],[4,205,22411.0],[4,206,2023.0],[4,207,14647.0],[4,208,26790.0],[4,209,34426.0],[4,210,18095.0],[4,211,11370.0],[4,212,20358.0],[4,213,29447.0],[4,214,2382.0],[4,215,17393.0],[4,216,2818.0],[4,217,16847.0],[4,218,1037.0],[4,219,15725.0],[4,220,30230.0],[4,221,67884.0],[4,222,1854.0],[4,223,39921.0],[4,224,18241.0],[4,225,40098.0],[4,226,18989.0],[4,227,945.0],[4,228,4242.0],[4,229,12029.0],[4,230,21774.0],[4,231,26409.0],[4,233,20072.0],[4,234,38797.0],[4,235,10265.0],[4,236,229.0],[4,237,6940.0],[4,238,7161.0],[4,239,25045.0],[4,240,4116.0],[4,241,36985.0],[4,242,38487.0],[4,243,19656.0],[4,244,106845.0],[4,245,27859.0],[4,246,12001.0],[4,247,929.0],[4,248,6245.0],[4,249,34592.0],[4,250,15561.0],[4,251,47.0],[4,252,43103.0],[4,253,4256.0],[4,254,791.0],[4,255,56177.0],[4,256,38191.0],[4,257,5768.0],[4,258,10175.0],[4,259,142450.0],[4,260,45811.0],[4,261,41990.0],[4,262,47806.0],[4,263,26258.0],[4,264,10252.0],[4,265,34971.0],[4,266,10218.0],[4,267,13807.0],[4,268,52938.0],[4,269,33905.0],[4,270,30307.0],[4,271,33703.0],[4,272,55887.0],[4,273,10331.0],[4,274,6757.0],[4,275,26319.0],[4,276,161912.0],[4,277,24458.0],[4,278,1986.0],[4,280,3477.0],[4,281,3036.0],[4,282,20666.0],[4,283,12635.0],[4,284,59657.0],[4,285,65105.0],[4,286,40811.0],[4,287,1095.0],[4,288,62.0],[4,289,41224.0],[4,290,10824.0],[4,291,14101.0],[4,292,51859.0],[4,293,7886.0],[4,294,9525.0],[4,295,2631.0],[4,296,42198.0],[4,297,5913.0],[4,298,20022.0],[4,299,5055.0],[4,300,23387.0],[4,301,33193.0],[4,302,20331.0],[4,303,7296.0],[4,304,28881.0],[4,305,29427.0],[4,306,35743.0],[4,307,6263.0],[4,309,14879.0],[4,310,34294.0],[4,311,34181.0],[4,312,27959.0],[4,313,59765.0],[4,314,20511.0],[4,315,50569.0],[4,316,24353.0],[4,317,39971.0],[4,318,22.0],[4,319,63933.0],[4,320,2760.0],[4,321,14214.0],[4,322,3214.0],[4,323,23401.0],[4,324,86357.0],[4,325,37059.0],[4,326,18185.0],[4,327,8392.0],[4,328,57814.0],[4,329,14537.0],[4,330,99721.0],[4,331,45303.0],[4,332,85683.0],[4,333,6132.0],[4,334,31.0],[4,335,7441.0],[4,336,622.0],[4,337,9304.0],[4,338,4728.0],[4,340,20193.0],[4,341,23880.0],[4,342,12939.0],[4,343,132173.0],[4,344,14004.0],[4,345,41217.0],[4,346,18978.0],[4,347,33119.0],[4,348,84080.0],[4,349,30002.0],[4,350,2168.0],[4,351,176510.0],[4,352,3217.0],[4,353,50685.0],[4,354,68641.0],[4,355,259.0],[4,356,70819.0],[4,357,486.0],[4,358,6912.0],[4,359,287284.0],[4,360,61206.0],[4,361,66248.0],[4,362,38979.0],[4,363,47133.0],[4,364,10333.0],[4,365,36541.0],[4,366,33161.0],[4,367,17203.0],[4,368,30954.0],[4,369,44520.0],[4,370,29684.0],[4,371,20420.0],[4,372,22547.0],[4,373,3951.0],[4,374,30227.0],[4,375,71794.0],[4,376,47320.0],[4,377,463284.0],[4,378,57863.0],[4,379,16186.0],[4,380,9157.0],[4,381,11459.0],[4,382,7642.0],[4,383,28374.0],[4,384,5597.0],[4,385,26283.0],[4,386,111430.0],[4,387,4713.0],[4,388,2613.0],[4,389,6250.0],[4,390,5639.0],[4,391,48779.0],[4,392,2658.0],[4,393,368.0],[4,394,20111.0],[4,395,98.0],[4,396,12449.0],[4,397,16626.0],[4,398,44944.0],[4,399,8515.0],[4,400,1353.0],[4,401,4363.0],[4,402,7755.0],[4,403,3623.0],[4,404,23236.0],[4,405,6244.0],[4,406,4049.0],[4,407,1764.0],[4,408,3941.0],[4,409,73538.0],[4,410,242.0],[4,411,2767.0],[4,412,31075.0],[4,413,35034.0],[4,414,28921.0],[4,415,26147.0],[4,416,3112.0],[4,417,176267.0],[4,418,184.0],[4,419,29312.0],[4,420,5606.0],[4,421,50760.0],[4,422,19344.0],[4,423,17019.0],[4,424,2649.0],[4,425,2375.0],[4,426,37706.0],[4,427,5427.0],[4,428,23467.0],[4,429,24647.0],[4,430,11696.0],[4,431,21568.0],[4,432,15503.0],[4,433,5332.0],[4,434,99593.0],[4,435,18827.0],[4,436,6067.0],[4,437,246.0],[4,438,10726.0],[4,439,24802.0],[4,440,216072.0],[4,441,55500.0],[4,442,63485.0],[4,443,8363.0],[4,444,25830.0],[4,446,17574.0],[4,447,21557.0],[4,448,10033.0],[4,449,44380.0],[4,451,20592.0],[4,452,19126.0],[4,453,13884.0],[4,454,17705.0],[4,455,18869.0],[4,456,22152.0],[4,457,38530.0],[4,458,15033.0],[4,459,58488.0],[4,460,43610.0],[4,461,207073.0],[4,462,32283.0],[4,463,26611.0],[4,464,44776.0],[4,465,28634.0],[4,466,1008.0],[4,467,50.0],[4,468,21.0],[4,469,64942.0],[4,470,4442.0],[4,471,21111.0],[4,472,5361.0],[4,473,5296.0],[4,474,4806.0],[4,475,18283.0],[4,476,106.0],[4,477,30805.0],[4,478,32303.0],[4,479,2353.0],[4,480,55387.0],[4,481,6884.0],[4,482,53707.0],[4,483,77.0],[4,485,52.0],[4,486,4241.0],[4,487,14120.0],[4,488,29512.0],[4,489,179559.0],[4,490,33101.0],[4,491,15022.0],[4,492,115.0],[4,493,3177.0],[4,494,69806.0],[4,495,35369.0],[4,496,1688.0],[4,497,3130.0],[4,498,58028.0],[4,499,3691.0],[4,500,45971.0],[4,501,29413.0],[4,502,26583.0],[4,503,30013.0],[4,504,30724.0],[4,505,106476.0],[4,506,20050.0],[4,507,5166.0],[4,508,23396.0],[4,509,178959.0],[4,510,41606.0],[4,511,27874.0],[4,512,16180.0],[4,513,50207.0],[4,514,45814.0],[4,515,34326.0],[4,516,21033.0],[4,517,40897.0],[4,518,2862.0],[4,519,25136.0],[4,520,23445.0],[4,521,15937.0],[4,522,9273.0],[4,524,19670.0],[4,525,15700.0],[4,526,143371.0],[4,527,11950.0],[4,528,17321.0],[4,529,5573.0],[4,530,70365.0],[4,531,7070.0],[4,532,26577.0],[4,533,3971.0],[4,534,8426.0],[4,535,25647.0],[4,536,15556.0],[4,537,14222.0],[4,538,102496.0],[4,539,18946.0],[4,540,96265.0],[4,541,1518.0],[4,542,102463.0],[4,543,22036.0],[4,544,61376.0],[4,545,107952.0],[4,546,12509.0],[4,547,11363.0],[4,548,115707.0],[4,549,30678.0],[4,550,52370.0],[4,551,125929.0],[4,552,18112.0],[4,553,3348.0],[4,554,5221.0],[4,555,86920.0],[4,556,13333.0],[4,557,30193.0],[4,558,19544.0],[4,559,372.0],[4,560,45084.0],[4,561,50269.0],[4,562,3905.0],[4,563,10669.0],[4,564,271156.0],[4,565,12.0],[4,566,41870.0],[4,567,7072.0],[4,568,110.0],[4,569,10459.0],[4,570,29601.0],[4,571,50978.0],[4,572,41265.0],[4,573,22984.0],[4,574,2983.0],[4,575,55578.0],[4,576,10585.0],[4,577,6637.0],[4,578,2789.0],[4,579,51757.0],[4,580,8050.0],[4,581,22.0],[4,582,152470.0],[4,583,5565.0],[4,584,24644.0],[4,585,29657.0],[4,586,17563.0],[4,587,30071.0],[4,588,2705.0],[4,589,2400.0],[4,590,75369.0],[4,591,26814.0],[4,592,14300.0],[4,593,21465.0],[4,594,157866.0],[4,595,1070.0],[4,596,2272.0],[4,597,4486.0],[4,598,19321.0],[4,599,15456.0],[4,600,35205.0],[4,601,19248.0],[4,602,26329.0],[4,603,24886.0],[4,604,6629.0],[4,605,33428.0],[4,606,8498.0],[4,607,921.0],[4,608,2456.0],[4,609,22457.0],[4,610,65530.0],[4,611,118441.0],[4,612,36350.0],[4,613,64006.0],[4,614,20501.0],[4,615,14460.0],[4,616,811.0],[4,617,57032.0],[4,618,901.0],[4,619,26365.0],[4,620,13907.0],[4,621,842.0],[4,622,23176.0],[4,623,28927.0],[4,624,20032.0],[4,625,1231.0],[4,626,31969.0],[4,627,30139.0],[4,628,12508.0],[4,629,43092.0],[4,630,22725.0],[4,631,54696.0],[4,632,34758.0],[4,633,12835.0],[4,634,22945.0],[4,635,40302.0],[4,636,72058.0],[4,637,2734.0],[4,638,9410.0],[4,639,11747.0],[4,640,19130.0],[4,641,19455.0],[4,642,10124.0],[4,643,2396.0],[4,644,2505.0],[4,645,155.0],[4,646,13292.0],[4,647,992.0],[4,649,65.0],[4,650,5464.0],[4,651,16055.0],[4,652,2302.0],[4,653,21757.0],[4,654,4369.0],[4,655,46743.0],[4,656,28600.0],[4,657,44803.0],[4,658,6865.0],[4,659,25232.0],[4,660,1829.0],[4,661,45731.0],[4,662,43612.0],[4,663,19684.0],[4,664,7487.0],[4,665,1350.0],[4,666,17188.0],[4,667,77183.0],[4,668,19215.0],[4,669,6214.0],[4,670,32885.0],[4,671,934.0],[4,672,1049.0],[4,673,34863.0],[4,674,2734.0],[4,675,10560.0],[4,676,13195.0],[4,677,7348.0],[4,678,20092.0],[4,679,64743.0],[4,680,26679.0],[4,681,6603.0],[4,682,1974.0],[4,683,53391.0],[4,684,12896.0],[4,685,32160.0],[4,686,441.0],[4,687,8041.0],[4,688,53245.0],[4,689,10524.0],[4,690,14.0],[4,691,8107.0],[4,692,54717.0],[4,693,36085.0],[4,694,61104.0],[4,695,6521.0],[4,696,6266.0],[4,697,18496.0],[4,698,19898.0],[4,699,203.0],[4,700,7040.0],[4,701,18984.0],[4,702,19763.0],[4,703,65257.0],[4,704,55463.0],[4,705,12385.0],[4,706,158.0],[4,707,1519.0],[4,708,716.0],[4,709,24163.0],[4,710,10694.0],[4,711,4091.0],[4,712,3427.0],[4,713,39675.0],[4,714,20273.0],[4,715,14337.0],[4,716,34963.0],[4,717,9059.0],[4,718,15412.0],[4,719,47142.0],[4,720,42938.0],[4,721,5857.0],[4,722,18094.0],[4,723,12822.0],[4,724,33837.0],[4,725,23684.0],[4,726,34.0],[4,727,524.0],[4,728,20948.0],[4,729,51400.0],[4,730,59866.0],[4,731,1795.0],[4,732,3146.0],[4,733,4394.0],[4,734,28689.0],[4,735,10224.0],[4,736,35026.0],[4,737,7496.0],[4,738,5950.0],[4,740,36025.0],[4,741,153386.0],[4,742,1576.0],[4,743,12745.0],[4,744,12865.0],[4,745,18841.0],[4,746,28654.0],[4,747,3613.0],[4,748,19654.0],[4,749,66942.0],[4,750,13303.0],[4,751,75958.0],[4,752,34.0],[4,753,10581.0],[4,754,328.0],[4,755,70.0],[4,756,1857.0],[4,757,5640.0],[4,758,322.0],[4,760,2767.0],[4,761,16489.0],[4,762,316.0],[4,763,53651.0],[4,764,416.0],[4,765,24652.0],[4,766,16112.0],[4,767,2193.0],[4,768,6041.0],[4,769,11.0],[4,770,36016.0],[4,771,6216.0],[4,772,1318.0],[4,773,1330.0],[4,774,31344.0],[4,775,7599.0],[4,776,13142.0],[4,778,6654.0],[4,780,4361.0],[4,781,74131.0],[4,782,8715.0],[4,783,842.0],[4,784,415.0],[4,785,6361.0],[4,786,4426.0],[4,787,1731.0],[4,788,19793.0],[4,789,2782.0],[4,790,1532.0],[4,791,1083.0],[4,792,6215.0],[4,793,502.0],[4,794,1168.0],[4,795,26673.0],[4,796,59317.0],[4,797,17684.0],[4,798,21.0],[4,800,627.0],[4,801,17023.0],[4,802,28928.0],[4,803,18931.0],[4,804,34392.0],[4,805,45.0],[4,806,1196.0],[4,807,739.0],[4,809,1426.0],[4,810,857.0],[4,811,11953.0],[4,812,34554.0],[4,813,13.0],[4,815,7656.0],[4,816,336.0],[4,817,19681.0],[4,818,310.0],[4,819,3521.0],[4,820,20977.0],[4,821,135653.0],[4,822,35421.0],[4,823,68977.0],[4,824,2387.0],[4,825,42.0],[4,826,27774.0],[4,827,17853.0],[4,829,9077.0],[4,830,25.0],[4,831,16181.0],[4,832,271.0],[4,833,211.0],[4,834,91.0],[4,835,4609.0],[4,836,6240.0],[4,837,1477.0],[4,838,42842.0],[4,839,2898.0],[4,840,21347.0],[4,841,50153.0],[4,842,14680.0],[4,843,70.0],[4,844,1353.0],[4,846,22.0],[4,847,9508.0],[4,848,25370.0],[4,849,6320.0],[4,850,13494.0],[4,852,928.0],[4,853,15413.0],[4,854,46338.0],[4,855,319.0],[4,856,26.0],[4,857,672.0],[4,858,23275.0],[4,859,18213.0],[4,860,5425.0],[4,861,4580.0],[4,862,9483.0],[4,864,1525.0],[4,865,54.0],[4,866,18215.0],[4,867,29267.0],[4,868,8310.0],[4,869,77416.0],[4,870,9097.0],[4,871,1120.0],[4,872,1280.0],[4,873,153.0],[4,874,12446.0],[4,875,57181.0],[4,876,21006.0],[4,877,11376.0],[4,878,5738.0],[4,879,10264.0],[4,880,480.0],[4,881,1126.0],[4,882,1585.0],[4,883,28885.0],[4,884,13947.0],[4,885,6807.0],[4,886,24394.0],[4,887,9423.0],[4,888,15842.0],[4,889,56020.0],[4,890,8981.0],[4,891,2881.0],[4,892,44900.0],[4,893,3957.0],[4,894,25629.0],[4,895,182.0],[4,896,738.0],[4,897,14109.0],[4,900,16186.0],[4,901,17880.0],[4,902,36.0],[4,903,151.0],[4,905,12007.0],[4,906,14850.0],[4,907,27262.0],[4,908,5557.0],[4,909,74164.0],[4,910,2448.0],[4,911,174.0],[4,912,4549.0],[4,913,12892.0],[4,914,36027.0],[4,915,2084.0],[4,916,6387.0],[4,917,7380.0],[4,918,763.0],[4,919,1237.0],[4,920,1346.0],[4,921,38547.0],[4,922,17152.0],[4,923,2818.0],[4,924,13366.0],[4,925,1781.0],[4,926,29023.0],[4,927,15609.0],[4,928,2826.0],[4,930,93.0],[4,931,22518.0],[4,932,3186.0],[4,933,15818.0],[4,934,32348.0],[4,936,130.0],[4,937,28850.0],[4,938,7495.0],[4,939,9669.0],[4,940,36653.0],[4,941,6668.0],[4,942,1654.0],[4,943,95139.0],[4,944,31465.0],[4,945,22344.0],[4,946,11015.0],[4,947,32981.0],[4,948,46842.0],[4,949,44178.0],[4,951,651.0],[4,952,75511.0],[4,953,384.0],[4,954,17796.0],[4,955,70422.0],[4,956,699.0],[4,957,2003.0],[4,958,26657.0],[4,959,751.0],[4,960,28944.0],[4,961,21980.0],[4,962,1995.0],[4,963,34260.0],[4,964,4901.0],[4,966,14441.0],[4,967,39414.0],[4,968,49925.0],[4,969,10731.0],[4,970,740.0],[4,971,107.0],[4,972,24062.0],[4,973,18933.0],[4,974,1396.0],[4,975,54037.0],[4,976,30262.0],[4,977,965.0],[4,978,65664.0],[4,979,27214.0],[4,980,29140.0],[4,981,4368.0],[4,982,843.0],[4,983,33912.0],[4,984,40692.0],[4,985,1971.0],[4,986,17482.0],[4,987,19411.0],[4,988,11307.0],[4,989,2516.0],[4,990,34991.0],[4,992,6426.0],[4,993,18681.0],[4,994,89882.0],[4,995,12300.0],[4,996,8830.0],[4,997,24274.0],[4,998,15450.0],[4,999,23311.0],[4,1000,23279.0],[4,1001,42.0],[4,1002,13840.0],[4,1003,45188.0],[4,1004,7842.0],[4,1005,46174.0],[4,1006,2126.0],[4,1007,26650.0],[4,1008,857.0],[4,1009,37.0],[4,1010,13953.0],[4,1011,18122.0],[4,1012,5123.0],[4,1013,10194.0],[4,1014,6577.0],[4,1015,25870.0],[4,1016,23250.0],[4,1017,1896.0],[4,1018,18639.0],[4,1019,2103.0],[4,1020,56546.0],[4,1021,625.0],[4,1022,392.0],[4,1023,231.0],[4,1024,711.0],[4,1025,15701.0],[4,1026,3159.0],[4,1027,9915.0],[4,1028,5426.0],[4,1029,19666.0],[4,1030,4056.0],[4,1031,38713.0],[4,1032,19681.0],[4,1033,14790.0],[4,1034,97.0],[4,1035,5642.0],[4,1036,10227.0],[4,1037,16828.0],[4,1038,972.0],[4,1039,64946.0],[4,1040,15531.0],[4,1041,19773.0],[4,1042,4728.0],[4,1044,14079.0],[4,1045,15839.0],[4,1046,977.0],[4,1047,6001.0],[4,1048,6260.0],[4,1049,6635.0],[4,1050,5533.0],[4,1051,2647.0],[4,1052,12117.0],[4,1053,4344.0],[4,1054,31756.0],[4,1055,34554.0],[4,1056,21362.0],[4,1057,1330.0],[4,1058,47306.0],[4,1059,10556.0],[4,1060,35.0],[4,1061,20733.0],[4,1062,3327.0],[4,1063,49655.0],[4,1064,241.0],[4,1065,53707.0],[4,1066,13434.0],[4,1067,13125.0],[4,1068,22961.0],[4,1069,3855.0],[4,1070,87.0],[4,1071,9034.0],[4,1072,12352.0],[4,1073,15895.0],[4,1074,9540.0],[4,1075,22139.0],[4,1076,13070.0],[4,1077,31033.0],[4,1078,11826.0],[4,1079,11727.0],[4,1080,46286.0],[4,1082,9.0],[4,1083,19.0],[4,1084,7976.0],[4,1085,2692.0],[4,1086,9123.0],[4,1087,35205.0],[4,1088,13625.0],[4,1089,19596.0],[4,1090,116.0],[4,1091,5159.0],[4,1092,30995.0],[4,1093,5.0],[4,1094,8911.0],[4,1095,21934.0],[4,1096,55.0],[4,1097,1.0],[4,1098,2865.0],[4,1099,21986.0],[4,1100,3868.0],[4,1101,10896.0],[4,1102,21333.0],[4,1103,2595.0],[4,1106,10748.0],[4,1107,12294.0],[4,1108,47.0],[4,1109,53266.0],[4,1110,11180.0],[4,1111,18391.0],[4,1112,10515.0],[4,1113,19739.0],[4,1114,16169.0],[4,1115,1947.0],[4,1116,8156.0],[4,1117,9873.0],[4,1118,15774.0],[4,1119,12704.0],[4,1120,18425.0],[4,1121,9769.0],[4,1122,2028.0],[4,1123,8385.0],[4,1124,7575.0],[4,1125,3320.0],[4,1126,3219.0],[4,1127,7087.0],[4,1128,22475.0],[4,1129,4817.0],[4,1130,4044.0],[4,1131,29320.0],[4,1132,175.0],[4,1133,30565.0],[4,1134,20319.0],[4,1135,19903.0],[4,1136,20972.0],[4,1137,1087.0],[4,1138,4089.0],[4,1139,73439.0],[4,1140,24958.0],[4,1141,16239.0],[4,1142,3157.0],[4,1143,359.0],[4,1144,15897.0],[4,1145,19049.0],[4,1146,13379.0],[4,1147,23596.0],[4,1148,2657.0],[4,1149,29.0],[4,1150,10117.0],[4,1151,7038.0],[4,1152,9062.0],[4,1153,15425.0],[4,1154,20552.0],[4,1155,9843.0],[4,1156,6046.0],[4,1157,13592.0],[4,1158,8778.0],[4,1159,943.0],[4,1160,341.0],[4,1161,17931.0],[4,1162,16557.0],[4,1163,7856.0],[4,1164,6247.0],[4,1165,11797.0],[4,1166,30029.0],[4,1167,4018.0],[4,1168,10480.0],[4,1169,6518.0],[4,1170,14709.0],[4,1171,30927.0],[4,1172,3708.0],[4,1173,14490.0],[4,1174,56992.0],[4,1175,20779.0],[4,1176,260.0],[4,1177,2622.0],[4,1178,15008.0],[4,1179,11836.0],[4,1180,3895.0],[4,1181,5782.0],[4,1182,5830.0],[4,1183,12808.0],[4,1184,1.0],[4,1185,8538.0],[4,1186,6256.0],[4,1187,116.0],[4,1188,25469.0],[4,1189,15400.0],[4,1190,22527.0],[4,1191,10875.0],[4,1192,69220.0],[4,1193,31660.0],[4,1194,20.0],[4,1195,4350.0],[4,1196,12399.0],[4,1197,43181.0],[4,1198,1696.0],[4,1199,7002.0],[4,1200,10303.0],[4,1201,41020.0],[4,1202,19136.0],[4,1203,24532.0],[4,1204,12297.0],[4,1205,24092.0],[4,1206,9382.0],[4,1207,5627.0],[4,1208,5363.0],[4,1209,1.0],[4,1210,159.0],[4,1211,41375.0],[4,1212,82.0],[4,1213,12849.0],[4,1214,1286.0],[4,1216,15169.0],[4,1217,9829.0],[4,1218,1.0],[4,1219,6401.0],[4,1220,26000.0],[4,1221,15133.0],[4,1222,34.0],[4,1223,5.0],[4,1224,1437.0],[4,1225,1409.0],[4,1226,17094.0],[4,1227,6848.0],[4,1228,2007.0],[4,1229,2037.0],[4,1230,7496.0],[4,1231,7562.0],[4,1232,25217.0],[4,1233,22436.0],[4,1234,6361.0],[4,1235,882.0],[4,1236,9157.0],[4,1237,1203.0],[4,1238,14411.0],[4,1239,9026.0],[4,1240,15835.0],[4,1241,3405.0],[4,1242,2008.0],[4,1243,29728.0],[4,1244,3313.0],[4,1245,23287.0],[4,1246,145.0],[4,1247,7830.0],[4,1248,1562.0],[4,1249,1053.0],[4,1250,877.0],[4,1251,7616.0],[4,1252,1863.0],[4,1253,31968.0],[4,1254,642.0],[4,1255,24724.0],[4,1256,7821.0],[4,1257,16194.0],[4,1258,11216.0],[4,1259,4409.0],[4,1260,3704.0],[4,1261,1198.0],[4,1262,2410.0],[4,1263,2828.0],[4,1264,19032.0],[4,1265,1784.0],[4,1266,8376.0],[4,1267,11250.0],[4,1268,20233.0],[4,1269,2067.0],[4,1270,2.0],[4,1271,210.0],[4,1272,4641.0],[4,1273,1202.0],[4,1274,19658.0],[4,1275,3525.0],[4,1276,17915.0],[4,1277,28144.0],[4,1278,8216.0],[4,1279,12745.0],[4,1280,111700.0],[4,1281,2531.0],[4,1282,6410.0],[4,1283,10184.0],[4,1284,59.0],[4,1285,3880.0],[4,1286,19101.0],[4,1287,13255.0],[4,1288,30020.0],[4,1290,10035.0],[4,1291,262.0],[4,1292,617.0],[4,1293,27373.0],[4,1294,11714.0],[4,1295,3353.0],[4,1296,1421.0],[4,1297,44206.0],[4,1298,53124.0],[4,1299,16964.0],[4,1300,15325.0],[4,1301,7331.0],[4,1302,6578.0],[4,1303,7835.0],[4,1304,4906.0],[4,1305,28479.0],[4,1306,15321.0],[4,1307,4123.0],[4,1308,7793.0],[4,1309,7596.0],[4,1310,3460.0],[4,1311,5171.0],[4,1312,7696.0],[4,1313,11159.0],[4,1314,6474.0],[4,1315,16087.0],[4,1316,14249.0],[4,1317,7781.0],[4,1318,9616.0],[4,1319,22823.0],[4,1320,13606.0],[4,1321,7146.0],[4,1322,764.0],[4,1323,6150.0],[4,1324,3889.0],[4,1325,6915.0],[4,1326,5424.0],[4,1327,12475.0],[4,1328,11606.0],[4,1329,793.0],[4,1330,17710.0],[4,1331,696.0],[4,1332,26.0],[4,1333,15132.0],[4,1334,3924.0],[4,1335,5787.0],[4,1336,50808.0],[4,1337,4222.0],[4,1338,4858.0],[4,1339,8654.0],[4,1340,31656.0],[4,1341,1414.0],[4,1342,9155.0],[4,1343,1958.0],[4,1344,15392.0],[4,1345,17882.0],[4,1346,45365.0],[4,1347,8780.0],[4,1348,16959.0],[4,1349,6632.0],[4,1350,20349.0],[4,1351,4756.0],[4,1353,9298.0],[4,1354,7920.0],[4,1355,14675.0],[4,1356,29413.0],[4,1357,26596.0],[4,1358,8704.0],[4,1359,19341.0],[4,1360,6569.0],[4,1361,44861.0],[4,1363,3164.0],[4,1364,48.0],[4,1365,6404.0],[4,1366,6444.0],[4,1367,1681.0],[4,1368,11870.0],[4,1369,11131.0],[4,1370,1711.0],[4,1371,13710.0],[4,1372,1888.0],[4,1373,3287.0],[4,1374,11672.0],[4,1375,23614.0],[4,1376,17899.0],[4,1377,79465.0],[4,1378,6720.0],[4,1379,12.0],[4,1380,2.0],[4,1381,3190.0],[4,1382,2126.0],[4,1383,123.0],[4,1384,1.0],[4,1385,10103.0],[4,1386,7636.0],[4,1387,2441.0],[4,1388,77253.0],[4,1389,23912.0],[4,1390,26870.0],[4,1391,3036.0],[4,1392,25237.0],[4,1393,45103.0],[4,1394,34860.0],[4,1395,2720.0],[4,1396,108393.0],[4,1397,4729.0],[4,1398,11069.0],[4,1399,6833.0],[4,1401,51629.0],[4,1402,115.0],[4,1403,775.0],[4,1404,19551.0],[4,1405,36680.0],[4,1406,19243.0],[4,1407,25996.0],[4,1408,23224.0],[4,1409,1416.0],[4,1410,7766.0],[4,1411,9432.0],[4,1412,13826.0],[4,1413,10542.0],[4,1414,21725.0],[4,1415,26092.0],[4,1416,8575.0],[4,1417,7115.0],[4,1418,8871.0],[4,1419,9933.0],[4,1420,18846.0],[4,1421,6457.0],[4,1422,54389.0],[4,1423,5283.0],[4,1424,5633.0],[4,1425,2980.0],[4,1426,25956.0],[4,1427,1223.0],[4,1428,19724.0],[4,1429,1253.0],[4,1430,42456.0],[4,1431,110668.0],[4,1432,98.0],[4,1433,36.0],[4,1434,2866.0],[4,1435,127.0],[4,1436,815.0],[4,1438,69.0],[4,1439,21541.0],[4,1441,7414.0],[4,1442,6886.0],[4,1443,56972.0],[4,1444,2431.0],[4,1445,6.0],[4,1446,6967.0],[4,1447,6578.0],[4,1448,891.0],[4,1449,8015.0],[4,1450,402.0],[4,1451,9342.0],[4,1452,10646.0],[4,1453,7733.0],[4,1454,204259.0],[4,1455,4.0],[4,1456,699.0],[4,1457,42227.0],[4,1458,47081.0],[4,1459,35702.0],[4,1460,17738.0],[4,1461,9153.0],[4,1462,37952.0],[4,1463,17.0],[4,1464,12981.0],[4,1465,5514.0],[4,1466,17569.0],[4,1467,22539.0],[4,1468,9206.0],[4,1469,5264.0],[4,1470,3476.0],[4,1471,19218.0],[4,1472,96.0],[4,1473,38993.0],[4,1474,6643.0],[4,1475,93.0],[4,1476,9335.0],[4,1477,27222.0],[4,1478,583.0],[4,1479,35284.0],[4,1480,3388.0],[4,1481,196.0],[4,1482,57.0],[4,1483,2609.0],[4,1484,8187.0],[4,1485,19473.0],[4,1486,1990.0],[4,1487,14884.0],[4,1488,14.0],[4,1489,1739.0],[4,1490,32966.0],[4,1491,1148.0],[4,1492,15415.0],[4,1493,5.0],[4,1494,15400.0],[4,1495,4240.0],[4,1496,1341.0],[4,1497,4639.0],[4,1498,10236.0],[4,1499,6034.0],[4,1500,10336.0],[4,1501,885.0],[4,1502,31364.0],[4,1503,1887.0],[4,1504,20365.0],[4,1505,15566.0],[4,1506,21777.0],[4,1507,9017.0],[4,1508,2366.0],[4,1509,13.0],[4,1511,15641.0],[4,1512,374.0],[4,1513,6619.0],[4,1514,6374.0],[4,1515,2253.0],[4,1516,17398.0],[4,1517,27.0],[4,1518,3766.0],[4,1519,19753.0],[4,1520,218.0],[4,1521,4937.0],[4,1522,4933.0],[4,1523,61.0],[4,1525,72.0],[4,1526,85.0],[4,1527,2382.0],[4,1528,187239.0],[4,1529,30388.0],[4,1530,22.0],[4,1531,239.0],[4,1532,18950.0],[4,1533,4542.0],[4,1534,785.0],[4,1535,2292.0],[4,1536,11761.0],[4,1537,346.0],[4,1538,34821.0],[4,1539,16107.0],[4,1540,5657.0],[4,1541,39476.0],[4,1542,866.0],[4,1543,44602.0],[4,1544,8898.0],[4,1545,843.0],[4,1546,11282.0],[4,1547,104041.0],[4,1548,3083.0],[4,1549,11146.0],[4,1550,3672.0],[4,1551,16064.0],[4,1552,38947.0],[4,1553,2621.0],[4,1554,35282.0],[4,1555,2139.0],[4,1556,30391.0],[4,1557,8193.0],[4,1558,1386.0],[4,1559,6271.0],[4,1560,2.0],[4,1561,8011.0],[4,1562,5722.0],[4,1563,53295.0],[4,1564,8753.0],[4,1565,4509.0],[4,1566,4467.0],[4,1567,27307.0],[4,1568,227.0],[4,1569,8903.0],[4,1570,751.0],[4,1571,1478.0],[4,1572,10028.0],[4,1573,2921.0],[4,1574,4622.0],[4,1575,210133.0],[4,1576,4940.0],[4,1577,10152.0],[4,1578,836.0],[4,1579,18941.0],[4,1580,10408.0],[4,1581,16370.0],[4,1582,10676.0],[4,1583,7483.0],[4,1584,3156.0],[4,1585,12777.0],[4,1586,37185.0],[4,1587,66821.0],[4,1588,121371.0],[4,1589,1083.0],[4,1590,10160.0],[4,1591,12017.0],[4,1592,49960.0],[4,1593,4509.0],[4,1594,27870.0],[4,1595,21486.0],[4,1596,58.0],[4,1597,14912.0],[4,1598,12277.0],[4,1599,3247.0],[4,1600,21057.0],[4,1601,109336.0],[4,1602,159.0],[4,1603,8.0],[4,1604,7479.0],[4,1605,1925.0],[4,1606,226.0],[4,1607,32.0],[4,1608,34273.0],[4,1609,5986.0],[4,1610,18599.0],[4,1611,43449.0],[4,1612,552.0],[4,1613,39550.0],[4,1614,12461.0],[4,1615,6095.0],[4,1616,486.0],[4,1617,9215.0],[4,1618,2263.0],[4,1619,5.0],[4,1621,1668.0],[4,1622,1432.0],[4,1623,11733.0],[4,1624,6113.0],[4,1625,30979.0],[4,1626,28295.0],[4,1627,2382.0],[4,1628,1791.0],[4,1629,32342.0],[4,1630,17121.0],[4,1631,17342.0],[4,1632,2868.0],[4,1633,18374.0],[4,1634,960.0],[4,1635,20.0],[4,1636,1698.0],[4,1637,7836.0],[4,1638,7996.0],[4,1639,8968.0],[4,1640,9709.0],[4,1641,56397.0],[4,1642,6676.0],[4,1643,17875.0],[4,1644,2217.0],[4,1645,55.0],[4,1646,182.0],[4,1647,4795.0],[4,1648,7844.0],[4,1649,85933.0],[4,1650,34051.0],[4,1651,36802.0],[4,1652,9799.0],[4,1653,290.0],[4,1654,272.0],[4,1655,511.0],[4,1656,524.0],[4,1657,2970.0],[4,1658,355.0],[4,1659,22287.0],[4,1660,19133.0],[4,1661,20696.0],[4,1662,23.0],[4,1663,35762.0],[4,1664,1219.0],[4,1665,5505.0],[4,1666,65418.0],[4,1667,10683.0],[4,1668,8389.0],[4,1669,19438.0],[4,1670,20833.0],[4,1671,3800.0],[4,1672,21926.0],[4,1673,5234.0],[4,1674,48797.0],[4,1675,20308.0],[4,1676,20116.0],[4,1677,4316.0],[4,1678,543.0],[4,1680,113.0],[4,1681,118.0],[4,1682,4.0],[4,1683,1.0],[4,1684,4739.0],[4,1685,1264.0],[4,1686,8220.0],[4,1687,1716.0],[4,1688,28467.0],[4,1689,19151.0],[4,1690,18944.0],[4,1691,11452.0],[4,1692,25380.0],[4,1693,3174.0],[4,1694,4911.0],[4,1695,11736.0],[4,1696,7722.0],[4,1697,5542.0],[4,1698,19.0],[4,1699,5515.0],[4,1700,60046.0],[4,1701,11472.0],[4,1702,641.0],[4,1703,6318.0],[4,1704,14.0],[4,1705,3.0],[4,1706,21650.0],[4,1707,1062.0],[4,1708,7346.0],[4,1709,6775.0],[4,1710,1596.0],[4,1711,7160.0],[4,1712,15470.0],[4,1713,5603.0],[4,1714,2815.0],[4,1715,3777.0],[4,1716,18432.0],[4,1717,9651.0],[4,1718,95023.0],[4,1719,64.0],[4,1720,6576.0],[4,1721,18315.0],[4,1722,2900.0],[4,1723,8.0],[4,1724,7027.0],[4,1725,84546.0],[4,1726,42234.0],[4,1727,23802.0],[4,1728,40.0],[4,1729,3158.0],[4,1730,4678.0],[4,1731,7319.0],[4,1732,14.0],[4,1733,5476.0],[4,1734,21141.0],[4,1735,47013.0],[4,1736,17165.0],[4,1737,26937.0],[4,1738,4045.0],[4,1739,111.0],[4,1740,216.0],[4,1741,26.0],[4,1742,2078.0],[4,1743,1269.0],[4,1744,20.0],[4,1745,182.0],[4,1746,4721.0],[4,1747,3028.0],[4,1748,7631.0],[4,1749,10061.0],[4,1750,8027.0],[4,1751,16054.0],[4,1752,31599.0],[4,1753,6852.0],[4,1754,4642.0],[4,1755,27302.0],[4,1756,2130.0],[4,1757,9688.0],[4,1758,13353.0],[4,1759,1.0],[4,1760,1784.0],[4,1761,440.0],[4,1762,18018.0],[4,1763,9187.0],[4,1764,85.0],[4,1765,692.0],[4,1766,938.0],[4,1767,27187.0],[4,1768,21449.0],[4,1769,5991.0],[4,1770,1797.0],[4,1771,1153.0],[4,1773,58611.0],[4,1774,111560.0],[4,1775,184.0],[4,1776,4722.0],[4,1777,3757.0],[4,1778,9201.0],[4,1779,14443.0],[4,1780,2120.0],[4,1781,3365.0],[4,1782,37929.0],[4,1783,27529.0],[4,1784,123840.0],[4,1785,22.0],[4,1786,1761.0],[4,1787,11.0],[4,1788,4.0],[4,1789,544.0],[4,1790,14550.0],[4,1792,2902.0],[4,1793,2037.0],[4,1794,20848.0],[4,1795,145.0],[4,1797,8425.0],[4,1798,61.0],[4,1799,8547.0],[4,1800,3597.0],[4,1801,12.0],[4,1802,19150.0],[4,1804,33451.0],[4,1805,5866.0],[4,1806,3273.0],[4,1807,1527.0],[4,1808,1530.0],[4,1809,9267.0],[4,1810,7.0],[4,1811,4909.0],[4,1813,2832.0],[4,1814,11074.0],[4,1815,9240.0],[4,1816,39313.0],[4,1817,4679.0],[4,1818,13.0],[4,1819,104.0],[4,1820,18210.0],[4,1821,247.0],[4,1822,216.0],[4,1823,15381.0],[4,1824,9675.0],[4,1825,5234.0],[4,1826,14.0],[4,1827,184.0],[4,1828,263.0],[4,1830,2809.0],[4,1831,17178.0],[4,1832,1810.0],[4,1833,1.0],[4,1834,120.0],[4,1835,19504.0],[4,1836,22267.0],[4,1837,6566.0],[4,1839,221.0],[4,1840,406.0],[4,1841,25.0],[4,1842,31.0],[4,1843,184.0],[4,1844,740.0],[4,1845,8097.0],[4,1846,18.0],[4,1847,2.0],[4,1848,14711.0],[4,1849,551.0],[4,1850,3810.0],[4,1851,4.0],[4,1852,495.0],[4,1853,16296.0],[4,1854,44693.0],[4,1855,7840.0],[4,1856,29296.0],[4,1857,420.0],[4,1858,16807.0],[4,1859,1670.0],[4,1860,989.0],[4,1861,4340.0],[4,1862,28.0],[4,1863,142.0],[4,1864,10.0],[4,1865,178.0],[4,1866,4132.0],[4,1867,135.0],[4,1868,11971.0],[4,1869,41.0],[4,1870,57921.0],[4,1871,22286.0],[4,1872,2548.0],[4,1874,34.0],[4,1876,5705.0],[4,1877,4290.0],[4,1878,3335.0],[4,1880,5376.0],[4,1881,19499.0],[4,1882,1.0],[4,1883,748.0],[4,1884,476.0],[4,1885,6755.0],[4,1886,465.0],[4,1887,13859.0],[4,1888,7.0],[4,1889,128.0],[4,1891,14169.0],[4,1892,52643.0],[4,1893,7856.0],[4,1894,24563.0],[4,1895,4618.0],[4,1896,9.0],[4,1897,567.0],[4,1898,8.0],[4,1899,29164.0],[4,1900,13409.0],[4,1901,4750.0],[4,1902,5174.0],[4,1903,5388.0],[4,1904,1767.0],[4,1905,6114.0],[4,1906,1838.0],[4,1907,4.0],[4,1908,62.0],[4,1909,361.0],[4,1910,38967.0],[4,1911,29421.0],[4,1912,451.0],[4,1913,8059.0],[4,1914,12430.0],[4,1915,8255.0],[4,1916,6265.0],[4,1917,3109.0],[4,1918,1953.0],[4,1919,10.0],[4,1920,24110.0],[4,1921,15937.0],[4,1922,10303.0],[4,1923,23.0],[4,1924,62.0],[4,1925,603.0],[4,1926,3352.0],[4,1927,2987.0],[4,1929,6436.0],[4,1930,4758.0],[4,1931,89.0],[4,1932,11051.0],[4,1933,10.0],[4,1934,367.0],[4,1936,2896.0],[4,1937,4423.0],[4,1938,3461.0],[4,1939,159.0],[4,1940,324444.0],[4,1941,2675.0],[4,1942,1.0],[4,1943,90.0],[4,1944,5145.0],[4,1945,43205.0],[4,1946,195.0],[4,1947,63.0],[4,1948,884.0],[4,1949,2167.0],[4,1950,974.0],[4,1951,8.0],[4,1952,6711.0],[4,1953,286.0],[4,1954,13158.0],[4,1955,173.0],[4,1956,19044.0],[4,1957,211.0],[4,1958,278.0],[4,1959,45466.0],[4,1960,695.0],[4,1961,1.0],[4,1962,46.0],[4,1963,17889.0],[4,1964,342.0],[4,1965,9471.0],[4,1966,23223.0],[4,1967,1.0],[4,1969,34.0],[4,1970,8064.0],[4,1971,11669.0],[4,1972,28669.0],[4,1973,1186.0],[4,1974,2090.0],[4,1975,29251.0],[4,1976,9935.0],[4,1977,19202.0],[4,1978,8342.0],[4,1979,8774.0],[4,1980,93782.0],[4,1981,20957.0],[4,1983,1299.0],[4,1984,26199.0],[4,1985,43.0],[4,1986,2562.0],[4,1987,20730.0],[4,1988,60.0],[4,1989,8.0],[4,1990,10699.0],[4,1991,118.0],[4,1992,689.0],[4,1993,6017.0],[4,1994,51.0],[4,1995,4271.0],[4,1996,367.0],[4,1998,25862.0],[4,1999,28191.0],[4,2000,45562.0],[4,2001,28103.0],[4,2002,5421.0],[4,2003,1.0],[4,2004,17365.0],[4,2005,15653.0],[4,2006,13592.0],[4,2007,9526.0],[4,2008,20090.0],[4,2009,11035.0],[4,2010,581.0],[4,2011,17160.0],[4,2012,19517.0],[4,2013,33973.0],[4,2014,1640.0],[4,2015,18899.0],[4,2016,31903.0],[4,2017,24782.0],[4,2018,1139.0],[4,2019,4245.0],[4,2020,19270.0],[4,2021,37585.0],[4,2022,87.0],[4,2023,840.0],[4,2024,5979.0],[4,2025,18026.0],[4,2026,4.0],[4,2027,12409.0],[4,2028,34389.0],[4,2029,36518.0],[4,2030,2814.0],[4,2031,7252.0],[4,2032,13437.0],[4,2033,7493.0],[4,2034,31834.0],[4,2035,4979.0],[4,2036,18.0],[4,2037,18792.0],[4,2038,28416.0],[4,2039,53667.0],[4,2040,10928.0],[4,2041,8.0],[4,2042,43602.0],[4,2043,22.0],[4,2044,12.0],[4,2045,3902.0],[4,2046,7348.0],[4,2047,2796.0],[4,2048,8414.0],[4,2049,3582.0],[4,2050,5297.0],[4,2051,12939.0],[5,0,15757.0],[5,1,1953.0],[5,2,11591.0],[5,3,3909.0],[5,4,4356.0],[5,5,12171.0],[5,6,18767.0],[5,7,12536.0],[5,8,9833.0],[5,9,3505.0],[5,10,14578.0],[5,11,37431.0],[5,12,9025.0],[5,13,536.0],[5,14,8604.0],[5,15,19585.0],[5,16,4778.0],[5,17,18506.0],[5,18,36467.0],[5,19,23648.0],[5,20,34212.0],[5,21,84625.0],[5,22,12.0],[5,23,25587.0],[5,24,14681.0],[5,25,1313.0],[5,26,15758.0],[5,27,24997.0],[5,28,15318.0],[5,29,10351.0],[5,30,64512.0],[5,31,5507.0],[5,32,21909.0],[5,33,23983.0],[5,34,7435.0],[5,35,67.0],[5,36,11099.0],[5,37,20302.0],[5,38,32.0],[5,39,16713.0],[5,40,13219.0],[5,41,8322.0],[5,42,10960.0],[5,43,11871.0],[5,44,12228.0],[5,45,8043.0],[5,46,6137.0],[5,47,998.0],[5,48,2194.0],[5,49,12072.0],[5,50,17533.0],[5,51,5542.0],[5,52,16578.0],[5,53,13122.0],[5,54,5374.0],[5,55,16947.0],[5,56,3105.0],[5,57,25878.0],[5,58,52676.0],[5,59,418.0],[5,60,5284.0],[5,61,45694.0],[5,62,30580.0],[5,63,17524.0],[5,64,10174.0],[5,65,10362.0],[5,66,40739.0],[5,67,22335.0],[5,68,34037.0],[5,69,35799.0],[5,70,25942.0],[5,71,121.0],[5,73,4815.0],[5,74,23748.0],[5,75,1198.0],[5,76,27449.0],[5,77,16723.0],[5,78,5860.0],[5,79,20022.0],[5,81,13719.0],[5,82,23586.0],[5,83,1068.0],[5,84,52397.0],[5,85,18782.0],[5,86,16090.0],[5,87,8547.0],[5,88,10742.0],[5,89,21738.0],[5,90,1081.0],[5,91,17192.0],[5,92,23957.0],[5,93,3398.0],[5,94,10479.0],[5,95,13613.0],[5,96,2504.0],[5,97,8925.0],[5,98,60414.0],[5,99,649.0],[5,100,3362.0],[5,101,882.0],[5,102,8069.0],[5,103,24148.0],[5,104,843.0],[5,105,159354.0],[5,106,22.0],[5,107,30555.0],[5,108,82455.0],[5,109,36272.0],[5,110,7965.0],[5,111,2217.0],[5,112,44542.0],[5,113,39960.0],[5,114,49018.0],[5,115,6451.0],[5,116,462.0],[5,117,926.0],[5,118,25159.0],[5,119,84662.0],[5,120,1043.0],[5,121,89906.0],[5,122,17132.0],[5,123,24532.0],[5,124,27853.0],[5,125,20947.0],[5,126,2749.0],[5,127,8726.0],[5,128,8166.0],[5,129,2760.0],[5,130,13531.0],[5,131,5062.0],[5,132,8605.0],[5,133,3540.0],[5,134,6906.0],[5,135,2445.0],[5,136,840.0],[5,137,17765.0],[5,138,13457.0],[5,139,5107.0],[5,140,11735.0],[5,141,23897.0],[5,142,26027.0],[5,143,14404.0],[5,144,10528.0],[5,145,10198.0],[5,146,10046.0],[5,147,26261.0],[5,148,235.0],[5,149,9249.0],[5,150,8487.0],[5,151,20996.0],[5,152,13791.0],[5,153,12530.0],[5,154,11152.0],[5,155,352.0],[5,156,18693.0],[5,157,8563.0],[5,158,7229.0],[5,159,9191.0],[5,160,24905.0],[5,161,31934.0],[5,162,28890.0],[5,163,84160.0],[5,164,22768.0],[5,165,13.0],[5,166,11723.0],[5,167,6432.0],[5,168,11333.0],[5,169,1334.0],[5,170,11768.0],[5,171,27517.0],[5,172,8733.0],[5,173,15853.0],[5,174,7929.0],[5,175,10502.0],[5,176,8562.0],[5,177,2708.0],[5,178,23418.0],[5,180,16851.0],[5,181,15515.0],[5,182,3698.0],[5,183,11591.0],[5,185,22676.0],[5,187,14176.0],[5,188,12091.0],[5,189,12147.0],[5,190,50008.0],[5,191,1246.0],[5,192,929.0],[5,193,4700.0],[5,194,10158.0],[5,195,10535.0],[5,196,2453.0],[5,197,3621.0],[5,198,10154.0],[5,199,9070.0],[5,200,36414.0],[5,201,13357.0],[5,202,17139.0],[5,203,14922.0],[5,204,2404.0],[5,205,12544.0],[5,206,1530.0],[5,207,4918.0],[5,208,23197.0],[5,209,51931.0],[5,210,26858.0],[5,211,5890.0],[5,212,4023.0],[5,213,22446.0],[5,214,1297.0],[5,215,20856.0],[5,216,2259.0],[5,217,10989.0],[5,218,304.0],[5,219,13022.0],[5,220,7939.0],[5,221,11884.0],[5,222,2093.0],[5,223,17647.0],[5,224,13719.0],[5,225,53579.0],[5,226,7068.0],[5,227,401.0],[5,228,4572.0],[5,229,20639.0],[5,230,23534.0],[5,231,30264.0],[5,233,16601.0],[5,234,13990.0],[5,235,3710.0],[5,236,106.0],[5,237,6221.0],[5,238,377.0],[5,239,11560.0],[5,240,3517.0],[5,241,34266.0],[5,242,12601.0],[5,243,9922.0],[5,244,53905.0],[5,245,9499.0],[5,246,16789.0],[5,247,303.0],[5,248,6126.0],[5,249,11376.0],[5,250,41418.0],[5,252,9997.0],[5,253,2829.0],[5,254,801.0],[5,255,26592.0],[5,256,13779.0],[5,257,12879.0],[5,258,6299.0],[5,259,30023.0],[5,260,23326.0],[5,261,40080.0],[5,262,15404.0],[5,263,18122.0],[5,264,8611.0],[5,265,45755.0],[5,266,4551.0],[5,267,8259.0],[5,268,12720.0],[5,269,16228.0],[5,270,8502.0],[5,271,22107.0],[5,272,24450.0],[5,273,2273.0],[5,274,14006.0],[5,275,13922.0],[5,276,15508.0],[5,277,46132.0],[5,278,3581.0],[5,280,941.0],[5,281,3231.0],[5,282,26056.0],[5,283,12788.0],[5,284,16777.0],[5,285,21175.0],[5,286,17573.0],[5,287,1130.0],[5,288,45.0],[5,289,34461.0],[5,290,9645.0],[5,291,11493.0],[5,292,10650.0],[5,293,2739.0],[5,294,5564.0],[5,295,1665.0],[5,296,29465.0],[5,297,2707.0],[5,298,38561.0],[5,299,9880.0],[5,300,37553.0],[5,301,14821.0],[5,302,3495.0],[5,303,15081.0],[5,304,29660.0],[5,305,14334.0],[5,306,10956.0],[5,307,1018.0],[5,309,5581.0],[5,310,10331.0],[5,311,20823.0],[5,312,35933.0],[5,313,110871.0],[5,314,7341.0],[5,315,12140.0],[5,316,20433.0],[5,317,35349.0],[5,318,11.0],[5,319,35382.0],[5,320,1284.0],[5,321,23864.0],[5,322,2646.0],[5,323,34068.0],[5,324,74074.0],[5,325,7926.0],[5,326,3588.0],[5,327,4914.0],[5,328,30288.0],[5,329,9666.0],[5,330,11303.0],[5,331,25173.0],[5,332,11866.0],[5,333,1142.0],[5,335,2855.0],[5,336,1081.0],[5,337,16069.0],[5,338,8313.0],[5,340,3360.0],[5,341,24888.0],[5,342,17791.0],[5,343,34007.0],[5,344,24868.0],[5,345,24091.0],[5,346,14413.0],[5,347,36879.0],[5,348,16698.0],[5,349,10904.0],[5,350,6302.0],[5,351,62510.0],[5,352,2457.0],[5,353,66435.0],[5,354,36482.0],[5,355,721.0],[5,356,17542.0],[5,357,362.0],[5,358,4081.0],[5,359,35619.0],[5,360,27281.0],[5,361,26561.0],[5,362,4887.0],[5,363,46000.0],[5,364,5222.0],[5,365,7021.0],[5,366,5527.0],[5,367,42265.0],[5,368,18609.0],[5,369,3530.0],[5,370,7482.0],[5,371,14732.0],[5,372,29365.0],[5,373,2788.0],[5,374,11793.0],[5,375,22595.0],[5,376,18615.0],[5,377,95333.0],[5,378,36462.0],[5,379,8538.0],[5,380,4425.0],[5,381,7518.0],[5,382,6254.0],[5,383,50251.0],[5,384,7030.0],[5,385,11758.0],[5,386,17696.0],[5,387,1377.0],[5,388,88.0],[5,389,8456.0],[5,390,2307.0],[5,391,90083.0],[5,392,43.0],[5,393,2669.0],[5,394,14736.0],[5,396,8827.0],[5,397,15956.0],[5,398,11461.0],[5,399,9172.0],[5,400,1404.0],[5,401,3835.0],[5,402,2273.0],[5,403,3847.0],[5,404,14034.0],[5,405,358.0],[5,406,3921.0],[5,407,3386.0],[5,408,2995.0],[5,409,11021.0],[5,410,739.0],[5,411,1784.0],[5,412,35021.0],[5,413,25136.0],[5,414,22459.0],[5,415,23662.0],[5,416,1457.0],[5,417,59258.0],[5,418,86.0],[5,419,31171.0],[5,420,4321.0],[5,421,14728.0],[5,422,11944.0],[5,423,22541.0],[5,424,3718.0],[5,425,3141.0],[5,426,11753.0],[5,427,3416.0],[5,428,13091.0],[5,429,9757.0],[5,430,14058.0],[5,431,2980.0],[5,432,9898.0],[5,433,3708.0],[5,434,10583.0],[5,435,21509.0],[5,436,1731.0],[5,437,125.0],[5,438,7302.0],[5,439,20134.0],[5,440,123217.0],[5,441,26409.0],[5,442,29008.0],[5,443,10849.0],[5,444,19261.0],[5,446,3220.0],[5,447,11703.0],[5,448,2597.0],[5,449,13015.0],[5,450,52.0],[5,451,15733.0],[5,452,20898.0],[5,453,9753.0],[5,454,18233.0],[5,455,10545.0],[5,456,31028.0],[5,457,20731.0],[5,458,4652.0],[5,459,9116.0],[5,460,11481.0],[5,461,6241.0],[5,462,27350.0],[5,463,10139.0],[5,464,63918.0],[5,465,18642.0],[5,466,1395.0],[5,467,55.0],[5,468,17.0],[5,469,46914.0],[5,470,1291.0],[5,471,9289.0],[5,472,7111.0],[5,473,7317.0],[5,474,1139.0],[5,475,14150.0],[5,476,106.0],[5,477,11429.0],[5,478,62003.0],[5,479,288.0],[5,480,31279.0],[5,481,3878.0],[5,482,13929.0],[5,483,41.0],[5,485,29.0],[5,486,50.0],[5,487,2314.0],[5,488,28627.0],[5,489,15503.0],[5,490,24382.0],[5,491,875.0],[5,492,30.0],[5,493,228.0],[5,494,26837.0],[5,495,15393.0],[5,496,13013.0],[5,497,580.0],[5,498,25438.0],[5,499,6700.0],[5,500,28211.0],[5,501,16248.0],[5,502,9088.0],[5,503,8622.0],[5,504,27685.0],[5,505,7037.0],[5,506,24074.0],[5,507,4975.0],[5,508,18615.0],[5,509,5246.0],[5,510,2991.0],[5,511,82554.0],[5,512,17855.0],[5,513,12706.0],[5,514,22589.0],[5,515,19802.0],[5,516,14391.0],[5,517,14958.0],[5,518,4096.0],[5,519,6796.0],[5,520,10682.0],[5,521,7745.0],[5,522,10808.0],[5,524,3749.0],[5,525,32450.0],[5,526,46519.0],[5,527,5624.0],[5,528,7489.0],[5,529,5189.0],[5,530,25448.0],[5,531,6876.0],[5,532,18451.0],[5,533,2677.0],[5,534,7745.0],[5,535,4105.0],[5,536,12179.0],[5,537,9990.0],[5,538,11961.0],[5,539,12619.0],[5,540,18282.0],[5,541,1075.0],[5,542,18367.0],[5,543,18355.0],[5,544,20626.0],[5,545,30352.0],[5,546,21386.0],[5,547,2919.0],[5,548,1667.0],[5,549,31628.0],[5,550,10908.0],[5,551,12279.0],[5,552,4895.0],[5,553,7219.0],[5,554,4002.0],[5,555,16135.0],[5,556,5422.0],[5,557,13156.0],[5,558,12836.0],[5,559,290.0],[5,560,22748.0],[5,561,35227.0],[5,562,2217.0],[5,563,10755.0],[5,564,11892.0],[5,565,13.0],[5,566,27108.0],[5,567,3261.0],[5,568,19.0],[5,569,11057.0],[5,570,29672.0],[5,571,8973.0],[5,572,31678.0],[5,573,33040.0],[5,574,2523.0],[5,575,10862.0],[5,576,5178.0],[5,577,10673.0],[5,578,5660.0],[5,579,32777.0],[5,580,3150.0],[5,582,6489.0],[5,583,1250.0],[5,584,13236.0],[5,585,10329.0],[5,586,8541.0],[5,587,15107.0],[5,588,1564.0],[5,589,2328.0],[5,590,29968.0],[5,591,18208.0],[5,592,7656.0],[5,593,7119.0],[5,594,28146.0],[5,595,486.0],[5,596,280.0],[5,597,6979.0],[5,598,27965.0],[5,599,9453.0],[5,600,102359.0],[5,601,12568.0],[5,602,9816.0],[5,603,12301.0],[5,604,3321.0],[5,605,5300.0],[5,606,15757.0],[5,607,1425.0],[5,608,1849.0],[5,609,5009.0],[5,610,39607.0],[5,611,22503.0],[5,612,5804.0],[5,613,10052.0],[5,614,44090.0],[5,615,11251.0],[5,616,1570.0],[5,617,37127.0],[5,618,443.0],[5,619,11091.0],[5,620,5381.0],[5,621,1219.0],[5,622,6159.0],[5,623,13521.0],[5,624,1619.0],[5,625,1360.0],[5,626,71369.0],[5,627,17099.0],[5,628,9067.0],[5,629,30255.0],[5,630,45873.0],[5,631,10251.0],[5,632,15624.0],[5,633,14343.0],[5,634,24962.0],[5,635,12152.0],[5,636,22858.0],[5,637,13076.0],[5,638,4153.0],[5,639,14915.0],[5,640,6415.0],[5,641,3944.0],[5,642,3774.0],[5,643,956.0],[5,644,4280.0],[5,645,132.0],[5,646,1779.0],[5,647,260.0],[5,649,34.0],[5,650,1448.0],[5,651,2130.0],[5,652,2566.0],[5,653,15790.0],[5,654,6798.0],[5,655,33906.0],[5,656,20638.0],[5,657,34556.0],[5,658,7727.0],[5,659,25414.0],[5,660,2493.0],[5,661,18340.0],[5,662,56883.0],[5,663,19304.0],[5,664,6231.0],[5,665,329.0],[5,666,73838.0],[5,667,12804.0],[5,668,9101.0],[5,669,2783.0],[5,670,8995.0],[5,671,380.0],[5,672,288.0],[5,673,26441.0],[5,674,907.0],[5,675,14574.0],[5,676,14289.0],[5,677,7650.0],[5,678,36983.0],[5,679,10574.0],[5,680,13403.0],[5,681,22347.0],[5,682,1351.0],[5,683,60670.0],[5,684,19292.0],[5,685,17559.0],[5,686,79.0],[5,687,41749.0],[5,688,2679.0],[5,689,2640.0],[5,691,796.0],[5,692,13075.0],[5,693,5393.0],[5,694,24890.0],[5,695,5929.0],[5,696,4698.0],[5,697,8895.0],[5,698,25543.0],[5,699,524.0],[5,700,7348.0],[5,701,3104.0],[5,702,11336.0],[5,703,26065.0],[5,704,23858.0],[5,705,7225.0],[5,706,129.0],[5,707,2603.0],[5,708,32.0],[5,709,6927.0],[5,710,15011.0],[5,711,2460.0],[5,712,10526.0],[5,713,8283.0],[5,714,10871.0],[5,715,21323.0],[5,716,26734.0],[5,717,6366.0],[5,718,12485.0],[5,719,20845.0],[5,720,8276.0],[5,721,9512.0],[5,722,21869.0],[5,723,10246.0],[5,724,22454.0],[5,725,7658.0],[5,726,14.0],[5,727,593.0],[5,728,14648.0],[5,729,16674.0],[5,730,76734.0],[5,731,948.0],[5,732,1301.0],[5,733,3874.0],[5,734,23575.0],[5,735,7003.0],[5,736,12199.0],[5,737,5379.0],[5,738,1041.0],[5,740,8790.0],[5,741,14151.0],[5,742,812.0],[5,743,4777.0],[5,744,4991.0],[5,745,13369.0],[5,746,45780.0],[5,747,3979.0],[5,748,5760.0],[5,749,29832.0],[5,750,14366.0],[5,751,6931.0],[5,752,42.0],[5,753,19063.0],[5,754,41.0],[5,756,1340.0],[5,757,1059.0],[5,758,199.0],[5,760,1371.0],[5,761,5640.0],[5,762,515.0],[5,763,26490.0],[5,764,47.0],[5,765,35613.0],[5,766,27446.0],[5,767,588.0],[5,768,4880.0],[5,770,54234.0],[5,771,17187.0],[5,772,460.0],[5,773,1506.0],[5,774,7738.0],[5,775,8389.0],[5,776,17896.0],[5,778,7625.0],[5,780,6587.0],[5,781,13939.0],[5,782,6636.0],[5,783,287.0],[5,784,224.0],[5,785,3624.0],[5,786,1727.0],[5,787,587.0],[5,788,10660.0],[5,789,2680.0],[5,790,5099.0],[5,791,60.0],[5,792,3853.0],[5,793,442.0],[5,794,839.0],[5,795,14089.0],[5,796,37475.0],[5,797,9835.0],[5,798,247.0],[5,799,26.0],[5,800,1383.0],[5,801,17504.0],[5,802,11699.0],[5,803,2815.0],[5,804,10949.0],[5,805,41.0],[5,806,2071.0],[5,807,643.0],[5,808,490.0],[5,809,906.0],[5,810,102.0],[5,811,16592.0],[5,812,9881.0],[5,813,20.0],[5,814,192.0],[5,815,4201.0],[5,816,59.0],[5,817,7536.0],[5,818,55.0],[5,819,29719.0],[5,820,11868.0],[5,821,20553.0],[5,822,14556.0],[5,823,26226.0],[5,824,10161.0],[5,825,37.0],[5,826,8160.0],[5,827,25642.0],[5,829,6058.0],[5,830,40.0],[5,831,13447.0],[5,832,1347.0],[5,833,135.0],[5,834,24.0],[5,835,2357.0],[5,836,4333.0],[5,837,715.0],[5,838,21460.0],[5,839,81.0],[5,840,22608.0],[5,841,46468.0],[5,842,7866.0],[5,843,55.0],[5,844,654.0],[5,846,10.0],[5,847,3935.0],[5,848,13866.0],[5,849,2089.0],[5,850,8468.0],[5,852,1955.0],[5,853,4526.0],[5,854,35151.0],[5,855,53.0],[5,856,16.0],[5,857,346.0],[5,858,941.0],[5,859,9797.0],[5,860,835.0],[5,861,8119.0],[5,862,9896.0],[5,863,22.0],[5,864,400.0],[5,865,56.0],[5,866,9558.0],[5,867,25691.0],[5,868,25071.0],[5,869,30323.0],[5,870,10946.0],[5,871,403.0],[5,872,1151.0],[5,873,63.0],[5,874,7455.0],[5,875,25505.0],[5,876,9785.0],[5,877,16397.0],[5,878,3412.0],[5,879,3836.0],[5,880,15.0],[5,881,60.0],[5,883,16141.0],[5,884,9509.0],[5,885,5727.0],[5,886,13506.0],[5,887,7472.0],[5,888,25619.0],[5,889,25026.0],[5,890,3650.0],[5,891,105.0],[5,892,23486.0],[5,893,5125.0],[5,894,22837.0],[5,895,51.0],[5,896,59.0],[5,897,8461.0],[5,900,11241.0],[5,901,23183.0],[5,902,86.0],[5,903,29.0],[5,904,99.0],[5,905,5050.0],[5,906,39567.0],[5,907,113396.0],[5,908,717.0],[5,909,1995.0],[5,910,19208.0],[5,911,5308.0],[5,912,856.0],[5,913,8351.0],[5,914,19137.0],[5,915,3659.0],[5,916,3770.0],[5,917,5800.0],[5,918,1411.0],[5,919,2534.0],[5,920,209.0],[5,921,38881.0],[5,922,20638.0],[5,923,1565.0],[5,924,30203.0],[5,925,5996.0],[5,926,28.0],[5,927,5361.0],[5,928,4440.0],[5,930,53.0],[5,931,30818.0],[5,932,1529.0],[5,933,3310.0],[5,934,12622.0],[5,936,329.0],[5,937,14097.0],[5,938,5851.0],[5,939,5700.0],[5,940,17620.0],[5,941,2747.0],[5,942,1060.0],[5,943,10178.0],[5,944,11609.0],[5,945,11367.0],[5,946,5785.0],[5,947,16824.0],[5,948,40864.0],[5,949,15142.0],[5,951,3972.0],[5,952,21819.0],[5,953,126.0],[5,954,3656.0],[5,955,41562.0],[5,956,437.0],[5,957,104.0],[5,958,2842.0],[5,959,949.0],[5,960,14672.0],[5,961,14690.0],[5,962,2517.0],[5,963,42798.0],[5,964,373.0],[5,965,13.0],[5,966,73659.0],[5,967,2948.0],[5,968,19398.0],[5,969,14112.0],[5,970,411.0],[5,971,62.0],[5,972,17247.0],[5,973,8302.0],[5,974,877.0],[5,975,55862.0],[5,976,19666.0],[5,977,1292.0],[5,978,37872.0],[5,979,12229.0],[5,980,13278.0],[5,981,1145.0],[5,982,2372.0],[5,983,29725.0],[5,984,58502.0],[5,985,1200.0],[5,986,42174.0],[5,987,6108.0],[5,988,17632.0],[5,989,590.0],[5,990,35536.0],[5,992,7515.0],[5,993,15137.0],[5,994,27582.0],[5,995,29563.0],[5,996,7324.0],[5,997,39411.0],[5,998,21500.0],[5,999,24287.0],[5,1000,15718.0],[5,1001,161.0],[5,1002,16051.0],[5,1003,59363.0],[5,1004,1463.0],[5,1005,11644.0],[5,1006,15801.0],[5,1007,15057.0],[5,1008,180.0],[5,1009,58.0],[5,1010,23178.0],[5,1011,16617.0],[5,1012,3023.0],[5,1013,7665.0],[5,1014,8477.0],[5,1015,8976.0],[5,1016,17930.0],[5,1017,435.0],[5,1018,3554.0],[5,1019,2953.0],[5,1020,646.0],[5,1021,738.0],[5,1022,16.0],[5,1023,13.0],[5,1024,318.0],[5,1025,2203.0],[5,1026,2604.0],[5,1027,2031.0],[5,1028,492.0],[5,1029,3149.0],[5,1030,177.0],[5,1031,1376.0],[5,1032,7686.0],[5,1033,2654.0],[5,1034,510.0],[5,1035,1731.0],[5,1036,4176.0],[5,1037,1664.0],[5,1038,385.0],[5,1039,14848.0],[5,1040,3073.0],[5,1041,10236.0],[5,1042,3420.0],[5,1044,14112.0],[5,1045,4094.0],[5,1046,143.0],[5,1047,1919.0],[5,1048,1088.0],[5,1049,3020.0],[5,1050,1933.0],[5,1051,4300.0],[5,1052,11280.0],[5,1053,584.0],[5,1054,10199.0],[5,1055,13150.0],[5,1056,1567.0],[5,1057,20.0],[5,1058,4837.0],[5,1059,5177.0],[5,1060,2.0],[5,1061,10899.0],[5,1062,1293.0],[5,1063,9182.0],[5,1064,387.0],[5,1065,11246.0],[5,1066,3014.0],[5,1067,6151.0],[5,1068,3362.0],[5,1069,107.0],[5,1070,8.0],[5,1071,5973.0],[5,1072,10417.0],[5,1073,6080.0],[5,1074,9160.0],[5,1075,2980.0],[5,1076,2060.0],[5,1077,13233.0],[5,1078,5979.0],[5,1079,1354.0],[5,1080,15822.0],[5,1081,2.0],[5,1082,3.0],[5,1083,98.0],[5,1084,5034.0],[5,1085,3891.0],[5,1086,225.0],[5,1087,2534.0],[5,1088,1742.0],[5,1089,20845.0],[5,1090,202.0],[5,1091,2964.0],[5,1092,11098.0],[5,1094,3720.0],[5,1095,5904.0],[5,1096,31.0],[5,1098,481.0],[5,1099,6698.0],[5,1100,102.0],[5,1101,4254.0],[5,1102,10836.0],[5,1103,1527.0],[5,1106,3492.0],[5,1107,14173.0],[5,1108,51.0],[5,1109,13460.0],[5,1110,10992.0],[5,1111,6518.0],[5,1112,7654.0],[5,1113,8175.0],[5,1114,10349.0],[5,1115,292.0],[5,1116,4082.0],[5,1117,9298.0],[5,1118,1382.0],[5,1119,4332.0],[5,1120,1619.0],[5,1121,7829.0],[5,1122,985.0],[5,1123,3623.0],[5,1124,9630.0],[5,1125,235.0],[5,1126,821.0],[5,1127,172.0],[5,1128,9370.0],[5,1129,595.0],[5,1130,302.0],[5,1131,23200.0],[5,1132,2.0],[5,1133,14328.0],[5,1134,17630.0],[5,1135,13723.0],[5,1136,2972.0],[5,1137,708.0],[5,1138,14951.0],[5,1139,48321.0],[5,1140,33236.0],[5,1141,3172.0],[5,1142,525.0],[5,1143,60.0],[5,1144,50.0],[5,1145,5825.0],[5,1146,7742.0],[5,1147,19349.0],[5,1148,1015.0],[5,1149,7.0],[5,1150,9101.0],[5,1151,3519.0],[5,1152,2721.0],[5,1153,4288.0],[5,1154,2228.0],[5,1155,1376.0],[5,1156,662.0],[5,1157,3327.0],[5,1158,2836.0],[5,1159,79.0],[5,1160,398.0],[5,1161,7281.0],[5,1162,1246.0],[5,1163,322.0],[5,1164,48.0],[5,1165,15234.0],[5,1166,4390.0],[5,1167,2496.0],[5,1168,2558.0],[5,1169,5744.0],[5,1170,23372.0],[5,1171,10561.0],[5,1172,939.0],[5,1173,5938.0],[5,1174,13132.0],[5,1175,6541.0],[5,1176,116.0],[5,1177,920.0],[5,1178,5590.0],[5,1179,215.0],[5,1180,1935.0],[5,1181,4109.0],[5,1182,2045.0],[5,1183,35.0],[5,1185,1714.0],[5,1186,3401.0],[5,1187,492.0],[5,1188,1961.0],[5,1189,15993.0],[5,1190,15701.0],[5,1191,2762.0],[5,1192,20562.0],[5,1193,11709.0],[5,1194,1.0],[5,1195,1119.0],[5,1196,1069.0],[5,1197,3169.0],[5,1198,188.0],[5,1199,2551.0],[5,1200,10341.0],[5,1201,1506.0],[5,1202,5150.0],[5,1203,2368.0],[5,1204,2830.0],[5,1205,6992.0],[5,1206,3628.0],[5,1207,690.0],[5,1208,2974.0],[5,1210,41.0],[5,1211,9699.0],[5,1212,34.0],[5,1213,2876.0],[5,1214,2046.0],[5,1216,5478.0],[5,1217,13055.0],[5,1219,2824.0],[5,1220,1445.0],[5,1221,10189.0],[5,1222,13.0],[5,1223,2.0],[5,1224,7615.0],[5,1225,559.0],[5,1226,7873.0],[5,1227,467.0],[5,1228,1766.0],[5,1229,660.0],[5,1230,2173.0],[5,1231,6373.0],[5,1232,9688.0],[5,1233,1157.0],[5,1234,4556.0],[5,1235,274.0],[5,1236,3061.0],[5,1237,44.0],[5,1238,9710.0],[5,1239,384.0],[5,1240,5726.0],[5,1241,3201.0],[5,1242,3470.0],[5,1243,2809.0],[5,1244,1176.0],[5,1245,9504.0],[5,1246,41.0],[5,1247,6690.0],[5,1248,897.0],[5,1249,184.0],[5,1250,710.0],[5,1251,2521.0],[5,1252,253.0],[5,1253,3307.0],[5,1254,247.0],[5,1255,396.0],[5,1256,739.0],[5,1257,1891.0],[5,1258,11975.0],[5,1259,1044.0],[5,1260,411.0],[5,1261,67.0],[5,1262,3161.0],[5,1263,1070.0],[5,1264,12583.0],[5,1265,1630.0],[5,1266,2863.0],[5,1267,6947.0],[5,1268,12738.0],[5,1269,671.0],[5,1271,89.0],[5,1272,3070.0],[5,1273,2989.0],[5,1274,6523.0],[5,1275,329.0],[5,1276,9935.0],[5,1277,2034.0],[5,1278,2849.0],[5,1279,9853.0],[5,1280,2077.0],[5,1281,836.0],[5,1282,99.0],[5,1283,5242.0],[5,1284,33.0],[5,1285,1551.0],[5,1286,1129.0],[5,1287,7213.0],[5,1288,34862.0],[5,1290,1047.0],[5,1291,108.0],[5,1292,168.0],[5,1293,9956.0],[5,1294,1068.0],[5,1295,2562.0],[5,1296,429.0],[5,1297,39522.0],[5,1298,12588.0],[5,1299,6379.0],[5,1300,4690.0],[5,1301,218.0],[5,1302,1817.0],[5,1303,8190.0],[5,1304,1223.0],[5,1305,533.0],[5,1306,6959.0],[5,1307,992.0],[5,1308,2041.0],[5,1309,3807.0],[5,1310,898.0],[5,1311,1551.0],[5,1312,2466.0],[5,1313,1732.0],[5,1314,1099.0],[5,1315,2277.0],[5,1316,5621.0],[5,1317,768.0],[5,1318,2410.0],[5,1319,5343.0],[5,1320,9703.0],[5,1321,5530.0],[5,1322,39.0],[5,1323,2053.0],[5,1324,143.0],[5,1325,139.0],[5,1326,2781.0],[5,1327,4813.0],[5,1328,2389.0],[5,1329,194.0],[5,1330,5099.0],[5,1331,118.0],[5,1332,12.0],[5,1333,9257.0],[5,1334,666.0],[5,1335,5523.0],[5,1336,2626.0],[5,1337,975.0],[5,1338,647.0],[5,1339,531.0],[5,1340,19104.0],[5,1341,748.0],[5,1342,14350.0],[5,1343,879.0],[5,1344,7952.0],[5,1345,2553.0],[5,1346,1108.0],[5,1347,7529.0],[5,1348,13289.0],[5,1349,2660.0],[5,1350,1771.0],[5,1351,366.0],[5,1352,4.0],[5,1353,1901.0],[5,1354,5340.0],[5,1355,9073.0],[5,1356,13251.0],[5,1357,6625.0],[5,1358,1612.0],[5,1359,10751.0],[5,1360,2520.0],[5,1361,16621.0],[5,1362,6.0],[5,1363,3185.0],[5,1364,22.0],[5,1365,3944.0],[5,1366,1084.0],[5,1367,46.0],[5,1368,22301.0],[5,1369,5157.0],[5,1370,2049.0],[5,1371,11016.0],[5,1372,1269.0],[5,1373,2618.0],[5,1374,749.0],[5,1375,10051.0],[5,1376,3439.0],[5,1377,2127.0],[5,1378,623.0],[5,1381,149.0],[5,1382,133.0],[5,1383,22.0],[5,1385,699.0],[5,1386,5899.0],[5,1387,2769.0],[5,1388,24998.0],[5,1389,9267.0],[5,1390,15736.0],[5,1391,4565.0],[5,1392,22107.0],[5,1393,2061.0],[5,1394,8759.0],[5,1395,2633.0],[5,1396,70063.0],[5,1397,344.0],[5,1398,9527.0],[5,1399,9744.0],[5,1401,16710.0],[5,1402,88.0],[5,1403,1332.0],[5,1404,9111.0],[5,1405,21347.0],[5,1406,8123.0],[5,1407,918.0],[5,1408,30350.0],[5,1409,855.0],[5,1410,15747.0],[5,1411,3750.0],[5,1412,12254.0],[5,1413,13031.0],[5,1414,1570.0],[5,1415,4376.0],[5,1416,6121.0],[5,1417,16630.0],[5,1418,3614.0],[5,1419,9110.0],[5,1420,25014.0],[5,1421,7427.0],[5,1422,8019.0],[5,1423,7569.0],[5,1424,1543.0],[5,1425,847.0],[5,1426,7752.0],[5,1427,51.0],[5,1428,11626.0],[5,1429,1904.0],[5,1430,7205.0],[5,1431,5825.0],[5,1432,59.0],[5,1433,12.0],[5,1434,3069.0],[5,1435,22.0],[5,1436,3757.0],[5,1438,42.0],[5,1439,4737.0],[5,1441,1721.0],[5,1442,6395.0],[5,1443,14076.0],[5,1444,588.0],[5,1445,3.0],[5,1446,1117.0],[5,1447,3635.0],[5,1448,1023.0],[5,1449,7962.0],[5,1450,56.0],[5,1451,1428.0],[5,1452,1598.0],[5,1453,985.0],[5,1454,7946.0],[5,1455,16.0],[5,1456,170.0],[5,1457,17696.0],[5,1458,4826.0],[5,1459,5437.0],[5,1460,14568.0],[5,1461,1723.0],[5,1462,19695.0],[5,1463,13.0],[5,1464,18740.0],[5,1465,638.0],[5,1466,3965.0],[5,1467,5544.0],[5,1468,5715.0],[5,1469,6556.0],[5,1470,4757.0],[5,1471,4329.0],[5,1472,1040.0],[5,1473,4755.0],[5,1474,10447.0],[5,1475,180.0],[5,1476,1917.0],[5,1477,6388.0],[5,1478,1529.0],[5,1479,2628.0],[5,1480,4909.0],[5,1481,129.0],[5,1482,11.0],[5,1483,156.0],[5,1484,2518.0],[5,1485,12379.0],[5,1486,1159.0],[5,1487,7842.0],[5,1488,1.0],[5,1489,322.0],[5,1490,3040.0],[5,1491,438.0],[5,1492,11306.0],[5,1494,7552.0],[5,1495,6815.0],[5,1496,1704.0],[5,1497,6341.0],[5,1498,8751.0],[5,1499,4471.0],[5,1500,7615.0],[5,1501,329.0],[5,1502,4339.0],[5,1503,740.0],[5,1504,37099.0],[5,1505,4858.0],[5,1506,44171.0],[5,1507,20031.0],[5,1508,80.0],[5,1509,26.0],[5,1511,12595.0],[5,1512,120.0],[5,1513,16103.0],[5,1514,5303.0],[5,1515,485.0],[5,1516,10768.0],[5,1517,4.0],[5,1518,1305.0],[5,1519,36690.0],[5,1520,258.0],[5,1521,403.0],[5,1522,3212.0],[5,1523,31.0],[5,1525,35.0],[5,1526,50.0],[5,1527,980.0],[5,1528,5702.0],[5,1529,48233.0],[5,1530,15.0],[5,1531,7.0],[5,1532,3920.0],[5,1533,2626.0],[5,1534,2477.0],[5,1535,57.0],[5,1536,3063.0],[5,1537,197.0],[5,1538,9776.0],[5,1539,12758.0],[5,1540,2162.0],[5,1541,2479.0],[5,1542,927.0],[5,1543,4195.0],[5,1544,9367.0],[5,1545,516.0],[5,1546,37650.0],[5,1547,3409.0],[5,1548,445.0],[5,1549,12336.0],[5,1550,4608.0],[5,1551,6959.0],[5,1552,7865.0],[5,1553,922.0],[5,1554,8162.0],[5,1555,907.0],[5,1556,6605.0],[5,1557,7538.0],[5,1558,2200.0],[5,1559,6494.0],[5,1561,1346.0],[5,1562,4762.0],[5,1563,17367.0],[5,1564,3177.0],[5,1565,2361.0],[5,1566,5486.0],[5,1567,15287.0],[5,1568,957.0],[5,1569,5282.0],[5,1570,1129.0],[5,1571,324.0],[5,1572,1319.0],[5,1573,2995.0],[5,1574,3579.0],[5,1575,6670.0],[5,1576,5447.0],[5,1577,9118.0],[5,1578,377.0],[5,1579,2840.0],[5,1580,11848.0],[5,1581,11331.0],[5,1582,5105.0],[5,1583,28454.0],[5,1584,1414.0],[5,1585,1714.0],[5,1586,14513.0],[5,1587,9916.0],[5,1588,1878.0],[5,1589,500.0],[5,1590,22833.0],[5,1591,1921.0],[5,1592,3990.0],[5,1593,960.0],[5,1594,86279.0],[5,1595,11245.0],[5,1596,7.0],[5,1597,38477.0],[5,1598,8538.0],[5,1599,1178.0],[5,1600,22066.0],[5,1601,7791.0],[5,1602,9.0],[5,1603,12.0],[5,1604,5444.0],[5,1605,1293.0],[5,1606,1.0],[5,1607,6.0],[5,1608,21449.0],[5,1609,686.0],[5,1610,14277.0],[5,1611,8379.0],[5,1612,742.0],[5,1613,7922.0],[5,1614,1451.0],[5,1615,1654.0],[5,1616,156.0],[5,1617,6412.0],[5,1618,679.0],[5,1619,38.0],[5,1621,12915.0],[5,1622,30.0],[5,1623,3452.0],[5,1624,3053.0],[5,1625,5415.0],[5,1626,10269.0],[5,1627,4140.0],[5,1628,1268.0],[5,1629,35067.0],[5,1630,129679.0],[5,1631,15581.0],[5,1632,363.0],[5,1633,1396.0],[5,1634,508.0],[5,1635,31.0],[5,1636,1070.0],[5,1637,15038.0],[5,1638,5714.0],[5,1639,13021.0],[5,1640,2551.0],[5,1641,15384.0],[5,1642,267.0],[5,1643,6433.0],[5,1644,201.0],[5,1645,69.0],[5,1646,59.0],[5,1647,2779.0],[5,1648,10357.0],[5,1649,17744.0],[5,1650,11296.0],[5,1651,5581.0],[5,1652,6641.0],[5,1653,126.0],[5,1654,102.0],[5,1655,910.0],[5,1656,485.0],[5,1657,784.0],[5,1658,168.0],[5,1659,2659.0],[5,1660,9183.0],[5,1661,1278.0],[5,1662,61.0],[5,1663,35666.0],[5,1664,285.0],[5,1665,6682.0],[5,1666,36453.0],[5,1667,51516.0],[5,1668,7357.0],[5,1669,12385.0],[5,1670,3326.0],[5,1671,7560.0],[5,1672,6622.0],[5,1673,884.0],[5,1674,2841.0],[5,1675,2045.0],[5,1676,5945.0],[5,1677,525.0],[5,1678,185.0],[5,1680,109.0],[5,1681,6.0],[5,1682,4.0],[5,1683,10.0],[5,1684,3125.0],[5,1685,747.0],[5,1686,12331.0],[5,1687,1763.0],[5,1688,4091.0],[5,1689,13582.0],[5,1690,30772.0],[5,1691,11977.0],[5,1692,7222.0],[5,1693,1813.0],[5,1694,2726.0],[5,1695,21758.0],[5,1696,5155.0],[5,1697,1350.0],[5,1698,133.0],[5,1699,16211.0],[5,1700,9950.0],[5,1701,3735.0],[5,1702,512.0],[5,1703,1095.0],[5,1704,7.0],[5,1705,3.0],[5,1706,16847.0],[5,1707,1712.0],[5,1708,7808.0],[5,1709,7882.0],[5,1710,1049.0],[5,1711,13147.0],[5,1712,3488.0],[5,1713,5732.0],[5,1714,3286.0],[5,1715,40.0],[5,1716,18505.0],[5,1717,15790.0],[5,1718,24327.0],[5,1719,40.0],[5,1720,14235.0],[5,1721,1102.0],[5,1722,2022.0],[5,1724,729.0],[5,1725,16521.0],[5,1726,4241.0],[5,1727,11516.0],[5,1728,102.0],[5,1729,633.0],[5,1730,1129.0],[5,1731,9738.0],[5,1732,39.0],[5,1733,3247.0],[5,1734,489.0],[5,1735,2567.0],[5,1736,3515.0],[5,1737,7779.0],[5,1738,4612.0],[5,1739,44.0],[5,1740,159.0],[5,1741,44.0],[5,1742,770.0],[5,1743,3290.0],[5,1744,20.0],[5,1745,553.0],[5,1746,631.0],[5,1747,2280.0],[5,1748,14984.0],[5,1749,11818.0],[5,1750,9768.0],[5,1751,6679.0],[5,1752,11779.0],[5,1753,1417.0],[5,1754,17338.0],[5,1755,22145.0],[5,1756,818.0],[5,1757,10098.0],[5,1758,4033.0],[5,1759,1.0],[5,1760,469.0],[5,1761,723.0],[5,1762,3292.0],[5,1763,9089.0],[5,1764,54.0],[5,1765,144.0],[5,1766,413.0],[5,1767,14728.0],[5,1768,12677.0],[5,1769,3205.0],[5,1770,1520.0],[5,1771,499.0],[5,1773,2546.0],[5,1774,2931.0],[5,1775,77.0],[5,1776,1175.0],[5,1777,1315.0],[5,1778,6154.0],[5,1779,13512.0],[5,1780,615.0],[5,1781,6324.0],[5,1782,25864.0],[5,1783,838.0],[5,1784,603.0],[5,1786,33576.0],[5,1787,8.0],[5,1789,126.0],[5,1790,211.0],[5,1791,98.0],[5,1792,813.0],[5,1793,214.0],[5,1794,1350.0],[5,1795,3.0],[5,1797,6151.0],[5,1798,12.0],[5,1799,2397.0],[5,1800,3952.0],[5,1801,2.0],[5,1802,5842.0],[5,1803,1.0],[5,1804,17036.0],[5,1805,2226.0],[5,1806,278.0],[5,1807,20.0],[5,1808,460.0],[5,1809,1685.0],[5,1810,62.0],[5,1811,597.0],[5,1813,564.0],[5,1814,1065.0],[5,1815,991.0],[5,1816,5661.0],[5,1817,2181.0],[5,1818,3.0],[5,1819,872.0],[5,1820,545.0],[5,1821,17.0],[5,1822,407.0],[5,1823,4557.0],[5,1824,4219.0],[5,1825,540.0],[5,1826,293.0],[5,1827,4.0],[5,1828,439.0],[5,1830,17.0],[5,1831,3843.0],[5,1832,77.0],[5,1833,53.0],[5,1834,60.0],[5,1835,8022.0],[5,1836,1263.0],[5,1837,803.0],[5,1839,214.0],[5,1840,46.0],[5,1841,176.0],[5,1842,17.0],[5,1843,68.0],[5,1844,387.0],[5,1845,1241.0],[5,1847,12.0],[5,1848,28.0],[5,1849,89.0],[5,1850,1897.0],[5,1852,2412.0],[5,1853,10247.0],[5,1854,8424.0],[5,1855,313.0],[5,1856,20979.0],[5,1857,78.0],[5,1858,1302.0],[5,1859,1172.0],[5,1860,1587.0],[5,1861,2656.0],[5,1862,43.0],[5,1863,58.0],[5,1864,2.0],[5,1865,391.0],[5,1866,3507.0],[5,1867,79.0],[5,1868,986.0],[5,1869,9.0],[5,1870,18665.0],[5,1871,7034.0],[5,1872,2135.0],[5,1873,2.0],[5,1874,1.0],[5,1876,361.0],[5,1877,2400.0],[5,1878,372.0],[5,1880,996.0],[5,1881,3726.0],[5,1883,330.0],[5,1884,2349.0],[5,1885,7603.0],[5,1886,33.0],[5,1887,2206.0],[5,1888,14.0],[5,1889,234.0],[5,1890,1.0],[5,1891,7142.0],[5,1892,26683.0],[5,1893,20507.0],[5,1894,8317.0],[5,1895,3834.0],[5,1896,5.0],[5,1897,129.0],[5,1898,2.0],[5,1899,923.0],[5,1900,6732.0],[5,1901,3548.0],[5,1902,8558.0],[5,1903,1711.0],[5,1904,2330.0],[5,1905,691.0],[5,1906,580.0],[5,1907,4.0],[5,1908,6.0],[5,1910,9508.0],[5,1911,9220.0],[5,1912,172.0],[5,1913,4150.0],[5,1914,611.0],[5,1915,1294.0],[5,1916,872.0],[5,1917,48.0],[5,1918,383.0],[5,1919,3.0],[5,1920,8017.0],[5,1921,1022.0],[5,1922,4334.0],[5,1923,17.0],[5,1925,359.0],[5,1926,302.0],[5,1927,5104.0],[5,1929,3947.0],[5,1930,112.0],[5,1931,32.0],[5,1932,14211.0],[5,1933,27.0],[5,1936,270.0],[5,1937,155.0],[5,1938,5098.0],[5,1939,336.0],[5,1940,3154.0],[5,1941,3201.0],[5,1942,231.0],[5,1943,118.0],[5,1944,3693.0],[5,1945,8230.0],[5,1946,212.0],[5,1947,163.0],[5,1948,271.0],[5,1949,1431.0],[5,1950,755.0],[5,1951,13.0],[5,1952,1283.0],[5,1953,30.0],[5,1954,13828.0],[5,1955,296.0],[5,1956,26708.0],[5,1957,347.0],[5,1958,2.0],[5,1959,3593.0],[5,1960,173.0],[5,1962,4.0],[5,1963,8452.0],[5,1964,190.0],[5,1965,3162.0],[5,1966,8475.0],[5,1969,18.0],[5,1970,2977.0],[5,1971,1800.0],[5,1972,10123.0],[5,1973,215.0],[5,1974,23.0],[5,1975,1354.0],[5,1976,3665.0],[5,1977,14079.0],[5,1978,987.0],[5,1979,2217.0],[5,1980,8200.0],[5,1981,3283.0],[5,1983,150.0],[5,1984,7004.0],[5,1985,12.0],[5,1986,257.0],[5,1987,7266.0],[5,1988,106.0],[5,1990,573.0],[5,1991,57.0],[5,1992,3301.0],[5,1993,2037.0],[5,1994,91.0],[5,1995,1201.0],[5,1996,23.0],[5,1998,3492.0],[5,1999,1395.0],[5,2000,28380.0],[5,2001,2215.0],[5,2002,1108.0],[5,2004,13109.0],[5,2005,5082.0],[5,2006,2124.0],[5,2007,1698.0],[5,2008,18159.0],[5,2009,2770.0],[5,2010,162.0],[5,2011,12891.0],[5,2012,1764.0],[5,2013,14347.0],[5,2014,364.0],[5,2015,867.0],[5,2016,7797.0],[5,2017,13115.0],[5,2018,2107.0],[5,2019,2503.0],[5,2020,831.0],[5,2021,3184.0],[5,2022,17.0],[5,2023,1209.0],[5,2024,130.0],[5,2025,1150.0],[5,2027,8356.0],[5,2028,8788.0],[5,2029,21195.0],[5,2030,2372.0],[5,2031,3440.0],[5,2032,15254.0],[5,2033,5451.0],[5,2034,7590.0],[5,2035,4977.0],[5,2036,15.0],[5,2037,6678.0],[5,2038,6356.0],[5,2039,26108.0],[5,2040,2392.0],[5,2041,2.0],[5,2042,4208.0],[5,2043,5.0],[5,2045,6325.0],[5,2046,4987.0],[5,2047,698.0],[5,2048,3780.0],[5,2049,3245.0],[5,2050,306.0],[5,2051,5130.0],[6,0,1655.0],[6,1,53.0],[6,2,812.0],[6,3,270.0],[6,4,718.0],[6,5,901.0],[6,6,3214.0],[6,7,2230.0],[6,8,3729.0],[6,9,139.0],[6,10,468.0],[6,11,5205.0],[6,12,1789.0],[6,13,19.0],[6,14,940.0],[6,15,1625.0],[6,16,463.0],[6,17,1247.0],[6,18,1405.0],[6,19,1468.0],[6,20,3792.0],[6,21,2353.0],[6,23,2047.0],[6,24,1541.0],[6,25,187.0],[6,26,499.0],[6,27,1052.0],[6,28,3053.0],[6,29,980.0],[6,30,740.0],[6,31,245.0],[6,32,3531.0],[6,33,2004.0],[6,34,782.0],[6,36,982.0],[6,37,2482.0],[6,39,2102.0],[6,40,4465.0],[6,41,1467.0],[6,42,615.0],[6,43,1000.0],[6,44,1317.0],[6,45,856.0],[6,46,491.0],[6,47,41.0],[6,48,36.0],[6,49,1597.0],[6,50,1709.0],[6,51,1030.0],[6,52,3003.0],[6,53,1037.0],[6,54,874.0],[6,55,1917.0],[6,56,201.0],[6,57,3992.0],[6,58,2177.0],[6,59,58.0],[6,60,410.0],[6,61,1765.0],[6,62,5448.0],[6,63,521.0],[6,64,1311.0],[6,65,1320.0],[6,66,3583.0],[6,67,4486.0],[6,68,2313.0],[6,69,2452.0],[6,70,2550.0],[6,73,95.0],[6,74,2559.0],[6,75,25.0],[6,76,2059.0],[6,77,2244.0],[6,78,441.0],[6,79,1687.0],[6,81,923.0],[6,82,1918.0],[6,83,121.0],[6,84,3416.0],[6,85,2096.0],[6,86,1390.0],[6,87,746.0],[6,88,758.0],[6,89,2065.0],[6,90,102.0],[6,91,1570.0],[6,92,1766.0],[6,93,512.0],[6,94,1650.0],[6,95,772.0],[6,96,226.0],[6,97,879.0],[6,98,10487.0],[6,99,88.0],[6,100,292.0],[6,101,107.0],[6,102,954.0],[6,103,1068.0],[6,104,30.0],[6,105,15808.0],[6,107,5382.0],[6,108,7284.0],[6,109,5572.0],[6,110,1178.0],[6,111,26.0],[6,112,5023.0],[6,113,5627.0],[6,114,2782.0],[6,115,155.0],[6,116,24.0],[6,117,51.0],[6,118,1519.0],[6,119,4618.0],[6,120,36.0],[6,121,6537.0],[6,122,1399.0],[6,123,1556.0],[6,124,3623.0],[6,125,2542.0],[6,126,148.0],[6,127,690.0],[6,128,1287.0],[6,129,404.0],[6,130,1444.0],[6,131,978.0],[6,132,388.0],[6,133,546.0],[6,134,606.0],[6,135,311.0],[6,136,54.0],[6,137,3518.0],[6,138,1436.0],[6,139,406.0],[6,140,2449.0],[6,141,1494.0],[6,142,2558.0],[6,143,1904.0],[6,144,1324.0],[6,145,1680.0],[6,146,1341.0],[6,147,2598.0],[6,148,28.0],[6,149,863.0],[6,150,1069.0],[6,151,375.0],[6,152,1024.0],[6,153,1795.0],[6,154,1195.0],[6,156,2205.0],[6,157,1218.0],[6,158,1557.0],[6,159,893.0],[6,160,5993.0],[6,161,2396.0],[6,162,665.0],[6,163,2816.0],[6,164,304.0],[6,166,252.0],[6,167,1533.0],[6,168,360.0],[6,169,95.0],[6,170,2583.0],[6,171,1967.0],[6,172,603.0],[6,173,2174.0],[6,174,1247.0],[6,175,1358.0],[6,176,1383.0],[6,177,465.0],[6,178,972.0],[6,180,3158.0],[6,181,1012.0],[6,182,403.0],[6,183,1578.0],[6,185,1419.0],[6,187,1104.0],[6,188,1299.0],[6,189,727.0],[6,190,4899.0],[6,191,81.0],[6,192,283.0],[6,193,176.0],[6,194,1554.0],[6,195,1589.0],[6,196,145.0],[6,197,590.0],[6,198,1901.0],[6,199,843.0],[6,200,2567.0],[6,201,1319.0],[6,202,1867.0],[6,203,1537.0],[6,204,470.0],[6,205,1719.0],[6,206,100.0],[6,207,163.0],[6,208,3513.0],[6,209,1642.0],[6,210,2356.0],[6,211,618.0],[6,212,124.0],[6,213,3144.0],[6,214,327.0],[6,215,1364.0],[6,216,580.0],[6,217,2166.0],[6,218,25.0],[6,219,1923.0],[6,220,787.0],[6,221,786.0],[6,222,117.0],[6,223,2675.0],[6,224,1291.0],[6,225,1625.0],[6,226,415.0],[6,227,58.0],[6,228,469.0],[6,229,1988.0],[6,230,5261.0],[6,231,4295.0],[6,233,2478.0],[6,234,2304.0],[6,235,264.0],[6,237,1074.0],[6,238,116.0],[6,239,896.0],[6,240,350.0],[6,241,1794.0],[6,242,1022.0],[6,243,1090.0],[6,244,3556.0],[6,245,1085.0],[6,246,3573.0],[6,247,54.0],[6,248,495.0],[6,249,731.0],[6,250,1798.0],[6,251,264.0],[6,252,1390.0],[6,253,24.0],[6,254,41.0],[6,255,4586.0],[6,256,847.0],[6,257,1161.0],[6,258,277.0],[6,259,2316.0],[6,260,2209.0],[6,261,6305.0],[6,262,1399.0],[6,263,2394.0],[6,264,583.0],[6,265,2041.0],[6,266,268.0],[6,267,1064.0],[6,268,997.0],[6,269,4077.0],[6,270,1124.0],[6,271,2560.0],[6,272,1547.0],[6,273,24.0],[6,274,376.0],[6,275,1689.0],[6,276,1540.0],[6,277,898.0],[6,278,95.0],[6,280,82.0],[6,281,51.0],[6,282,4825.0],[6,283,1373.0],[6,284,1884.0],[6,285,2484.0],[6,286,1858.0],[6,287,24.0],[6,289,3714.0],[6,290,1268.0],[6,291,1145.0],[6,292,477.0],[6,293,335.0],[6,294,1186.0],[6,295,108.0],[6,296,5119.0],[6,297,86.0],[6,298,3271.0],[6,299,1087.0],[6,300,5080.0],[6,301,2041.0],[6,302,652.0],[6,303,1907.0],[6,304,3482.0],[6,305,2304.0],[6,306,762.0],[6,307,59.0],[6,309,1223.0],[6,310,2896.0],[6,311,2255.0],[6,312,3709.0],[6,313,6325.0],[6,314,842.0],[6,315,2468.0],[6,316,2318.0],[6,317,2020.0],[6,319,933.0],[6,320,208.0],[6,321,916.0],[6,322,117.0],[6,323,2185.0],[6,324,2612.0],[6,325,446.0],[6,326,203.0],[6,327,804.0],[6,328,1422.0],[6,329,1315.0],[6,330,1456.0],[6,331,1860.0],[6,332,834.0],[6,333,110.0],[6,335,544.0],[6,337,1437.0],[6,338,63.0],[6,340,670.0],[6,341,3339.0],[6,342,2522.0],[6,343,2979.0],[6,344,2447.0],[6,345,2486.0],[6,346,2278.0],[6,347,3970.0],[6,348,2069.0],[6,349,2079.0],[6,350,94.0],[6,351,1633.0],[6,352,360.0],[6,353,11286.0],[6,354,4060.0],[6,355,33.0],[6,356,1496.0],[6,357,30.0],[6,358,466.0],[6,359,3975.0],[6,360,5453.0],[6,361,3839.0],[6,362,450.0],[6,363,3929.0],[6,364,1038.0],[6,365,1200.0],[6,366,595.0],[6,367,2495.0],[6,368,3117.0],[6,369,271.0],[6,370,471.0],[6,371,3037.0],[6,372,4155.0],[6,373,1277.0],[6,374,771.0],[6,375,5168.0],[6,376,2504.0],[6,377,4314.0],[6,378,8941.0],[6,379,2108.0],[6,380,2009.0],[6,381,624.0],[6,382,29.0],[6,383,3972.0],[6,384,186.0],[6,385,1072.0],[6,386,3337.0],[6,387,10.0],[6,388,17.0],[6,389,1283.0],[6,390,46.0],[6,391,211.0],[6,394,181.0],[6,396,661.0],[6,397,1077.0],[6,398,2146.0],[6,399,738.0],[6,400,16.0],[6,401,295.0],[6,402,322.0],[6,403,97.0],[6,404,1490.0],[6,405,74.0],[6,406,501.0],[6,407,397.0],[6,408,348.0],[6,409,599.0],[6,410,25.0],[6,411,52.0],[6,412,5297.0],[6,413,568.0],[6,414,3840.0],[6,415,2396.0],[6,416,249.0],[6,417,7774.0],[6,418,15.0],[6,419,2428.0],[6,420,474.0],[6,421,3885.0],[6,422,1218.0],[6,423,2288.0],[6,424,407.0],[6,425,35293.0],[6,426,894.0],[6,427,369.0],[6,428,479.0],[6,429,2077.0],[6,430,2134.0],[6,431,569.0],[6,432,680.0],[6,433,255.0],[6,434,1399.0],[6,435,2438.0],[6,436,70.0],[6,437,22.0],[6,438,168.0],[6,439,2082.0],[6,440,9881.0],[6,441,2609.0],[6,442,3328.0],[6,443,658.0],[6,444,2431.0],[6,446,510.0],[6,447,532.0],[6,448,387.0],[6,449,1011.0],[6,451,1107.0],[6,452,2870.0],[6,453,1120.0],[6,454,1984.0],[6,455,1434.0],[6,456,2481.0],[6,457,1933.0],[6,458,1105.0],[6,459,687.0],[6,460,1590.0],[6,461,1218.0],[6,462,4864.0],[6,463,463.0],[6,464,6325.0],[6,465,2225.0],[6,466,159.0],[6,469,5412.0],[6,470,59.0],[6,471,819.0],[6,472,1272.0],[6,473,382.0],[6,474,151.0],[6,475,2864.0],[6,476,10.0],[6,477,843.0],[6,478,2032.0],[6,479,37.0],[6,480,2846.0],[6,481,269.0],[6,482,619.0],[6,483,15.0],[6,486,48.0],[6,487,608.0],[6,488,2419.0],[6,489,1833.0],[6,490,2820.0],[6,491,68.0],[6,493,18.0],[6,494,1827.0],[6,495,2394.0],[6,496,112.0],[6,497,53.0],[6,498,1597.0],[6,499,31.0],[6,500,2919.0],[6,501,1075.0],[6,502,1023.0],[6,503,778.0],[6,504,1568.0],[6,505,308.0],[6,506,4380.0],[6,507,1018.0],[6,508,2066.0],[6,509,615.0],[6,510,200.0],[6,511,627.0],[6,512,1835.0],[6,513,1140.0],[6,514,2670.0],[6,515,3031.0],[6,516,604.0],[6,517,2215.0],[6,518,114.0],[6,519,1308.0],[6,520,1960.0],[6,521,1413.0],[6,522,814.0],[6,524,521.0],[6,525,1262.0],[6,526,2645.0],[6,527,1162.0],[6,528,1334.0],[6,529,1251.0],[6,530,4201.0],[6,531,933.0],[6,532,1161.0],[6,533,214.0],[6,534,55.0],[6,535,146.0],[6,536,2162.0],[6,537,1100.0],[6,538,1077.0],[6,539,1336.0],[6,540,2687.0],[6,541,649.0],[6,542,3046.0],[6,543,2430.0],[6,544,2058.0],[6,545,4691.0],[6,546,2346.0],[6,547,267.0],[6,548,190.0],[6,549,1531.0],[6,550,1170.0],[6,551,396.0],[6,552,732.0],[6,553,334.0],[6,554,990.0],[6,555,1028.0],[6,556,715.0],[6,557,1056.0],[6,558,1486.0],[6,559,29.0],[6,560,1931.0],[6,561,1521.0],[6,562,191.0],[6,563,752.0],[6,564,2781.0],[6,565,11.0],[6,566,3028.0],[6,567,266.0],[6,569,720.0],[6,570,1580.0],[6,571,1032.0],[6,572,2594.0],[6,573,3847.0],[6,574,207.0],[6,575,1498.0],[6,576,306.0],[6,577,1743.0],[6,578,523.0],[6,579,5072.0],[6,580,85.0],[6,582,1495.0],[6,583,142.0],[6,584,207.0],[6,585,1391.0],[6,586,1025.0],[6,587,1824.0],[6,588,10749.0],[6,589,767.0],[6,590,3765.0],[6,591,2929.0],[6,592,890.0],[6,593,645.0],[6,594,515.0],[6,595,43.0],[6,596,19.0],[6,597,467.0],[6,598,3332.0],[6,599,1550.0],[6,600,2739.0],[6,601,773.0],[6,602,1703.0],[6,603,1634.0],[6,604,161.0],[6,605,601.0],[6,606,2026.0],[6,607,165.0],[6,608,85.0],[6,609,197.0],[6,610,5221.0],[6,611,2391.0],[6,612,2644.0],[6,613,697.0],[6,614,2123.0],[6,615,1579.0],[6,616,25.0],[6,617,1056.0],[6,618,218.0],[6,619,2020.0],[6,620,759.0],[6,621,15.0],[6,622,380.0],[6,623,1853.0],[6,624,166.0],[6,626,5086.0],[6,627,3361.0],[6,628,1554.0],[6,629,3131.0],[6,630,3039.0],[6,631,323.0],[6,632,2672.0],[6,633,2068.0],[6,634,2069.0],[6,635,885.0],[6,636,3761.0],[6,637,447.0],[6,638,868.0],[6,639,1368.0],[6,640,105.0],[6,641,835.0],[6,642,645.0],[6,643,40.0],[6,644,226.0],[6,645,10.0],[6,646,128.0],[6,650,46.0],[6,651,593.0],[6,652,361.0],[6,653,890.0],[6,654,763.0],[6,655,3731.0],[6,656,2757.0],[6,657,2899.0],[6,658,525.0],[6,659,2009.0],[6,660,78.0],[6,661,1771.0],[6,662,7680.0],[6,663,2492.0],[6,664,547.0],[6,665,103.0],[6,666,1981.0],[6,667,1433.0],[6,668,588.0],[6,669,302.0],[6,670,1668.0],[6,671,41.0],[6,673,2264.0],[6,674,14846.0],[6,675,1880.0],[6,676,2169.0],[6,677,1198.0],[6,678,3954.0],[6,679,897.0],[6,680,2677.0],[6,681,672.0],[6,682,98.0],[6,683,4704.0],[6,684,2217.0],[6,685,1472.0],[6,686,77.0],[6,687,1651.0],[6,688,260.0],[6,689,181.0],[6,691,162.0],[6,692,2215.0],[6,693,169.0],[6,694,1882.0],[6,695,920.0],[6,696,414.0],[6,697,1622.0],[6,698,1986.0],[6,699,114.0],[6,700,1479.0],[6,701,212.0],[6,702,889.0],[6,703,651.0],[6,704,2013.0],[6,705,651.0],[6,706,24.0],[6,707,263.0],[6,709,362.0],[6,710,1257.0],[6,711,331.0],[6,712,123.0],[6,713,430.0],[6,714,976.0],[6,715,1814.0],[6,716,4997.0],[6,717,756.0],[6,718,2021.0],[6,719,2346.0],[6,720,159.0],[6,721,1527.0],[6,722,2142.0],[6,723,1064.0],[6,724,5734.0],[6,725,1136.0],[6,727,38.0],[6,728,2060.0],[6,729,1565.0],[6,730,3332.0],[6,731,290.0],[6,732,66.0],[6,733,297.0],[6,734,1906.0],[6,735,754.0],[6,736,1903.0],[6,737,208.0],[6,738,253.0],[6,740,785.0],[6,741,434.0],[6,742,101.0],[6,743,431.0],[6,744,828.0],[6,745,935.0],[6,746,4481.0],[6,747,339.0],[6,748,1286.0],[6,749,2094.0],[6,750,172.0],[6,751,254.0],[6,752,11.0],[6,753,212.0],[6,756,86.0],[6,757,225.0],[6,758,340.0],[6,760,121.0],[6,761,530.0],[6,762,25.0],[6,763,2878.0],[6,765,3255.0],[6,766,3696.0],[6,767,50.0],[6,768,356.0],[6,770,4069.0],[6,771,950.0],[6,772,42.0],[6,773,49.0],[6,774,595.0],[6,775,90.0],[6,776,151.0],[6,778,96.0],[6,780,1175.0],[6,781,1263.0],[6,782,534.0],[6,783,31.0],[6,784,36.0],[6,785,56.0],[6,786,439.0],[6,787,51.0],[6,788,647.0],[6,789,148.0],[6,790,21.0],[6,792,297.0],[6,793,93.0],[6,794,48.0],[6,795,2113.0],[6,796,3789.0],[6,797,563.0],[6,801,3421.0],[6,802,2018.0],[6,803,443.0],[6,804,799.0],[6,806,13.0],[6,807,31.0],[6,810,12.0],[6,811,205.0],[6,812,789.0],[6,815,107.0],[6,817,279.0],[6,819,583.0],[6,820,3013.0],[6,821,2802.0],[6,822,270.0],[6,823,2270.0],[6,824,40.0],[6,826,328.0],[6,827,308.0],[6,829,243.0],[6,831,717.0],[6,832,37.0],[6,833,27.0],[6,835,156.0],[6,836,463.0],[6,837,39.0],[6,838,436.0],[6,839,37.0],[6,840,1478.0],[6,841,3345.0],[6,842,404.0],[6,843,18.0],[6,847,237.0],[6,848,2576.0],[6,849,334.0],[6,850,1084.0],[6,852,22.0],[6,853,158.0],[6,854,773.0],[6,857,39.0],[6,858,59.0],[6,859,225.0],[6,860,117.0],[6,861,968.0],[6,862,586.0],[6,864,3191.0],[6,866,1103.0],[6,867,2825.0],[6,868,954.0],[6,869,2311.0],[6,870,1151.0],[6,872,115.0],[6,874,190.0],[6,875,4591.0],[6,876,1095.0],[6,877,1605.0],[6,878,411.0],[6,879,257.0],[6,883,1626.0],[6,884,1050.0],[6,885,570.0],[6,886,987.0],[6,887,1071.0],[6,888,1841.0],[6,889,4791.0],[6,890,4990.0],[6,891,10.0],[6,892,2689.0],[6,893,89.0],[6,894,2800.0],[6,897,165.0],[6,900,1865.0],[6,901,2343.0],[6,905,378.0],[6,906,82.0],[6,907,3339.0],[6,908,31.0],[6,909,233.0],[6,910,126.0],[6,911,46.0],[6,913,1007.0],[6,914,3280.0],[6,915,58.0],[6,916,256.0],[6,917,394.0],[6,918,23.0],[6,919,63.0],[6,920,139.0],[6,921,2919.0],[6,922,1291.0],[6,923,23.0],[6,924,3332.0],[6,925,33.0],[6,927,232.0],[6,928,26.0],[6,931,5449.0],[6,932,159.0],[6,933,681.0],[6,934,2612.0],[6,937,1111.0],[6,938,670.0],[6,939,672.0],[6,940,2890.0],[6,941,55.0],[6,942,17.0],[6,943,489.0],[6,944,1433.0],[6,945,971.0],[6,946,361.0],[6,947,564.0],[6,948,4169.0],[6,949,795.0],[6,951,56.0],[6,952,2365.0],[6,953,20.0],[6,954,930.0],[6,955,2103.0],[6,958,336.0],[6,959,53.0],[6,960,131.0],[6,961,1508.0],[6,963,4294.0],[6,964,23.0],[6,966,1541.0],[6,967,215.0],[6,968,1877.0],[6,969,1235.0],[6,970,45.0],[6,971,21.0],[6,972,1014.0],[6,973,2381.0],[6,974,31.0],[6,975,3368.0],[6,976,1725.0],[6,977,134.0],[6,978,4765.0],[6,979,2664.0],[6,980,1114.0],[6,981,34.0],[6,982,82.0],[6,983,6135.0],[6,984,1106.0],[6,985,149.0],[6,986,2586.0],[6,987,722.0],[6,988,1554.0],[6,989,22.0],[6,990,4427.0],[6,992,812.0],[6,993,593.0],[6,994,3277.0],[6,995,662.0],[6,996,503.0],[6,997,1862.0],[6,998,1914.0],[6,999,4004.0],[6,1000,2769.0],[6,1002,1763.0],[6,1003,2789.0],[6,1004,210.0],[6,1005,380.0],[6,1006,614.0],[6,1007,1473.0],[6,1010,1835.0],[6,1011,1524.0],[6,1012,452.0],[6,1013,1580.0],[6,1014,1186.0],[6,1015,235.0],[6,1016,1990.0],[6,1017,1307.0],[6,1018,3998.0],[6,1019,693.0],[6,1020,9248.0],[6,1021,226.0],[6,1022,16.0],[6,1023,234.0],[6,1024,301.0],[6,1025,4614.0],[6,1026,1462.0],[6,1027,3282.0],[6,1028,3686.0],[6,1029,6840.0],[6,1030,1413.0],[6,1031,8078.0],[6,1032,19887.0],[6,1033,9884.0],[6,1034,65.0],[6,1035,1406.0],[6,1036,7184.0],[6,1037,5911.0],[6,1038,561.0],[6,1039,20253.0],[6,1040,6525.0],[6,1041,5160.0],[6,1042,2486.0],[6,1044,9612.0],[6,1045,9482.0],[6,1046,139.0],[6,1047,570.0],[6,1048,1691.0],[6,1049,7535.0],[6,1050,2305.0],[6,1051,5099.0],[6,1052,3430.0],[6,1053,2067.0],[6,1054,10347.0],[6,1055,3571.0],[6,1056,2611.0],[6,1057,95.0],[6,1058,2289.0],[6,1059,4499.0],[6,1060,2.0],[6,1061,8255.0],[6,1062,619.0],[6,1063,4078.0],[6,1064,62.0],[6,1065,23935.0],[6,1066,4170.0],[6,1067,7711.0],[6,1068,3827.0],[6,1069,793.0],[6,1070,509.0],[6,1071,4183.0],[6,1072,4328.0],[6,1073,7038.0],[6,1074,4157.0],[6,1075,2995.0],[6,1076,12332.0],[6,1077,26857.0],[6,1078,4844.0],[6,1079,2947.0],[6,1080,18558.0],[6,1081,2.0],[6,1082,16.0],[6,1083,25.0],[6,1084,2672.0],[6,1085,1272.0],[6,1086,3328.0],[6,1087,31274.0],[6,1088,5545.0],[6,1089,5251.0],[6,1090,106.0],[6,1091,1649.0],[6,1092,6291.0],[6,1093,8.0],[6,1094,3682.0],[6,1095,4798.0],[6,1096,312.0],[6,1098,2190.0],[6,1099,4286.0],[6,1100,1132.0],[6,1101,8415.0],[6,1102,11716.0],[6,1103,377.0],[6,1106,4402.0],[6,1107,10561.0],[6,1108,414.0],[6,1109,19834.0],[6,1110,7073.0],[6,1111,5176.0],[6,1112,1850.0],[6,1113,15136.0],[6,1114,6098.0],[6,1115,2808.0],[6,1116,5408.0],[6,1117,7326.0],[6,1118,10399.0],[6,1119,13649.0],[6,1120,4243.0],[6,1121,10048.0],[6,1122,1093.0],[6,1123,1814.0],[6,1124,8513.0],[6,1125,1625.0],[6,1126,656.0],[6,1127,4528.0],[6,1128,14841.0],[6,1129,2034.0],[6,1130,726.0],[6,1131,11927.0],[6,1132,200.0],[6,1133,5557.0],[6,1134,11065.0],[6,1135,11550.0],[6,1136,5882.0],[6,1137,1463.0],[6,1138,3197.0],[6,1139,38172.0],[6,1140,5623.0],[6,1141,4711.0],[6,1142,1344.0],[6,1143,104.0],[6,1144,1517.0],[6,1145,2046.0],[6,1146,5556.0],[6,1147,18104.0],[6,1148,1450.0],[6,1149,8.0],[6,1150,9103.0],[6,1151,2178.0],[6,1152,3050.0],[6,1153,18685.0],[6,1154,4957.0],[6,1155,2824.0],[6,1156,1684.0],[6,1157,2745.0],[6,1158,5274.0],[6,1159,246.0],[6,1160,251.0],[6,1161,2671.0],[6,1162,11342.0],[6,1163,2169.0],[6,1164,3118.0],[6,1165,22878.0],[6,1166,3968.0],[6,1167,2386.0],[6,1168,3118.0],[6,1169,3940.0],[6,1170,6634.0],[6,1171,21889.0],[6,1172,1234.0],[6,1173,13191.0],[6,1174,36053.0],[6,1175,11775.0],[6,1176,535.0],[6,1177,1851.0],[6,1178,4241.0],[6,1179,5551.0],[6,1180,1579.0],[6,1181,9287.0],[6,1182,1642.0],[6,1183,2563.0],[6,1185,1405.0],[6,1186,2697.0],[6,1187,462.0],[6,1188,7122.0],[6,1189,16916.0],[6,1190,9525.0],[6,1191,2811.0],[6,1192,4470.0],[6,1193,4389.0],[6,1195,440.0],[6,1196,4472.0],[6,1197,1798.0],[6,1198,1927.0],[6,1199,1107.0],[6,1200,2267.0],[6,1201,52430.0],[6,1202,3629.0],[6,1203,7744.0],[6,1204,7252.0],[6,1205,10899.0],[6,1206,1660.0],[6,1207,1855.0],[6,1208,1874.0],[6,1210,87.0],[6,1211,9944.0],[6,1212,8.0],[6,1213,7294.0],[6,1214,1169.0],[6,1216,1424.0],[6,1217,9121.0],[6,1218,6.0],[6,1219,1685.0],[6,1220,2682.0],[6,1221,9495.0],[6,1222,2.0],[6,1224,8923.0],[6,1225,2740.0],[6,1226,1870.0],[6,1227,1363.0],[6,1228,684.0],[6,1229,1130.0],[6,1230,4227.0],[6,1231,16637.0],[6,1232,3944.0],[6,1233,3782.0],[6,1234,3731.0],[6,1235,476.0],[6,1236,4990.0],[6,1237,1044.0],[6,1238,14634.0],[6,1239,2127.0],[6,1240,18340.0],[6,1241,1893.0],[6,1242,1470.0],[6,1243,3143.0],[6,1244,848.0],[6,1245,3050.0],[6,1246,1983.0],[6,1247,1822.0],[6,1248,345.0],[6,1249,347.0],[6,1250,416.0],[6,1251,9371.0],[6,1252,376.0],[6,1253,593.0],[6,1254,750.0],[6,1255,2347.0],[6,1256,2123.0],[6,1257,3194.0],[6,1258,3498.0],[6,1259,1562.0],[6,1260,303.0],[6,1261,1980.0],[6,1262,2459.0],[6,1263,1073.0],[6,1264,34331.0],[6,1265,1070.0],[6,1266,11349.0],[6,1267,4509.0],[6,1268,13731.0],[6,1269,3345.0],[6,1270,2.0],[6,1271,112.0],[6,1272,2498.0],[6,1273,2090.0],[6,1274,5789.0],[6,1275,1899.0],[6,1276,4769.0],[6,1277,7816.0],[6,1278,3222.0],[6,1279,4095.0],[6,1280,1637.0],[6,1281,2151.0],[6,1282,158.0],[6,1283,9333.0],[6,1284,15.0],[6,1285,813.0],[6,1286,1259.0],[6,1287,524.0],[6,1288,6952.0],[6,1289,41.0],[6,1290,3387.0],[6,1291,18.0],[6,1292,471.0],[6,1293,14645.0],[6,1294,1245.0],[6,1295,2199.0],[6,1296,489.0],[6,1297,6892.0],[6,1298,4784.0],[6,1299,5969.0],[6,1300,10233.0],[6,1301,406.0],[6,1302,2394.0],[6,1303,3049.0],[6,1304,4876.0],[6,1305,6899.0],[6,1306,3862.0],[6,1307,679.0],[6,1308,2736.0],[6,1309,3233.0],[6,1310,882.0],[6,1311,1831.0],[6,1312,3468.0],[6,1313,2734.0],[6,1314,749.0],[6,1315,1616.0],[6,1316,2664.0],[6,1317,351.0],[6,1318,1113.0],[6,1319,20725.0],[6,1320,5709.0],[6,1321,6187.0],[6,1322,817.0],[6,1323,2414.0],[6,1324,3524.0],[6,1325,7552.0],[6,1326,1839.0],[6,1327,4878.0],[6,1328,2065.0],[6,1329,1456.0],[6,1330,1213.0],[6,1331,247.0],[6,1332,7.0],[6,1333,6463.0],[6,1334,734.0],[6,1335,2421.0],[6,1336,1983.0],[6,1337,1904.0],[6,1338,1010.0],[6,1339,828.0],[6,1340,51965.0],[6,1341,1024.0],[6,1342,7402.0],[6,1343,1164.0],[6,1344,8559.0],[6,1345,2731.0],[6,1346,2046.0],[6,1347,3534.0],[6,1348,6480.0],[6,1349,4051.0],[6,1350,2380.0],[6,1351,531.0],[6,1353,5056.0],[6,1354,5631.0],[6,1355,4366.0],[6,1356,9669.0],[6,1357,5952.0],[6,1358,1761.0],[6,1359,5377.0],[6,1360,7982.0],[6,1361,21216.0],[6,1363,2862.0],[6,1364,2.0],[6,1365,3370.0],[6,1366,1256.0],[6,1367,622.0],[6,1368,2412.0],[6,1369,5702.0],[6,1370,501.0],[6,1371,7191.0],[6,1372,499.0],[6,1373,1759.0],[6,1374,1204.0],[6,1375,3424.0],[6,1376,5588.0],[6,1377,1136.0],[6,1378,260.0],[6,1379,2.0],[6,1381,2048.0],[6,1382,1627.0],[6,1383,222.0],[6,1385,5686.0],[6,1386,12228.0],[6,1387,1572.0],[6,1388,6437.0],[6,1389,14708.0],[6,1390,13644.0],[6,1391,1731.0],[6,1392,6689.0],[6,1393,1801.0],[6,1394,5892.0],[6,1395,686.0],[6,1396,7217.0],[6,1397,3026.0],[6,1398,6703.0],[6,1399,3802.0],[6,1400,1.0],[6,1401,3440.0],[6,1402,42.0],[6,1403,459.0],[6,1404,5976.0],[6,1405,11977.0],[6,1406,4677.0],[6,1407,458.0],[6,1408,8671.0],[6,1409,507.0],[6,1410,4094.0],[6,1411,4768.0],[6,1412,4757.0],[6,1413,5702.0],[6,1414,433.0],[6,1415,1387.0],[6,1416,8901.0],[6,1417,6670.0],[6,1418,4089.0],[6,1419,2665.0],[6,1420,14506.0],[6,1421,3729.0],[6,1422,2629.0],[6,1423,4435.0],[6,1424,2027.0],[6,1425,962.0],[6,1426,13192.0],[6,1427,43.0],[6,1428,11407.0],[6,1429,1320.0],[6,1430,4723.0],[6,1431,4328.0],[6,1432,66.0],[6,1434,3204.0],[6,1435,9.0],[6,1436,842.0],[6,1438,1152.0],[6,1439,2499.0],[6,1441,1599.0],[6,1442,3339.0],[6,1443,27240.0],[6,1444,523.0],[6,1445,116.0],[6,1446,4248.0],[6,1447,4451.0],[6,1448,590.0],[6,1449,2852.0],[6,1450,73.0],[6,1451,7387.0],[6,1452,6910.0],[6,1453,3249.0],[6,1454,11591.0],[6,1455,8.0],[6,1456,276.0],[6,1457,20433.0],[6,1458,8077.0],[6,1459,9148.0],[6,1460,17295.0],[6,1461,6300.0],[6,1462,26733.0],[6,1463,31.0],[6,1464,5700.0],[6,1465,3204.0],[6,1466,5821.0],[6,1467,1955.0],[6,1468,1873.0],[6,1469,2135.0],[6,1470,145913.0],[6,1471,2607.0],[6,1472,250.0],[6,1473,1634.0],[6,1474,1678.0],[6,1475,97.0],[6,1476,615.0],[6,1477,4956.0],[6,1478,218.0],[6,1479,981.0],[6,1480,1155.0],[6,1481,557.0],[6,1482,15.0],[6,1483,2144.0],[6,1484,2852.0],[6,1485,5987.0],[6,1486,975.0],[6,1487,22328.0],[6,1489,4268.0],[6,1490,4328.0],[6,1491,551.0],[6,1492,6399.0],[6,1493,1.0],[6,1494,4525.0],[6,1495,4710.0],[6,1496,283.0],[6,1497,1904.0],[6,1498,13496.0],[6,1499,3667.0],[6,1500,3624.0],[6,1501,135.0],[6,1502,2599.0],[6,1503,464.0],[6,1504,13912.0],[6,1505,480.0],[6,1506,8349.0],[6,1507,6582.0],[6,1508,2641.0],[6,1509,8.0],[6,1511,5392.0],[6,1512,342.0],[6,1513,1726.0],[6,1514,5691.0],[6,1515,1446.0],[6,1516,4626.0],[6,1517,56.0],[6,1518,1568.0],[6,1519,9206.0],[6,1520,171.0],[6,1521,2616.0],[6,1522,417.0],[6,1523,14.0],[6,1525,35.0],[6,1526,1.0],[6,1527,671.0],[6,1528,4986.0],[6,1529,14048.0],[6,1530,6.0],[6,1531,6.0],[6,1532,3110.0],[6,1533,2348.0],[6,1534,632.0],[6,1535,1188.0],[6,1536,670.0],[6,1537,317.0],[6,1538,6132.0],[6,1539,22175.0],[6,1540,765.0],[6,1541,776.0],[6,1542,1111.0],[6,1543,1075.0],[6,1544,16037.0],[6,1545,673.0],[6,1546,10904.0],[6,1547,1455.0],[6,1548,121.0],[6,1549,1271.0],[6,1550,1937.0],[6,1551,1962.0],[6,1552,10350.0],[6,1553,311.0],[6,1554,4702.0],[6,1555,1318.0],[6,1556,3512.0],[6,1557,3059.0],[6,1558,622.0],[6,1559,2669.0],[6,1561,2780.0],[6,1562,3406.0],[6,1563,5195.0],[6,1564,2978.0],[6,1565,700.0],[6,1566,3520.0],[6,1567,5098.0],[6,1568,366.0],[6,1569,2612.0],[6,1570,157.0],[6,1571,835.0],[6,1572,1023.0],[6,1573,1545.0],[6,1574,1480.0],[6,1575,1241.0],[6,1576,2437.0],[6,1577,4302.0],[6,1578,5403.0],[6,1579,1024.0],[6,1580,7043.0],[6,1581,3678.0],[6,1582,5334.0],[6,1583,3666.0],[6,1584,356.0],[6,1585,266.0],[6,1586,4697.0],[6,1587,4156.0],[6,1588,1519.0],[6,1589,166.0],[6,1590,3393.0],[6,1591,17638.0],[6,1592,1228.0],[6,1593,2717.0],[6,1594,5143.0],[6,1595,3636.0],[6,1596,71.0],[6,1597,10669.0],[6,1598,2552.0],[6,1599,1056.0],[6,1600,11492.0],[6,1601,5214.0],[6,1602,63.0],[6,1604,3321.0],[6,1605,2945.0],[6,1607,2.0],[6,1608,7788.0],[6,1609,3485.0],[6,1610,6417.0],[6,1611,3270.0],[6,1612,286.0],[6,1613,10667.0],[6,1614,639.0],[6,1615,1980.0],[6,1616,368.0],[6,1617,11256.0],[6,1618,254.0],[6,1619,57.0],[6,1620,5.0],[6,1621,671.0],[6,1622,840.0],[6,1623,870.0],[6,1624,4784.0],[6,1625,2748.0],[6,1626,4140.0],[6,1627,79810.0],[6,1628,3604.0],[6,1629,9130.0],[6,1630,12658.0],[6,1631,6406.0],[6,1632,647.0],[6,1633,1675.0],[6,1634,85.0],[6,1635,149.0],[6,1636,767.0],[6,1637,6193.0],[6,1638,3749.0],[6,1639,2790.0],[6,1640,4513.0],[6,1641,5187.0],[6,1642,157.0],[6,1643,1749.0],[6,1644,812.0],[6,1645,283.0],[6,1646,36.0],[6,1647,3916.0],[6,1648,5511.0],[6,1649,15672.0],[6,1650,13764.0],[6,1651,2342.0],[6,1652,2276.0],[6,1653,1164.0],[6,1654,192.0],[6,1655,2151.0],[6,1656,254.0],[6,1657,1208.0],[6,1658,27.0],[6,1659,1319.0],[6,1660,5034.0],[6,1661,774.0],[6,1662,4.0],[6,1663,11593.0],[6,1664,323.0],[6,1665,2454.0],[6,1666,14252.0],[6,1667,5681.0],[6,1668,3519.0],[6,1669,7234.0],[6,1670,2989.0],[6,1671,1204.0],[6,1672,11608.0],[6,1673,877.0],[6,1674,980.0],[6,1675,2154.0],[6,1676,3032.0],[6,1677,688.0],[6,1678,217.0],[6,1680,33.0],[6,1684,1550.0],[6,1685,550.0],[6,1686,2488.0],[6,1687,1120.0],[6,1688,3724.0],[6,1689,11364.0],[6,1690,5581.0],[6,1691,13958.0],[6,1692,2837.0],[6,1693,601.0],[6,1694,1805.0],[6,1695,6562.0],[6,1696,3904.0],[6,1697,2093.0],[6,1698,107.0],[6,1699,3314.0],[6,1700,5977.0],[6,1701,1241.0],[6,1702,177.0],[6,1703,310.0],[6,1704,9.0],[6,1705,10.0],[6,1706,6289.0],[6,1707,39589.0],[6,1708,2606.0],[6,1709,5811.0],[6,1710,1624.0],[6,1711,4236.0],[6,1712,902.0],[6,1713,1941.0],[6,1714,854.0],[6,1715,950.0],[6,1716,7048.0],[6,1717,6225.0],[6,1718,6501.0],[6,1719,22.0],[6,1720,8746.0],[6,1721,390.0],[6,1722,1201.0],[6,1724,1038.0],[6,1725,8446.0],[6,1726,724.0],[6,1727,3547.0],[6,1728,5.0],[6,1729,243.0],[6,1730,1208.0],[6,1731,4494.0],[6,1732,42.0],[6,1733,3231.0],[6,1734,549.0],[6,1735,13796.0],[6,1736,885.0],[6,1737,3850.0],[6,1738,2344.0],[6,1739,11.0],[6,1740,108.0],[6,1741,6.0],[6,1742,267.0],[6,1743,775.0],[6,1744,8.0],[6,1745,1306.0],[6,1746,653.0],[6,1747,951.0],[6,1748,7120.0],[6,1749,6533.0],[6,1750,5758.0],[6,1751,6839.0],[6,1752,37657.0],[6,1753,230.0],[6,1754,4578.0],[6,1755,10202.0],[6,1756,932.0],[6,1757,7715.0],[6,1758,4188.0],[6,1760,254.0],[6,1761,352.0],[6,1762,1824.0],[6,1763,5529.0],[6,1764,57.0],[6,1765,99.0],[6,1766,378.0],[6,1767,7349.0],[6,1768,9671.0],[6,1769,2558.0],[6,1770,725.0],[6,1771,62.0],[6,1773,2332.0],[6,1774,984.0],[6,1775,663.0],[6,1776,450.0],[6,1777,2607.0],[6,1778,3470.0],[6,1779,4669.0],[6,1780,469.0],[6,1781,3453.0],[6,1782,10404.0],[6,1783,10324.0],[6,1784,1684.0],[6,1785,9.0],[6,1786,213.0],[6,1789,269.0],[6,1790,4732.0],[6,1791,17597.0],[6,1792,1785.0],[6,1793,120.0],[6,1794,4856.0],[6,1797,2900.0],[6,1798,12.0],[6,1799,3967.0],[6,1800,1803.0],[6,1801,29.0],[6,1802,5839.0],[6,1804,10854.0],[6,1805,2717.0],[6,1806,500.0],[6,1807,1379.0],[6,1808,1139.0],[6,1809,1669.0],[6,1810,5.0],[6,1811,2603.0],[6,1813,1215.0],[6,1814,2206.0],[6,1815,2749.0],[6,1816,8811.0],[6,1817,1352.0],[6,1818,9.0],[6,1819,16.0],[6,1820,4929.0],[6,1821,112.0],[6,1822,78.0],[6,1823,6777.0],[6,1824,4511.0],[6,1825,1301.0],[6,1826,17.0],[6,1828,106.0],[6,1829,1.0],[6,1830,1533.0],[6,1831,10387.0],[6,1832,352.0],[6,1834,1.0],[6,1835,16964.0],[6,1836,6652.0],[6,1837,1716.0],[6,1838,8.0],[6,1839,26.0],[6,1840,289.0],[6,1841,9.0],[6,1842,16.0],[6,1843,21.0],[6,1844,340.0],[6,1845,1511.0],[6,1846,1.0],[6,1848,1753.0],[6,1849,10.0],[6,1850,498.0],[6,1852,116.0],[6,1853,9180.0],[6,1854,12585.0],[6,1855,3981.0],[6,1856,8199.0],[6,1857,269.0],[6,1858,532.0],[6,1859,214.0],[6,1860,505.0],[6,1861,1995.0],[6,1862,13.0],[6,1863,24.0],[6,1864,4.0],[6,1865,430.0],[6,1866,2379.0],[6,1867,253.0],[6,1868,1492.0],[6,1869,13.0],[6,1870,7548.0],[6,1871,4849.0],[6,1872,1114.0],[6,1873,3.0],[6,1875,1.0],[6,1876,473.0],[6,1877,3178.0],[6,1878,402.0],[6,1880,1901.0],[6,1881,1133.0],[6,1883,249.0],[6,1884,641.0],[6,1885,4394.0],[6,1886,84.0],[6,1887,4150.0],[6,1888,5.0],[6,1889,11874.0],[6,1891,2616.0],[6,1892,9059.0],[6,1893,3434.0],[6,1894,4165.0],[6,1895,2344.0],[6,1897,369.0],[6,1898,3.0],[6,1899,3874.0],[6,1900,3272.0],[6,1901,3399.0],[6,1902,2528.0],[6,1903,799.0],[6,1904,882.0],[6,1905,1472.0],[6,1906,649.0],[6,1907,2.0],[6,1908,13.0],[6,1910,4577.0],[6,1911,18635.0],[6,1912,220.0],[6,1913,2712.0],[6,1914,3131.0],[6,1915,4481.0],[6,1916,2641.0],[6,1917,2807.0],[6,1918,9584.0],[6,1920,7334.0],[6,1921,9197.0],[6,1922,6051.0],[6,1923,16.0],[6,1924,120.0],[6,1925,214.0],[6,1926,795.0],[6,1927,1758.0],[6,1929,4222.0],[6,1930,4370.0],[6,1931,14.0],[6,1932,5253.0],[6,1934,340.0],[6,1936,353.0],[6,1937,1658.0],[6,1938,1966.0],[6,1939,1033.0],[6,1940,1672.0],[6,1941,1086.0],[6,1942,92.0],[6,1943,3.0],[6,1944,1689.0],[6,1945,7184.0],[6,1946,416.0],[6,1947,5.0],[6,1948,57.0],[6,1949,287.0],[6,1950,376.0],[6,1951,3.0],[6,1952,297.0],[6,1953,199.0],[6,1954,1476.0],[6,1955,40.0],[6,1956,9983.0],[6,1957,1918.0],[6,1959,2108.0],[6,1960,161.0],[6,1962,9.0],[6,1963,12474.0],[6,1964,641.0],[6,1965,2894.0],[6,1966,13069.0],[6,1967,4.0],[6,1969,25.0],[6,1970,2692.0],[6,1971,2215.0],[6,1972,4042.0],[6,1973,381.0],[6,1974,190.0],[6,1975,883.0],[6,1976,3475.0],[6,1977,14394.0],[6,1978,528.0],[6,1979,457.0],[6,1980,3618.0],[6,1981,2943.0],[6,1983,349.0],[6,1984,8215.0],[6,1985,10.0],[6,1986,53.0],[6,1987,7896.0],[6,1990,4130.0],[6,1991,39.0],[6,1992,334.0],[6,1993,845.0],[6,1994,20.0],[6,1995,1926.0],[6,1996,71.0],[6,1997,10.0],[6,1998,8292.0],[6,1999,1566.0],[6,2000,9341.0],[6,2001,8908.0],[6,2002,1401.0],[6,2004,5300.0],[6,2005,9424.0],[6,2006,1691.0],[6,2007,6258.0],[6,2008,10074.0],[6,2009,1591.0],[6,2010,280.0],[6,2011,21219.0],[6,2012,5448.0],[6,2013,5789.0],[6,2014,1029.0],[6,2015,3820.0],[6,2016,18080.0],[6,2017,11031.0],[6,2018,3358.0],[6,2019,1976.0],[6,2020,14068.0],[6,2021,6121.0],[6,2022,694.0],[6,2023,325.0],[6,2024,1328.0],[6,2025,7190.0],[6,2026,1.0],[6,2027,11941.0],[6,2028,14460.0],[6,2029,5349.0],[6,2030,1261.0],[6,2031,2956.0],[6,2032,7508.0],[6,2033,6186.0],[6,2034,10849.0],[6,2035,2648.0],[6,2036,46.0],[6,2037,12667.0],[6,2038,4458.0],[6,2039,15489.0],[6,2040,1494.0],[6,2042,22890.0],[6,2044,2.0],[6,2045,2540.0],[6,2046,5668.0],[6,2047,2176.0],[6,2048,9046.0],[6,2049,1719.0],[6,2050,5122.0],[6,2051,8076.0],[7,0,39078.0],[7,1,2136.0],[7,2,7716.0],[7,3,2884.0],[7,4,31463.0],[7,5,7507.0],[7,6,16975.0],[7,7,12912.0],[7,8,8385.0],[7,9,4545.0],[7,10,12559.0],[7,11,45416.0],[7,12,14620.0],[7,13,2618.0],[7,14,2886.0],[7,15,28570.0],[7,16,9524.0],[7,17,5988.0],[7,18,42622.0],[7,19,50149.0],[7,20,21517.0],[7,21,26940.0],[7,22,32.0],[7,23,16728.0],[7,24,14941.0],[7,25,1418.0],[7,26,45250.0],[7,27,13400.0],[7,28,120651.0],[7,29,13833.0],[7,30,77847.0],[7,31,2836.0],[7,32,52823.0],[7,33,63650.0],[7,34,40062.0],[7,35,23.0],[7,36,10158.0],[7,37,19660.0],[7,38,22.0],[7,39,12658.0],[7,40,25488.0],[7,41,17961.0],[7,42,5505.0],[7,43,11623.0],[7,44,12540.0],[7,45,3816.0],[7,46,6593.0],[7,47,990.0],[7,48,1267.0],[7,49,18898.0],[7,50,10893.0],[7,51,16796.0],[7,52,20468.0],[7,53,6236.0],[7,54,15519.0],[7,55,12232.0],[7,56,3601.0],[7,57,21874.0],[7,58,88178.0],[7,59,2327.0],[7,60,2384.0],[7,61,22763.0],[7,62,26643.0],[7,63,9276.0],[7,64,9453.0],[7,65,15044.0],[7,66,25389.0],[7,67,36308.0],[7,68,35000.0],[7,69,20908.0],[7,70,19666.0],[7,71,1318.0],[7,73,4097.0],[7,74,11723.0],[7,75,596.0],[7,76,39896.0],[7,77,26388.0],[7,78,3800.0],[7,79,7329.0],[7,81,7486.0],[7,82,14124.0],[7,83,3537.0],[7,84,29409.0],[7,85,16134.0],[7,86,6257.0],[7,87,8005.0],[7,88,4986.0],[7,89,29900.0],[7,90,5170.0],[7,91,18914.0],[7,92,11680.0],[7,93,6963.0],[7,94,10073.0],[7,95,15120.0],[7,96,7737.0],[7,97,21583.0],[7,98,54922.0],[7,99,3953.0],[7,100,2070.0],[7,101,1865.0],[7,102,14793.0],[7,103,17398.0],[7,104,2189.0],[7,105,102290.0],[7,106,249.0],[7,107,27768.0],[7,108,95810.0],[7,109,31363.0],[7,110,9196.0],[7,111,1107.0],[7,112,18908.0],[7,113,28307.0],[7,114,18421.0],[7,115,9765.0],[7,116,1176.0],[7,117,842.0],[7,118,11059.0],[7,119,52173.0],[7,120,3237.0],[7,121,37775.0],[7,122,13933.0],[7,123,11615.0],[7,124,41354.0],[7,125,67687.0],[7,126,2554.0],[7,127,5750.0],[7,128,9881.0],[7,129,3052.0],[7,130,10640.0],[7,131,5517.0],[7,132,1833.0],[7,133,9039.0],[7,134,3927.0],[7,135,4661.0],[7,136,752.0],[7,137,31999.0],[7,138,45681.0],[7,139,3696.0],[7,140,12510.0],[7,141,58147.0],[7,142,24460.0],[7,143,23011.0],[7,144,10602.0],[7,145,6730.0],[7,146,23607.0],[7,147,14624.0],[7,148,218.0],[7,149,9108.0],[7,150,22597.0],[7,151,4731.0],[7,152,39070.0],[7,153,11002.0],[7,154,20549.0],[7,155,874.0],[7,156,36841.0],[7,157,5408.0],[7,158,10880.0],[7,159,7995.0],[7,160,43025.0],[7,161,23460.0],[7,162,30348.0],[7,163,15420.0],[7,164,18467.0],[7,165,27.0],[7,166,17161.0],[7,167,10230.0],[7,168,29810.0],[7,169,3327.0],[7,170,18526.0],[7,171,13981.0],[7,172,7333.0],[7,173,12082.0],[7,174,15221.0],[7,175,6764.0],[7,176,12677.0],[7,177,1281.0],[7,178,27970.0],[7,180,24918.0],[7,181,27342.0],[7,182,3154.0],[7,183,10154.0],[7,185,14692.0],[7,186,821.0],[7,187,7275.0],[7,188,11153.0],[7,189,10222.0],[7,190,31832.0],[7,191,1314.0],[7,192,2226.0],[7,193,13170.0],[7,194,13766.0],[7,195,24815.0],[7,196,3856.0],[7,197,10222.0],[7,198,15415.0],[7,199,21150.0],[7,200,30035.0],[7,201,14848.0],[7,202,12100.0],[7,203,19208.0],[7,204,2558.0],[7,205,14761.0],[7,206,1923.0],[7,207,5611.0],[7,208,21104.0],[7,209,65413.0],[7,210,13382.0],[7,211,8694.0],[7,212,3407.0],[7,213,20723.0],[7,214,412.0],[7,215,9525.0],[7,216,3542.0],[7,217,19749.0],[7,218,1236.0],[7,219,18007.0],[7,220,11343.0],[7,221,17377.0],[7,222,1488.0],[7,223,24165.0],[7,224,17713.0],[7,225,17276.0],[7,226,6966.0],[7,227,2817.0],[7,228,5222.0],[7,229,15179.0],[7,230,32812.0],[7,231,32165.0],[7,233,15972.0],[7,234,22313.0],[7,235,10763.0],[7,236,179.0],[7,237,7535.0],[7,238,4031.0],[7,239,9257.0],[7,240,3306.0],[7,241,15954.0],[7,242,25623.0],[7,243,6654.0],[7,244,22665.0],[7,245,14787.0],[7,246,17839.0],[7,247,584.0],[7,248,3627.0],[7,249,11963.0],[7,250,11330.0],[7,251,18.0],[7,252,9390.0],[7,253,924.0],[7,254,553.0],[7,255,35594.0],[7,256,8208.0],[7,257,6206.0],[7,258,5532.0],[7,259,17981.0],[7,260,22324.0],[7,261,43741.0],[7,262,17339.0],[7,263,16253.0],[7,264,82965.0],[7,265,35289.0],[7,266,6227.0],[7,267,13436.0],[7,268,9616.0],[7,269,19955.0],[7,270,11395.0],[7,271,12797.0],[7,272,40520.0],[7,273,4964.0],[7,274,6183.0],[7,275,17483.0],[7,276,11426.0],[7,277,19628.0],[7,278,4630.0],[7,280,2065.0],[7,281,9221.0],[7,282,22862.0],[7,283,28788.0],[7,284,14710.0],[7,285,16889.0],[7,286,29447.0],[7,287,793.0],[7,288,28.0],[7,289,53634.0],[7,290,4757.0],[7,291,8230.0],[7,292,9659.0],[7,293,4035.0],[7,294,6500.0],[7,295,2957.0],[7,296,31916.0],[7,297,4792.0],[7,298,20164.0],[7,299,4794.0],[7,300,22678.0],[7,301,25731.0],[7,302,7191.0],[7,303,6512.0],[7,304,32986.0],[7,305,15822.0],[7,306,14331.0],[7,307,910.0],[7,309,7775.0],[7,310,34013.0],[7,311,29098.0],[7,312,15625.0],[7,313,48589.0],[7,314,14376.0],[7,315,17241.0],[7,316,16198.0],[7,317,13440.0],[7,318,26.0],[7,319,15080.0],[7,320,815.0],[7,321,10823.0],[7,322,1266.0],[7,323,22315.0],[7,324,94573.0],[7,325,47380.0],[7,326,5498.0],[7,327,4495.0],[7,328,29890.0],[7,329,9906.0],[7,330,7769.0],[7,331,16369.0],[7,332,15825.0],[7,333,7752.0],[7,334,30.0],[7,335,4180.0],[7,336,1103.0],[7,337,7353.0],[7,338,6631.0],[7,339,42.0],[7,340,49616.0],[7,341,26243.0],[7,342,10425.0],[7,343,21632.0],[7,344,14385.0],[7,345,32014.0],[7,346,17430.0],[7,347,21825.0],[7,348,33996.0],[7,349,10433.0],[7,350,881.0],[7,351,17595.0],[7,352,9838.0],[7,353,55180.0],[7,354,31941.0],[7,355,264.0],[7,356,99499.0],[7,357,306.0],[7,358,2366.0],[7,359,40740.0],[7,360,47379.0],[7,361,23397.0],[7,362,26793.0],[7,363,23029.0],[7,364,5549.0],[7,365,6581.0],[7,366,7155.0],[7,367,16235.0],[7,368,16838.0],[7,369,13518.0],[7,370,7168.0],[7,371,17955.0],[7,372,18960.0],[7,373,5253.0],[7,374,12968.0],[7,375,20480.0],[7,376,16386.0],[7,377,30115.0],[7,378,42266.0],[7,379,10139.0],[7,380,8839.0],[7,381,9209.0],[7,382,4542.0],[7,383,21308.0],[7,384,6975.0],[7,385,14834.0],[7,386,28376.0],[7,387,3197.0],[7,388,1296.0],[7,389,8295.0],[7,390,8061.0],[7,391,13871.0],[7,392,361.0],[7,393,289.0],[7,394,6886.0],[7,395,326.0],[7,396,6066.0],[7,397,35124.0],[7,398,21938.0],[7,399,5385.0],[7,400,814.0],[7,401,2039.0],[7,402,2127.0],[7,403,9424.0],[7,404,22729.0],[7,405,2440.0],[7,406,8967.0],[7,407,8548.0],[7,408,4414.0],[7,409,25715.0],[7,410,267.0],[7,411,1976.0],[7,412,29552.0],[7,413,26847.0],[7,414,33139.0],[7,415,29612.0],[7,416,4718.0],[7,417,32219.0],[7,418,89.0],[7,419,13269.0],[7,420,3188.0],[7,421,26409.0],[7,422,9506.0],[7,423,10650.0],[7,424,6179.0],[7,425,2185.0],[7,426,20665.0],[7,427,10462.0],[7,428,6576.0],[7,429,12632.0],[7,430,12004.0],[7,431,7525.0],[7,432,3526.0],[7,433,8442.0],[7,434,23313.0],[7,435,9002.0],[7,436,2268.0],[7,437,301.0],[7,438,14207.0],[7,439,14048.0],[7,440,79450.0],[7,441,19028.0],[7,442,28095.0],[7,443,7050.0],[7,444,16156.0],[7,446,14064.0],[7,447,7037.0],[7,448,3728.0],[7,449,14505.0],[7,450,50.0],[7,451,9090.0],[7,452,105547.0],[7,453,10761.0],[7,454,73859.0],[7,455,16105.0],[7,456,25615.0],[7,457,12980.0],[7,458,18631.0],[7,459,18530.0],[7,460,20968.0],[7,461,8196.0],[7,462,24887.0],[7,463,7143.0],[7,464,60762.0],[7,465,14356.0],[7,466,962.0],[7,467,57.0],[7,468,10.0],[7,469,43862.0],[7,470,1471.0],[7,471,19759.0],[7,472,5927.0],[7,473,3864.0],[7,474,11955.0],[7,475,19647.0],[7,476,56.0],[7,477,26583.0],[7,478,14789.0],[7,479,1240.0],[7,480,61017.0],[7,481,2616.0],[7,482,39610.0],[7,483,28.0],[7,485,51.0],[7,486,1269.0],[7,487,2634.0],[7,488,18962.0],[7,489,21261.0],[7,490,20819.0],[7,491,3458.0],[7,492,44.0],[7,493,1399.0],[7,494,47554.0],[7,495,16788.0],[7,496,5270.0],[7,497,1186.0],[7,498,19525.0],[7,499,2663.0],[7,500,27664.0],[7,501,13162.0],[7,502,8975.0],[7,503,7574.0],[7,504,16432.0],[7,505,40770.0],[7,506,24403.0],[7,507,7667.0],[7,508,12285.0],[7,509,40460.0],[7,510,9153.0],[7,511,26583.0],[7,512,26907.0],[7,513,10579.0],[7,514,14827.0],[7,515,23898.0],[7,516,8138.0],[7,517,14500.0],[7,518,5023.0],[7,519,10967.0],[7,520,9225.0],[7,521,6237.0],[7,522,7057.0],[7,524,9905.0],[7,525,8679.0],[7,526,20760.0],[7,527,10195.0],[7,528,21152.0],[7,529,8465.0],[7,530,34690.0],[7,531,5269.0],[7,532,12025.0],[7,533,3250.0],[7,534,1232.0],[7,535,4234.0],[7,536,16831.0],[7,537,8664.0],[7,538,14355.0],[7,539,8952.0],[7,540,15812.0],[7,541,1045.0],[7,542,18933.0],[7,543,20546.0],[7,544,19784.0],[7,545,27081.0],[7,546,11349.0],[7,547,4366.0],[7,548,14198.0],[7,549,12890.0],[7,550,25043.0],[7,551,18465.0],[7,552,4035.0],[7,553,3260.0],[7,554,19256.0],[7,555,12178.0],[7,556,4050.0],[7,557,11903.0],[7,558,7912.0],[7,559,1041.0],[7,560,8787.0],[7,561,9964.0],[7,562,2678.0],[7,563,11035.0],[7,564,16457.0],[7,566,22410.0],[7,567,6545.0],[7,568,166.0],[7,569,4617.0],[7,570,9580.0],[7,571,26199.0],[7,572,24521.0],[7,573,10880.0],[7,574,3146.0],[7,575,48166.0],[7,576,5378.0],[7,577,9663.0],[7,578,4109.0],[7,579,27687.0],[7,580,4280.0],[7,582,5328.0],[7,583,5543.0],[7,584,4295.0],[7,585,40960.0],[7,586,13479.0],[7,587,12881.0],[7,588,2161.0],[7,589,3082.0],[7,590,30799.0],[7,591,15867.0],[7,592,5893.0],[7,593,5599.0],[7,594,29674.0],[7,595,1951.0],[7,596,598.0],[7,597,6650.0],[7,598,32162.0],[7,599,13194.0],[7,600,26286.0],[7,601,35565.0],[7,602,12963.0],[7,603,13659.0],[7,604,7358.0],[7,605,14189.0],[7,606,9211.0],[7,607,6893.0],[7,608,3676.0],[7,609,6897.0],[7,610,28721.0],[7,611,36313.0],[7,612,18893.0],[7,613,24200.0],[7,614,8989.0],[7,615,8794.0],[7,616,925.0],[7,617,34583.0],[7,618,5711.0],[7,619,10558.0],[7,620,7243.0],[7,621,1441.0],[7,622,4579.0],[7,623,11039.0],[7,624,1667.0],[7,625,203.0],[7,626,24446.0],[7,627,22634.0],[7,628,6841.0],[7,629,25630.0],[7,630,17669.0],[7,631,12955.0],[7,632,28380.0],[7,633,17956.0],[7,634,15765.0],[7,635,46299.0],[7,636,18998.0],[7,637,2881.0],[7,638,6280.0],[7,639,8612.0],[7,640,5518.0],[7,641,5405.0],[7,642,5119.0],[7,643,3149.0],[7,644,3880.0],[7,645,141.0],[7,646,624.0],[7,647,383.0],[7,649,186.0],[7,650,1294.0],[7,651,3608.0],[7,652,2696.0],[7,653,7415.0],[7,654,5186.0],[7,655,37163.0],[7,656,17957.0],[7,657,11088.0],[7,658,1631.0],[7,659,11629.0],[7,660,1828.0],[7,661,13723.0],[7,662,42864.0],[7,663,31309.0],[7,664,5165.0],[7,665,3241.0],[7,666,14260.0],[7,667,29072.0],[7,668,17806.0],[7,669,14766.0],[7,670,12717.0],[7,671,282.0],[7,672,1093.0],[7,673,15984.0],[7,674,1944.0],[7,675,10215.0],[7,676,12841.0],[7,677,14960.0],[7,678,31374.0],[7,679,10731.0],[7,680,23508.0],[7,681,6413.0],[7,682,1553.0],[7,683,29806.0],[7,684,9913.0],[7,685,8448.0],[7,686,535.0],[7,687,14553.0],[7,688,3451.0],[7,689,7414.0],[7,690,15.0],[7,691,8613.0],[7,692,9569.0],[7,693,4804.0],[7,694,20162.0],[7,695,38249.0],[7,696,3315.0],[7,697,8989.0],[7,698,13439.0],[7,699,649.0],[7,700,5527.0],[7,701,8989.0],[7,702,7075.0],[7,703,54757.0],[7,704,11798.0],[7,705,7507.0],[7,706,222.0],[7,707,4253.0],[7,708,2776.0],[7,709,5501.0],[7,710,275865.0],[7,711,3576.0],[7,712,3232.0],[7,713,6896.0],[7,714,17704.0],[7,715,11521.0],[7,716,35483.0],[7,717,3409.0],[7,718,8843.0],[7,719,17686.0],[7,720,20649.0],[7,721,8423.0],[7,722,14893.0],[7,723,15054.0],[7,724,29696.0],[7,725,27658.0],[7,726,15.0],[7,727,490.0],[7,728,12080.0],[7,729,19398.0],[7,730,19314.0],[7,731,2391.0],[7,732,2421.0],[7,733,6085.0],[7,734,10824.0],[7,735,4764.0],[7,736,10447.0],[7,737,5910.0],[7,738,1098.0],[7,740,12000.0],[7,741,12244.0],[7,742,644.0],[7,743,6431.0],[7,744,19091.0],[7,745,8308.0],[7,746,29896.0],[7,747,1935.0],[7,748,7129.0],[7,749,20259.0],[7,750,7828.0],[7,751,26386.0],[7,752,57.0],[7,753,5280.0],[7,754,24.0],[7,756,1935.0],[7,757,1332.0],[7,758,50.0],[7,760,1230.0],[7,761,4262.0],[7,762,257.0],[7,763,24056.0],[7,764,140.0],[7,765,34597.0],[7,766,25745.0],[7,767,347.0],[7,768,6868.0],[7,770,26326.0],[7,771,8954.0],[7,772,336.0],[7,773,2413.0],[7,774,7241.0],[7,775,4988.0],[7,776,2532.0],[7,778,3207.0],[7,780,9840.0],[7,781,17700.0],[7,782,6564.0],[7,783,334.0],[7,784,8196.0],[7,785,1176.0],[7,786,3883.0],[7,787,2173.0],[7,788,15531.0],[7,789,2391.0],[7,790,181.0],[7,791,46.0],[7,792,1784.0],[7,793,661.0],[7,794,651.0],[7,795,12387.0],[7,796,20974.0],[7,797,17940.0],[7,798,20.0],[7,799,10.0],[7,800,4408.0],[7,801,17078.0],[7,802,19482.0],[7,803,68473.0],[7,804,9671.0],[7,805,33.0],[7,806,1778.0],[7,807,568.0],[7,809,1122.0],[7,810,1217.0],[7,811,7642.0],[7,812,6347.0],[7,813,19.0],[7,815,1228.0],[7,816,140.0],[7,817,11940.0],[7,818,55.0],[7,819,4695.0],[7,820,13594.0],[7,821,18496.0],[7,822,5172.0],[7,823,24198.0],[7,824,3230.0],[7,825,33.0],[7,826,16934.0],[7,827,3999.0],[7,829,7654.0],[7,830,69.0],[7,831,7451.0],[7,832,1192.0],[7,833,138.0],[7,834,16.0],[7,835,2043.0],[7,836,2579.0],[7,837,881.0],[7,838,17867.0],[7,839,1580.0],[7,840,6398.0],[7,841,26914.0],[7,842,9601.0],[7,843,462.0],[7,844,1009.0],[7,846,22.0],[7,847,8016.0],[7,848,17632.0],[7,849,2064.0],[7,850,15899.0],[7,852,670.0],[7,853,8358.0],[7,854,19517.0],[7,855,76.0],[7,856,43.0],[7,857,236.0],[7,858,866.0],[7,859,4985.0],[7,860,9906.0],[7,861,7462.0],[7,862,4389.0],[7,864,1512.0],[7,865,35.0],[7,866,4756.0],[7,867,12224.0],[7,868,9288.0],[7,869,22801.0],[7,870,7688.0],[7,871,20.0],[7,872,3134.0],[7,873,105.0],[7,874,15088.0],[7,875,21109.0],[7,876,8451.0],[7,877,10885.0],[7,878,4333.0],[7,879,6089.0],[7,880,68.0],[7,881,260.0],[7,882,86.0],[7,883,25045.0],[7,884,6167.0],[7,885,2038.0],[7,886,10430.0],[7,887,4894.0],[7,888,23989.0],[7,889,32281.0],[7,890,31786.0],[7,891,456.0],[7,892,13382.0],[7,893,2635.0],[7,894,15086.0],[7,895,300.0],[7,896,941.0],[7,897,16126.0],[7,900,8158.0],[7,901,13889.0],[7,902,170.0],[7,903,114.0],[7,905,2203.0],[7,906,56650.0],[7,907,21491.0],[7,908,1012.0],[7,909,2769.0],[7,910,4945.0],[7,911,1063.0],[7,912,48461.0],[7,913,11267.0],[7,914,29424.0],[7,915,4224.0],[7,916,1987.0],[7,917,9197.0],[7,918,854.0],[7,919,1233.0],[7,920,7466.0],[7,921,14906.0],[7,922,7544.0],[7,923,2052.0],[7,924,12555.0],[7,925,5348.0],[7,926,70.0],[7,927,4132.0],[7,928,3672.0],[7,930,43.0],[7,931,27348.0],[7,932,4430.0],[7,933,5565.0],[7,934,20339.0],[7,936,187.0],[7,937,11992.0],[7,938,5134.0],[7,939,3713.0],[7,940,16225.0],[7,941,2675.0],[7,942,163.0],[7,943,16823.0],[7,944,17348.0],[7,945,27155.0],[7,946,9191.0],[7,947,11054.0],[7,948,19455.0],[7,949,37679.0],[7,951,1074.0],[7,952,13671.0],[7,953,114.0],[7,954,2424.0],[7,955,23260.0],[7,956,507.0],[7,957,74.0],[7,958,4350.0],[7,959,5636.0],[7,960,6909.0],[7,961,9952.0],[7,962,1458.0],[7,963,29808.0],[7,964,3254.0],[7,966,13161.0],[7,967,8837.0],[7,968,10744.0],[7,969,9779.0],[7,970,568.0],[7,971,164.0],[7,972,7559.0],[7,973,19623.0],[7,974,639.0],[7,975,32660.0],[7,976,185744.0],[7,977,2508.0],[7,978,44387.0],[7,979,16377.0],[7,980,20149.0],[7,981,2752.0],[7,982,1089.0],[7,983,28492.0],[7,984,19766.0],[7,985,3874.0],[7,986,13689.0],[7,987,7219.0],[7,988,10187.0],[7,989,9797.0],[7,990,34125.0],[7,992,4165.0],[7,993,7664.0],[7,994,23581.0],[7,995,11129.0],[7,996,3180.0],[7,997,11777.0],[7,998,22827.0],[7,999,34260.0],[7,1000,32607.0],[7,1002,10409.0],[7,1003,16933.0],[7,1004,1762.0],[7,1005,17635.0],[7,1006,5171.0],[7,1007,20979.0],[7,1008,535.0],[7,1009,54.0],[7,1010,11024.0],[7,1011,14658.0],[7,1012,11514.0],[7,1013,13433.0],[7,1014,8705.0],[7,1015,37222.0],[7,1016,18088.0],[7,1017,1777.0],[7,1018,9338.0],[7,1019,3445.0],[7,1020,8520.0],[7,1021,1106.0],[7,1022,39.0],[7,1023,35.0],[7,1024,1599.0],[7,1025,3441.0],[7,1026,3553.0],[7,1027,4560.0],[7,1028,1561.0],[7,1029,8836.0],[7,1030,665.0],[7,1031,8622.0],[7,1032,12830.0],[7,1033,14112.0],[7,1034,1330.0],[7,1035,3518.0],[7,1036,13839.0],[7,1037,6630.0],[7,1038,1072.0],[7,1039,28575.0],[7,1040,2790.0],[7,1041,10898.0],[7,1042,4156.0],[7,1044,45027.0],[7,1045,7468.0],[7,1046,579.0],[7,1047,1547.0],[7,1048,4760.0],[7,1049,66398.0],[7,1050,4817.0],[7,1051,9253.0],[7,1052,6180.0],[7,1053,1252.0],[7,1054,46523.0],[7,1055,22440.0],[7,1056,5045.0],[7,1057,33.0],[7,1058,5268.0],[7,1059,9767.0],[7,1060,6.0],[7,1061,9115.0],[7,1062,1476.0],[7,1063,17443.0],[7,1064,253.0],[7,1065,18396.0],[7,1066,8156.0],[7,1067,15821.0],[7,1068,3284.0],[7,1069,1990.0],[7,1070,257.0],[7,1071,10720.0],[7,1072,12833.0],[7,1073,26678.0],[7,1074,14547.0],[7,1075,12882.0],[7,1076,8254.0],[7,1077,25088.0],[7,1078,7630.0],[7,1079,3488.0],[7,1080,24139.0],[7,1082,10.0],[7,1083,20.0],[7,1084,5679.0],[7,1085,5373.0],[7,1086,1328.0],[7,1087,7155.0],[7,1088,3895.0],[7,1089,9494.0],[7,1090,339.0],[7,1091,9798.0],[7,1092,19917.0],[7,1093,78.0],[7,1094,6121.0],[7,1095,9165.0],[7,1096,48.0],[7,1097,1.0],[7,1098,491.0],[7,1099,7735.0],[7,1100,824.0],[7,1101,11464.0],[7,1102,30362.0],[7,1103,1834.0],[7,1106,4136.0],[7,1107,13904.0],[7,1108,355.0],[7,1109,26425.0],[7,1110,15673.0],[7,1111,10413.0],[7,1112,4344.0],[7,1113,8375.0],[7,1114,9132.0],[7,1115,759.0],[7,1116,5560.0],[7,1117,6395.0],[7,1118,5991.0],[7,1119,9169.0],[7,1120,3269.0],[7,1121,9754.0],[7,1122,4508.0],[7,1123,5141.0],[7,1124,12031.0],[7,1125,1233.0],[7,1126,1202.0],[7,1127,1764.0],[7,1128,9976.0],[7,1129,1269.0],[7,1130,10645.0],[7,1131,24479.0],[7,1132,120.0],[7,1133,14319.0],[7,1134,26168.0],[7,1135,22210.0],[7,1136,6286.0],[7,1137,1162.0],[7,1138,5299.0],[7,1139,72000.0],[7,1140,16144.0],[7,1141,11585.0],[7,1142,4302.0],[7,1143,614.0],[7,1144,513.0],[7,1145,10950.0],[7,1146,8986.0],[7,1147,25682.0],[7,1148,1219.0],[7,1149,44.0],[7,1150,6372.0],[7,1151,7256.0],[7,1152,4342.0],[7,1153,14099.0],[7,1154,4993.0],[7,1155,3790.0],[7,1156,2828.0],[7,1157,8286.0],[7,1158,5462.0],[7,1159,222.0],[7,1160,647.0],[7,1161,4476.0],[7,1162,3849.0],[7,1163,1525.0],[7,1164,494.0],[7,1165,54502.0],[7,1166,10867.0],[7,1167,3885.0],[7,1168,2920.0],[7,1169,9935.0],[7,1170,14778.0],[7,1171,26747.0],[7,1172,2388.0],[7,1173,13934.0],[7,1174,34642.0],[7,1175,12103.0],[7,1176,142.0],[7,1177,1401.0],[7,1178,5305.0],[7,1179,474.0],[7,1180,39008.0],[7,1181,2450.0],[7,1182,2869.0],[7,1183,374.0],[7,1185,2484.0],[7,1186,6662.0],[7,1187,3153.0],[7,1188,10412.0],[7,1189,16611.0],[7,1190,19940.0],[7,1191,3631.0],[7,1192,11560.0],[7,1193,3003.0],[7,1195,1546.0],[7,1196,6956.0],[7,1197,5184.0],[7,1198,3344.0],[7,1199,1748.0],[7,1200,13665.0],[7,1201,11460.0],[7,1202,9289.0],[7,1203,5472.0],[7,1204,6999.0],[7,1205,13159.0],[7,1206,4851.0],[7,1207,3873.0],[7,1208,7236.0],[7,1210,139.0],[7,1211,22269.0],[7,1212,78.0],[7,1213,6552.0],[7,1214,1677.0],[7,1215,1.0],[7,1216,4715.0],[7,1217,14284.0],[7,1219,3300.0],[7,1220,2669.0],[7,1221,14166.0],[7,1222,11.0],[7,1223,3.0],[7,1224,3620.0],[7,1225,2308.0],[7,1226,12181.0],[7,1227,1077.0],[7,1228,1326.0],[7,1229,1375.0],[7,1230,8015.0],[7,1231,9035.0],[7,1232,10620.0],[7,1233,6750.0],[7,1234,8664.0],[7,1235,550.0],[7,1236,6924.0],[7,1237,290.0],[7,1238,17319.0],[7,1239,1519.0],[7,1240,10426.0],[7,1241,5591.0],[7,1242,2354.0],[7,1243,5179.0],[7,1244,1816.0],[7,1245,11149.0],[7,1246,18.0],[7,1247,5621.0],[7,1248,916.0],[7,1249,408.0],[7,1250,1268.0],[7,1251,4543.0],[7,1252,834.0],[7,1253,3422.0],[7,1254,998.0],[7,1255,1692.0],[7,1256,3274.0],[7,1257,6651.0],[7,1258,6851.0],[7,1259,3339.0],[7,1260,895.0],[7,1261,1034.0],[7,1262,3774.0],[7,1263,2134.0],[7,1264,30136.0],[7,1265,1801.0],[7,1266,6131.0],[7,1267,10500.0],[7,1268,18028.0],[7,1269,1710.0],[7,1270,3.0],[7,1271,320.0],[7,1272,2097.0],[7,1273,432.0],[7,1274,6808.0],[7,1275,1259.0],[7,1276,5403.0],[7,1277,7055.0],[7,1278,5984.0],[7,1279,11561.0],[7,1280,5203.0],[7,1281,3852.0],[7,1282,409.0],[7,1283,6104.0],[7,1284,20.0],[7,1285,1270.0],[7,1286,2488.0],[7,1287,4907.0],[7,1288,27652.0],[7,1289,1.0],[7,1290,3475.0],[7,1291,212.0],[7,1292,446.0],[7,1293,14822.0],[7,1294,3262.0],[7,1295,5222.0],[7,1296,1383.0],[7,1297,11768.0],[7,1298,22144.0],[7,1299,9874.0],[7,1300,9244.0],[7,1301,368.0],[7,1302,3660.0],[7,1303,11071.0],[7,1304,6560.0],[7,1305,9926.0],[7,1306,9909.0],[7,1307,2741.0],[7,1308,4605.0],[7,1309,8161.0],[7,1310,979.0],[7,1311,5132.0],[7,1312,2519.0],[7,1313,4280.0],[7,1314,1227.0],[7,1315,5926.0],[7,1316,9499.0],[7,1317,3274.0],[7,1318,3778.0],[7,1319,17772.0],[7,1320,7896.0],[7,1321,7869.0],[7,1322,1109.0],[7,1323,2743.0],[7,1324,249.0],[7,1325,3005.0],[7,1326,5029.0],[7,1327,6401.0],[7,1328,4207.0],[7,1329,2561.0],[7,1330,7382.0],[7,1331,171.0],[7,1332,14.0],[7,1333,28833.0],[7,1334,848.0],[7,1335,9375.0],[7,1336,3338.0],[7,1337,2324.0],[7,1338,1331.0],[7,1339,1013.0],[7,1340,40617.0],[7,1341,1610.0],[7,1342,13004.0],[7,1343,1819.0],[7,1344,13340.0],[7,1345,12027.0],[7,1346,1714.0],[7,1347,7841.0],[7,1348,13825.0],[7,1349,4741.0],[7,1350,3454.0],[7,1351,293.0],[7,1353,6225.0],[7,1354,16341.0],[7,1355,11676.0],[7,1356,24560.0],[7,1357,15111.0],[7,1358,4061.0],[7,1359,18126.0],[7,1360,5763.0],[7,1361,24502.0],[7,1363,750.0],[7,1364,12.0],[7,1365,3928.0],[7,1366,1050.0],[7,1367,340.0],[7,1368,4513.0],[7,1369,10705.0],[7,1370,827.0],[7,1371,19080.0],[7,1372,1613.0],[7,1373,1408.0],[7,1374,5660.0],[7,1375,10222.0],[7,1376,6274.0],[7,1377,7301.0],[7,1378,1621.0],[7,1379,8.0],[7,1380,1.0],[7,1381,143.0],[7,1382,233.0],[7,1383,78.0],[7,1385,6808.0],[7,1386,8832.0],[7,1387,2906.0],[7,1388,17013.0],[7,1389,21494.0],[7,1390,24888.0],[7,1391,7021.0],[7,1392,18666.0],[7,1393,4205.0],[7,1394,13647.0],[7,1395,2715.0],[7,1396,17488.0],[7,1397,2511.0],[7,1398,12621.0],[7,1399,9828.0],[7,1401,47764.0],[7,1402,337.0],[7,1403,1143.0],[7,1404,30251.0],[7,1405,24645.0],[7,1406,15513.0],[7,1407,4277.0],[7,1408,28604.0],[7,1409,1986.0],[7,1410,11589.0],[7,1411,5308.0],[7,1412,14609.0],[7,1413,19076.0],[7,1414,4228.0],[7,1415,12062.0],[7,1416,7670.0],[7,1417,10681.0],[7,1418,10284.0],[7,1419,4594.0],[7,1420,43562.0],[7,1421,13117.0],[7,1422,9471.0],[7,1423,12608.0],[7,1424,3733.0],[7,1425,2754.0],[7,1426,17536.0],[7,1427,333.0],[7,1428,23761.0],[7,1429,7523.0],[7,1430,11131.0],[7,1431,17227.0],[7,1432,49.0],[7,1433,62.0],[7,1434,6266.0],[7,1435,431.0],[7,1436,1422.0],[7,1438,581.0],[7,1439,1690.0],[7,1440,2.0],[7,1441,3574.0],[7,1442,20297.0],[7,1443,35158.0],[7,1444,1306.0],[7,1445,5.0],[7,1446,1265.0],[7,1447,8722.0],[7,1448,2567.0],[7,1449,11687.0],[7,1450,159.0],[7,1451,4593.0],[7,1452,4170.0],[7,1453,2049.0],[7,1454,7934.0],[7,1455,16.0],[7,1456,719.0],[7,1457,35691.0],[7,1458,4455.0],[7,1459,10102.0],[7,1460,28355.0],[7,1461,6538.0],[7,1462,25299.0],[7,1463,18.0],[7,1464,16672.0],[7,1465,3409.0],[7,1466,7921.0],[7,1467,6121.0],[7,1468,7372.0],[7,1469,7819.0],[7,1470,3907.0],[7,1471,9670.0],[7,1472,1118.0],[7,1473,3776.0],[7,1474,4073.0],[7,1475,208.0],[7,1476,3917.0],[7,1477,7092.0],[7,1478,969.0],[7,1479,4445.0],[7,1480,2409.0],[7,1481,3555.0],[7,1482,42.0],[7,1483,365.0],[7,1484,10048.0],[7,1485,11913.0],[7,1486,4871.0],[7,1487,11504.0],[7,1489,3473.0],[7,1490,6356.0],[7,1491,595.0],[7,1492,14003.0],[7,1493,28.0],[7,1494,8477.0],[7,1495,40619.0],[7,1496,1236.0],[7,1497,70907.0],[7,1498,15722.0],[7,1499,7501.0],[7,1500,7511.0],[7,1501,353.0],[7,1502,19114.0],[7,1503,1524.0],[7,1504,40662.0],[7,1505,3358.0],[7,1506,57931.0],[7,1507,26209.0],[7,1508,757.0],[7,1509,35.0],[7,1511,12434.0],[7,1512,99.0],[7,1513,8203.0],[7,1514,8128.0],[7,1515,1036.0],[7,1516,12623.0],[7,1517,11.0],[7,1518,23525.0],[7,1519,24348.0],[7,1520,46.0],[7,1521,1557.0],[7,1522,10648.0],[7,1523,16.0],[7,1525,66.0],[7,1526,49.0],[7,1527,1572.0],[7,1528,33744.0],[7,1529,24809.0],[7,1530,19.0],[7,1531,26.0],[7,1532,6489.0],[7,1533,4514.0],[7,1534,2287.0],[7,1535,672.0],[7,1536,3345.0],[7,1537,1807.0],[7,1538,16045.0],[7,1539,32127.0],[7,1540,2988.0],[7,1541,3844.0],[7,1542,927.0],[7,1543,15293.0],[7,1544,15377.0],[7,1545,1807.0],[7,1546,19118.0],[7,1547,12371.0],[7,1548,1095.0],[7,1549,5254.0],[7,1550,17242.0],[7,1551,7460.0],[7,1552,42005.0],[7,1553,1078.0],[7,1554,11711.0],[7,1555,4402.0],[7,1556,12739.0],[7,1557,6473.0],[7,1558,2050.0],[7,1559,8976.0],[7,1560,1.0],[7,1561,11125.0],[7,1562,5510.0],[7,1563,16686.0],[7,1564,5440.0],[7,1565,4454.0],[7,1566,7421.0],[7,1567,21925.0],[7,1568,780.0],[7,1569,6234.0],[7,1570,1653.0],[7,1571,358.0],[7,1572,1581.0],[7,1573,9899.0],[7,1574,6812.0],[7,1575,7462.0],[7,1576,7178.0],[7,1577,26521.0],[7,1578,1467.0],[7,1579,3184.0],[7,1580,13911.0],[7,1581,16449.0],[7,1582,6379.0],[7,1583,21874.0],[7,1584,1130.0],[7,1585,9599.0],[7,1586,12129.0],[7,1587,20705.0],[7,1588,9570.0],[7,1589,331.0],[7,1590,12724.0],[7,1591,12389.0],[7,1592,3758.0],[7,1593,3420.0],[7,1594,17933.0],[7,1595,13450.0],[7,1596,39.0],[7,1597,17423.0],[7,1598,11323.0],[7,1599,7538.0],[7,1600,41511.0],[7,1601,7677.0],[7,1602,41.0],[7,1603,2.0],[7,1604,7581.0],[7,1605,1639.0],[7,1606,37.0],[7,1607,19.0],[7,1608,20468.0],[7,1609,2416.0],[7,1610,41744.0],[7,1611,27235.0],[7,1612,579.0],[7,1613,44831.0],[7,1614,5314.0],[7,1615,10378.0],[7,1616,445.0],[7,1617,8253.0],[7,1618,40316.0],[7,1619,160.0],[7,1621,2057.0],[7,1622,1625.0],[7,1623,3044.0],[7,1624,8688.0],[7,1625,7538.0],[7,1626,14662.0],[7,1627,4478.0],[7,1628,3999.0],[7,1629,40712.0],[7,1630,12515.0],[7,1631,27023.0],[7,1632,1343.0],[7,1633,3072.0],[7,1634,887.0],[7,1635,39.0],[7,1636,4250.0],[7,1637,38329.0],[7,1638,6689.0],[7,1639,13590.0],[7,1640,15381.0],[7,1641,31649.0],[7,1642,2492.0],[7,1643,5420.0],[7,1644,3344.0],[7,1645,272.0],[7,1646,224.0],[7,1647,2122.0],[7,1648,8960.0],[7,1649,59077.0],[7,1650,30307.0],[7,1651,9220.0],[7,1652,8779.0],[7,1653,16.0],[7,1654,79.0],[7,1655,1651.0],[7,1656,573.0],[7,1657,3006.0],[7,1658,475.0],[7,1659,4793.0],[7,1660,13849.0],[7,1661,2106.0],[7,1662,37.0],[7,1663,26717.0],[7,1664,685.0],[7,1665,6166.0],[7,1666,34404.0],[7,1667,9659.0],[7,1668,11066.0],[7,1669,32328.0],[7,1670,10091.0],[7,1671,7549.0],[7,1672,6823.0],[7,1673,2197.0],[7,1674,4414.0],[7,1675,4887.0],[7,1676,6676.0],[7,1677,364.0],[7,1678,942.0],[7,1679,4.0],[7,1680,201.0],[7,1681,31.0],[7,1683,13.0],[7,1684,4933.0],[7,1685,939.0],[7,1686,5576.0],[7,1687,2079.0],[7,1688,15501.0],[7,1689,19462.0],[7,1690,18786.0],[7,1691,19941.0],[7,1692,7954.0],[7,1693,879.0],[7,1694,5066.0],[7,1695,17288.0],[7,1696,10736.0],[7,1697,1923.0],[7,1698,128.0],[7,1699,20202.0],[7,1700,37157.0],[7,1701,9917.0],[7,1702,933.0],[7,1703,1721.0],[7,1704,22.0],[7,1705,10.0],[7,1706,11361.0],[7,1707,1789.0],[7,1708,5711.0],[7,1709,8748.0],[7,1710,2521.0],[7,1711,14868.0],[7,1712,2307.0],[7,1713,12006.0],[7,1714,2201.0],[7,1715,1316.0],[7,1716,21600.0],[7,1717,15095.0],[7,1718,21543.0],[7,1719,37.0],[7,1720,26577.0],[7,1721,456.0],[7,1722,1059.0],[7,1723,2.0],[7,1724,2352.0],[7,1725,13486.0],[7,1726,4632.0],[7,1727,6214.0],[7,1728,42.0],[7,1729,1603.0],[7,1730,3857.0],[7,1731,9065.0],[7,1732,59.0],[7,1733,4694.0],[7,1734,3693.0],[7,1735,11248.0],[7,1736,6108.0],[7,1737,4386.0],[7,1738,4517.0],[7,1739,170.0],[7,1740,525.0],[7,1741,774.0],[7,1742,769.0],[7,1743,70282.0],[7,1744,105.0],[7,1745,181.0],[7,1746,674.0],[7,1747,3233.0],[7,1748,15330.0],[7,1749,14696.0],[7,1750,7498.0],[7,1751,10974.0],[7,1752,36721.0],[7,1753,7101.0],[7,1754,19078.0],[7,1755,63079.0],[7,1756,2171.0],[7,1757,9202.0],[7,1758,10378.0],[7,1760,1022.0],[7,1761,1000.0],[7,1762,6826.0],[7,1763,14412.0],[7,1764,39.0],[7,1765,285.0],[7,1766,1216.0],[7,1767,21772.0],[7,1768,27065.0],[7,1769,4133.0],[7,1770,4292.0],[7,1771,160.0],[7,1773,7166.0],[7,1774,5202.0],[7,1775,415.0],[7,1776,2892.0],[7,1777,13326.0],[7,1778,4378.0],[7,1779,18894.0],[7,1780,948.0],[7,1781,8406.0],[7,1782,15799.0],[7,1783,1229.0],[7,1784,3858.0],[7,1785,8.0],[7,1786,846.0],[7,1787,7.0],[7,1788,2.0],[7,1789,313.0],[7,1790,766.0],[7,1791,5.0],[7,1792,2090.0],[7,1793,286.0],[7,1794,4680.0],[7,1795,20.0],[7,1797,13962.0],[7,1798,96.0],[7,1799,2202.0],[7,1800,3473.0],[7,1801,9.0],[7,1802,11234.0],[7,1804,15223.0],[7,1805,4139.0],[7,1806,1247.0],[7,1807,46.0],[7,1808,737.0],[7,1809,3903.0],[7,1810,53.0],[7,1811,1523.0],[7,1813,1133.0],[7,1814,5218.0],[7,1815,2823.0],[7,1816,7149.0],[7,1817,4060.0],[7,1818,6.0],[7,1819,1618.0],[7,1820,1487.0],[7,1821,96.0],[7,1822,675.0],[7,1823,1206.0],[7,1824,8086.0],[7,1825,3278.0],[7,1826,147.0],[7,1827,25.0],[7,1828,625.0],[7,1830,195.0],[7,1831,9035.0],[7,1832,141.0],[7,1833,58.0],[7,1834,55.0],[7,1835,31890.0],[7,1836,8522.0],[7,1837,1919.0],[7,1838,10.0],[7,1839,240.0],[7,1840,108.0],[7,1841,3.0],[7,1842,559.0],[7,1843,291.0],[7,1844,617.0],[7,1845,2430.0],[7,1846,20.0],[7,1847,65.0],[7,1848,447.0],[7,1849,257.0],[7,1850,3025.0],[7,1852,2322.0],[7,1853,19614.0],[7,1854,17908.0],[7,1855,774.0],[7,1856,14463.0],[7,1857,1312.0],[7,1858,2829.0],[7,1859,3563.0],[7,1860,1630.0],[7,1861,5712.0],[7,1862,644.0],[7,1863,85.0],[7,1864,3.0],[7,1865,947.0],[7,1866,9464.0],[7,1867,119.0],[7,1868,2692.0],[7,1869,189.0],[7,1870,17455.0],[7,1871,10081.0],[7,1872,4346.0],[7,1873,27.0],[7,1874,27.0],[7,1875,10.0],[7,1876,6744.0],[7,1877,9799.0],[7,1878,691.0],[7,1880,1005.0],[7,1881,9953.0],[7,1882,1.0],[7,1883,2727.0],[7,1884,1829.0],[7,1885,9307.0],[7,1886,237.0],[7,1887,5596.0],[7,1889,376.0],[7,1891,6961.0],[7,1892,17234.0],[7,1893,20118.0],[7,1894,15073.0],[7,1895,4319.0],[7,1897,763.0],[7,1898,1.0],[7,1899,1399.0],[7,1900,4879.0],[7,1901,6051.0],[7,1902,6823.0],[7,1903,2493.0],[7,1904,1754.0],[7,1905,993.0],[7,1906,1080.0],[7,1908,65.0],[7,1909,80.0],[7,1910,15159.0],[7,1911,23267.0],[7,1912,253.0],[7,1913,4400.0],[7,1914,4575.0],[7,1915,1974.0],[7,1916,2938.0],[7,1917,118.0],[7,1918,2544.0],[7,1919,29.0],[7,1920,8474.0],[7,1921,2059.0],[7,1922,10577.0],[7,1923,151.0],[7,1924,108.0],[7,1925,1106.0],[7,1926,1120.0],[7,1927,5070.0],[7,1929,5072.0],[7,1930,274.0],[7,1931,26.0],[7,1932,12630.0],[7,1933,19.0],[7,1934,607.0],[7,1936,1644.0],[7,1937,501.0],[7,1938,3301.0],[7,1939,958.0],[7,1940,4586.0],[7,1941,4368.0],[7,1942,462.0],[7,1943,1079.0],[7,1944,5359.0],[7,1945,17585.0],[7,1946,818.0],[7,1947,242.0],[7,1948,614.0],[7,1949,1935.0],[7,1950,1746.0],[7,1951,63.0],[7,1952,2473.0],[7,1953,1449.0],[7,1954,5498.0],[7,1955,348.0],[7,1956,16958.0],[7,1957,2330.0],[7,1958,3.0],[7,1959,1790.0],[7,1960,314.0],[7,1961,1.0],[7,1962,9.0],[7,1963,10970.0],[7,1964,468.0],[7,1965,5452.0],[7,1966,17651.0],[7,1968,69.0],[7,1969,69.0],[7,1970,4304.0],[7,1971,8290.0],[7,1972,13191.0],[7,1973,462.0],[7,1974,256.0],[7,1975,12115.0],[7,1976,4169.0],[7,1977,20404.0],[7,1978,2233.0],[7,1979,2832.0],[7,1980,17036.0],[7,1981,8723.0],[7,1983,290.0],[7,1984,7542.0],[7,1985,10.0],[7,1986,187.0],[7,1987,14205.0],[7,1988,159.0],[7,1989,1.0],[7,1990,5289.0],[7,1991,188.0],[7,1992,1548.0],[7,1993,2076.0],[7,1994,188.0],[7,1995,914.0],[7,1996,359.0],[7,1997,2.0],[7,1998,5916.0],[7,1999,2106.0],[7,2000,20873.0],[7,2001,12285.0],[7,2002,3404.0],[7,2003,5.0],[7,2004,17287.0],[7,2005,11839.0],[7,2006,3844.0],[7,2007,1515.0],[7,2008,19289.0],[7,2009,53738.0],[7,2010,887.0],[7,2011,38109.0],[7,2012,5577.0],[7,2013,37162.0],[7,2014,236.0],[7,2015,2530.0],[7,2016,15762.0],[7,2017,6730.0],[7,2018,1444.0],[7,2019,4660.0],[7,2020,1917.0],[7,2021,15517.0],[7,2022,1388.0],[7,2023,2283.0],[7,2024,2583.0],[7,2025,4637.0],[7,2027,38471.0],[7,2028,12802.0],[7,2029,26220.0],[7,2030,2147.0],[7,2031,8005.0],[7,2032,17838.0],[7,2033,21672.0],[7,2034,20176.0],[7,2035,6270.0],[7,2036,9.0],[7,2037,27473.0],[7,2038,8308.0],[7,2039,25215.0],[7,2040,3550.0],[7,2041,4.0],[7,2042,14399.0],[7,2043,2.0],[7,2044,2.0],[7,2045,4319.0],[7,2046,11130.0],[7,2047,3459.0],[7,2048,11266.0],[7,2049,2493.0],[7,2050,964.0],[7,2051,6354.0],[8,0,96315.0],[8,1,10051.0],[8,2,117689.0],[8,3,9742.0],[8,4,49866.0],[8,5,78191.0],[8,6,104139.0],[8,7,84785.0],[8,8,40449.0],[8,9,24949.0],[8,10,79922.0],[8,11,390774.0],[8,12,72978.0],[8,13,2323.0],[8,14,33725.0],[8,15,169250.0],[8,16,65817.0],[8,17,63793.0],[8,18,172652.0],[8,19,184987.0],[8,20,392291.0],[8,21,88611.0],[8,22,1102.0],[8,23,100370.0],[8,24,121948.0],[8,25,9121.0],[8,26,78757.0],[8,27,91066.0],[8,28,174038.0],[8,29,65818.0],[8,30,685632.0],[8,31,22588.0],[8,32,200403.0],[8,33,135958.0],[8,34,134285.0],[8,35,304.0],[8,36,109759.0],[8,37,143848.0],[8,38,240.0],[8,39,139118.0],[8,40,103039.0],[8,41,116713.0],[8,42,19061.0],[8,43,58925.0],[8,44,54266.0],[8,45,25868.0],[8,46,174336.0],[8,47,11221.0],[8,48,15319.0],[8,49,141197.0],[8,50,166248.0],[8,51,82405.0],[8,52,151461.0],[8,53,62967.0],[8,54,150033.0],[8,55,99000.0],[8,56,39179.0],[8,57,154056.0],[8,58,480334.0],[8,59,6947.0],[8,60,24196.0],[8,61,71190.0],[8,62,145945.0],[8,63,89868.0],[8,64,133530.0],[8,65,176120.0],[8,66,249384.0],[8,67,252329.0],[8,68,536037.0],[8,69,344777.0],[8,70,239780.0],[8,71,8351.0],[8,73,31412.0],[8,74,319174.0],[8,75,8937.0],[8,76,134704.0],[8,77,155145.0],[8,78,27180.0],[8,79,31179.0],[8,81,71341.0],[8,82,183432.0],[8,83,34836.0],[8,84,210095.0],[8,85,285228.0],[8,86,157760.0],[8,87,67135.0],[8,88,35701.0],[8,89,215396.0],[8,90,6518.0],[8,91,149288.0],[8,92,184339.0],[8,93,36520.0],[8,94,38380.0],[8,95,59858.0],[8,96,51696.0],[8,97,121395.0],[8,98,420557.0],[8,99,18171.0],[8,100,31339.0],[8,101,6734.0],[8,102,112765.0],[8,103,159487.0],[8,104,6528.0],[8,105,909065.0],[8,106,149.0],[8,107,365228.0],[8,108,389818.0],[8,109,231503.0],[8,110,68695.0],[8,111,6427.0],[8,112,214582.0],[8,113,226796.0],[8,114,77944.0],[8,115,75536.0],[8,116,2395.0],[8,117,6836.0],[8,118,113094.0],[8,119,449462.0],[8,120,9776.0],[8,121,356958.0],[8,122,113537.0],[8,123,96523.0],[8,124,302084.0],[8,125,199557.0],[8,126,24872.0],[8,127,52579.0],[8,128,42294.0],[8,129,48050.0],[8,130,59814.0],[8,131,84591.0],[8,132,33400.0],[8,133,92527.0],[8,134,24091.0],[8,135,24200.0],[8,136,10471.0],[8,137,141344.0],[8,138,109102.0],[8,139,22779.0],[8,140,142651.0],[8,141,228028.0],[8,142,237536.0],[8,143,132115.0],[8,144,77056.0],[8,145,60975.0],[8,146,169702.0],[8,147,122647.0],[8,148,1862.0],[8,149,74339.0],[8,150,78358.0],[8,151,122240.0],[8,152,94765.0],[8,153,111269.0],[8,154,102521.0],[8,155,6431.0],[8,156,147716.0],[8,157,83712.0],[8,158,68272.0],[8,159,54738.0],[8,160,261182.0],[8,161,153762.0],[8,162,188133.0],[8,163,173086.0],[8,164,216071.0],[8,165,71.0],[8,166,72673.0],[8,167,86265.0],[8,168,64603.0],[8,169,6002.0],[8,170,240954.0],[8,171,105170.0],[8,172,74689.0],[8,173,96293.0],[8,174,372536.0],[8,175,73501.0],[8,176,72012.0],[8,177,10180.0],[8,178,117436.0],[8,180,297637.0],[8,181,124251.0],[8,182,31561.0],[8,183,159037.0],[8,184,56.0],[8,185,199016.0],[8,186,2452.0],[8,187,44284.0],[8,188,109433.0],[8,189,172921.0],[8,190,221611.0],[8,191,31499.0],[8,192,26752.0],[8,193,12112.0],[8,194,72708.0],[8,195,60800.0],[8,196,29434.0],[8,197,36022.0],[8,198,72938.0],[8,199,117528.0],[8,200,172617.0],[8,201,226593.0],[8,202,104987.0],[8,203,108482.0],[8,204,21284.0],[8,205,121547.0],[8,206,19958.0],[8,207,33476.0],[8,208,148476.0],[8,209,225240.0],[8,210,96179.0],[8,211,53862.0],[8,212,95103.0],[8,213,263505.0],[8,214,23150.0],[8,215,105483.0],[8,216,90145.0],[8,217,77849.0],[8,218,1797.0],[8,219,84113.0],[8,220,96989.0],[8,221,187717.0],[8,222,5781.0],[8,223,178514.0],[8,224,95150.0],[8,225,78309.0],[8,226,78648.0],[8,227,7773.0],[8,228,127882.0],[8,229,97360.0],[8,230,287257.0],[8,231,192315.0],[8,233,100122.0],[8,234,121923.0],[8,235,189584.0],[8,236,1066.0],[8,237,69451.0],[8,238,99150.0],[8,239,164810.0],[8,240,22738.0],[8,241,131248.0],[8,242,215484.0],[8,243,55167.0],[8,244,185339.0],[8,245,107944.0],[8,246,103673.0],[8,247,5737.0],[8,248,51235.0],[8,249,155246.0],[8,250,160154.0],[8,251,421.0],[8,252,46145.0],[8,253,8775.0],[8,254,2250.0],[8,255,294136.0],[8,256,326929.0],[8,257,54938.0],[8,258,150332.0],[8,259,190740.0],[8,260,247804.0],[8,261,367115.0],[8,262,89819.0],[8,263,110775.0],[8,264,78761.0],[8,265,227039.0],[8,266,73302.0],[8,267,65546.0],[8,268,143263.0],[8,269,146044.0],[8,270,108786.0],[8,271,126015.0],[8,272,93074.0],[8,273,33858.0],[8,274,40992.0],[8,275,87579.0],[8,276,88700.0],[8,277,97964.0],[8,278,16388.0],[8,280,10078.0],[8,281,10340.0],[8,282,260896.0],[8,283,152914.0],[8,284,120985.0],[8,285,211121.0],[8,286,190156.0],[8,287,8609.0],[8,288,397.0],[8,289,353121.0],[8,290,19129.0],[8,291,131534.0],[8,292,97867.0],[8,293,26628.0],[8,294,109260.0],[8,295,31937.0],[8,296,243269.0],[8,297,10404.0],[8,298,137917.0],[8,299,34006.0],[8,300,142253.0],[8,301,173119.0],[8,302,20257.0],[8,303,85805.0],[8,304,210807.0],[8,305,117478.0],[8,306,234988.0],[8,307,18024.0],[8,309,43818.0],[8,310,183111.0],[8,311,154043.0],[8,312,185160.0],[8,313,407425.0],[8,314,379040.0],[8,315,234794.0],[8,316,128815.0],[8,317,185324.0],[8,318,75.0],[8,319,92449.0],[8,320,15251.0],[8,321,70473.0],[8,322,9423.0],[8,323,142243.0],[8,324,1088299.0],[8,325,152989.0],[8,326,31339.0],[8,327,35499.0],[8,328,355084.0],[8,329,88078.0],[8,330,176181.0],[8,331,186741.0],[8,332,387101.0],[8,333,33195.0],[8,334,73.0],[8,335,36106.0],[8,336,6159.0],[8,337,63495.0],[8,338,15904.0],[8,339,204.0],[8,340,127655.0],[8,341,176727.0],[8,342,98161.0],[8,343,352649.0],[8,344,119735.0],[8,345,241482.0],[8,346,143387.0],[8,347,264476.0],[8,348,322938.0],[8,349,116807.0],[8,350,8021.0],[8,351,277846.0],[8,352,21046.0],[8,353,337243.0],[8,354,150230.0],[8,355,3939.0],[8,356,313241.0],[8,357,2126.0],[8,358,45048.0],[8,359,509532.0],[8,360,147714.0],[8,361,194839.0],[8,362,253426.0],[8,363,255494.0],[8,364,25273.0],[8,365,29665.0],[8,366,210714.0],[8,367,78104.0],[8,368,119095.0],[8,369,114392.0],[8,370,177004.0],[8,371,142270.0],[8,372,150313.0],[8,373,17182.0],[8,374,137751.0],[8,375,170037.0],[8,376,216070.0],[8,377,501403.0],[8,378,328894.0],[8,379,74870.0],[8,380,15846.0],[8,381,36825.0],[8,382,18491.0],[8,383,160326.0],[8,384,27650.0],[8,385,79135.0],[8,386,105496.0],[8,387,25453.0],[8,388,2028.0],[8,389,57338.0],[8,390,44750.0],[8,391,193085.0],[8,392,19634.0],[8,393,3857.0],[8,394,219435.0],[8,395,5748.0],[8,396,132059.0],[8,397,94544.0],[8,398,151379.0],[8,399,46905.0],[8,400,4027.0],[8,401,23830.0],[8,402,29207.0],[8,403,153488.0],[8,404,162752.0],[8,405,16935.0],[8,406,67121.0],[8,407,25046.0],[8,408,15639.0],[8,409,322308.0],[8,410,2061.0],[8,411,31566.0],[8,412,123020.0],[8,413,60965.0],[8,414,149071.0],[8,415,174299.0],[8,416,12769.0],[8,417,235465.0],[8,418,1237.0],[8,419,235283.0],[8,420,48910.0],[8,421,247946.0],[8,422,199150.0],[8,423,97667.0],[8,424,29464.0],[8,425,16184.0],[8,426,350346.0],[8,427,396555.0],[8,428,103666.0],[8,429,192302.0],[8,430,82964.0],[8,431,80398.0],[8,432,53860.0],[8,433,221688.0],[8,434,134061.0],[8,435,150481.0],[8,436,5024.0],[8,437,1859.0],[8,438,162042.0],[8,439,153848.0],[8,440,720346.0],[8,441,122731.0],[8,442,401182.0],[8,443,63657.0],[8,444,144597.0],[8,445,46.0],[8,446,134937.0],[8,447,64818.0],[8,448,48469.0],[8,449,155990.0],[8,450,31.0],[8,451,121383.0],[8,452,179864.0],[8,453,194302.0],[8,454,191159.0],[8,455,72876.0],[8,456,152413.0],[8,457,110486.0],[8,458,68834.0],[8,459,46293.0],[8,460,76922.0],[8,461,65076.0],[8,462,172610.0],[8,463,83308.0],[8,464,270439.0],[8,465,192080.0],[8,466,7856.0],[8,467,482.0],[8,468,62.0],[8,469,229076.0],[8,470,21085.0],[8,471,102592.0],[8,472,47320.0],[8,473,41023.0],[8,474,12344.0],[8,475,342049.0],[8,476,826.0],[8,477,95575.0],[8,478,130891.0],[8,479,6560.0],[8,480,263221.0],[8,481,8117.0],[8,482,52151.0],[8,483,233.0],[8,484,55.0],[8,485,142.0],[8,486,9571.0],[8,487,43229.0],[8,488,90488.0],[8,489,229074.0],[8,490,165146.0],[8,491,50855.0],[8,492,656.0],[8,493,32565.0],[8,494,268402.0],[8,495,286609.0],[8,496,11926.0],[8,497,11443.0],[8,498,103166.0],[8,499,15391.0],[8,500,172169.0],[8,501,166718.0],[8,502,145237.0],[8,503,88022.0],[8,504,107370.0],[8,505,357986.0],[8,506,247292.0],[8,507,32351.0],[8,508,149062.0],[8,509,286965.0],[8,510,156596.0],[8,511,166315.0],[8,512,113294.0],[8,513,85192.0],[8,514,70259.0],[8,515,116629.0],[8,516,135762.0],[8,517,169735.0],[8,518,47752.0],[8,519,282600.0],[8,520,143346.0],[8,521,38093.0],[8,522,56738.0],[8,524,49313.0],[8,525,77459.0],[8,526,215442.0],[8,527,33797.0],[8,528,65043.0],[8,529,26161.0],[8,530,289961.0],[8,531,39575.0],[8,532,120973.0],[8,533,24366.0],[8,534,95625.0],[8,535,73130.0],[8,536,90370.0],[8,537,56548.0],[8,538,107659.0],[8,539,67379.0],[8,540,133373.0],[8,541,23759.0],[8,542,298780.0],[8,543,277390.0],[8,544,247006.0],[8,545,133437.0],[8,546,94301.0],[8,547,21441.0],[8,548,858316.0],[8,549,124967.0],[8,550,159079.0],[8,551,273555.0],[8,552,28746.0],[8,553,30307.0],[8,554,46463.0],[8,555,349744.0],[8,556,26353.0],[8,557,99679.0],[8,558,77646.0],[8,559,13429.0],[8,560,53425.0],[8,561,81393.0],[8,562,16669.0],[8,563,63381.0],[8,564,142144.0],[8,565,526.0],[8,566,248933.0],[8,567,22750.0],[8,568,1491.0],[8,569,70264.0],[8,570,127708.0],[8,571,135197.0],[8,572,229762.0],[8,573,388287.0],[8,574,14584.0],[8,575,166461.0],[8,576,107666.0],[8,577,123501.0],[8,578,40506.0],[8,579,159338.0],[8,580,20105.0],[8,581,84.0],[8,582,56874.0],[8,583,141145.0],[8,584,23898.0],[8,585,178640.0],[8,586,64353.0],[8,587,116388.0],[8,588,7870.0],[8,589,9092.0],[8,590,132806.0],[8,591,94861.0],[8,592,71057.0],[8,593,84902.0],[8,594,396222.0],[8,595,59756.0],[8,596,15043.0],[8,597,22414.0],[8,598,189440.0],[8,599,119586.0],[8,600,212027.0],[8,601,72850.0],[8,602,53337.0],[8,603,116274.0],[8,604,146536.0],[8,605,91760.0],[8,606,94555.0],[8,607,4350.0],[8,608,16923.0],[8,609,78541.0],[8,610,238482.0],[8,611,287934.0],[8,612,98605.0],[8,613,328121.0],[8,614,59113.0],[8,615,124794.0],[8,616,5344.0],[8,617,45630.0],[8,618,6209.0],[8,619,162112.0],[8,620,111907.0],[8,621,9620.0],[8,622,66963.0],[8,623,74084.0],[8,624,73494.0],[8,625,3917.0],[8,626,294482.0],[8,627,88430.0],[8,628,84763.0],[8,629,181949.0],[8,630,100618.0],[8,631,103418.0],[8,632,214252.0],[8,633,121922.0],[8,634,99841.0],[8,635,584683.0],[8,636,224029.0],[8,637,31622.0],[8,638,16221.0],[8,639,46820.0],[8,640,111979.0],[8,641,33251.0],[8,642,36239.0],[8,643,6503.0],[8,644,12492.0],[8,645,744.0],[8,646,10495.0],[8,647,2150.0],[8,649,464.0],[8,650,17081.0],[8,651,27553.0],[8,652,17768.0],[8,653,117168.0],[8,654,33651.0],[8,655,178527.0],[8,656,196840.0],[8,657,164212.0],[8,658,63614.0],[8,659,66946.0],[8,660,33677.0],[8,661,158681.0],[8,662,191085.0],[8,663,110862.0],[8,664,33710.0],[8,665,19832.0],[8,666,184919.0],[8,667,167211.0],[8,668,153111.0],[8,669,48516.0],[8,670,61707.0],[8,671,5714.0],[8,672,1267.0],[8,673,183891.0],[8,674,4862.0],[8,675,79400.0],[8,676,134322.0],[8,677,28976.0],[8,678,207301.0],[8,679,349694.0],[8,680,122892.0],[8,681,35840.0],[8,682,15104.0],[8,683,274144.0],[8,684,103320.0],[8,685,114645.0],[8,686,1583.0],[8,687,80130.0],[8,688,93554.0],[8,689,59925.0],[8,690,490.0],[8,691,22383.0],[8,692,317581.0],[8,693,80070.0],[8,694,190374.0],[8,695,47219.0],[8,696,38039.0],[8,697,98416.0],[8,698,114353.0],[8,699,5334.0],[8,700,38236.0],[8,701,168946.0],[8,702,239754.0],[8,703,345440.0],[8,704,91823.0],[8,705,54832.0],[8,706,498.0],[8,707,15907.0],[8,708,26017.0],[8,709,61640.0],[8,710,79693.0],[8,711,20966.0],[8,712,61392.0],[8,713,83859.0],[8,714,86274.0],[8,715,110073.0],[8,716,365943.0],[8,717,27325.0],[8,718,77362.0],[8,719,186936.0],[8,720,196487.0],[8,721,108588.0],[8,722,58318.0],[8,723,93239.0],[8,724,79816.0],[8,725,161146.0],[8,726,74.0],[8,727,13945.0],[8,728,112336.0],[8,729,220124.0],[8,730,200859.0],[8,731,4953.0],[8,732,15582.0],[8,733,182477.0],[8,734,133131.0],[8,735,59425.0],[8,736,117635.0],[8,737,31778.0],[8,738,10394.0],[8,740,170314.0],[8,741,584871.0],[8,742,7544.0],[8,743,23546.0],[8,744,88319.0],[8,745,52065.0],[8,746,220087.0],[8,747,20011.0],[8,748,84916.0],[8,749,158842.0],[8,750,70228.0],[8,751,91881.0],[8,752,117.0],[8,753,35646.0],[8,754,292.0],[8,755,208.0],[8,756,6818.0],[8,757,8090.0],[8,758,1897.0],[8,760,9058.0],[8,761,51914.0],[8,762,2501.0],[8,763,170279.0],[8,764,426.0],[8,765,398366.0],[8,766,212686.0],[8,767,4412.0],[8,768,18045.0],[8,769,48.0],[8,770,334856.0],[8,771,41427.0],[8,772,11602.0],[8,773,12149.0],[8,774,125682.0],[8,775,16019.0],[8,776,61980.0],[8,778,19443.0],[8,780,33404.0],[8,781,449073.0],[8,782,86684.0],[8,783,3646.0],[8,784,15828.0],[8,785,8360.0],[8,786,49640.0],[8,787,7439.0],[8,788,299879.0],[8,789,16918.0],[8,790,7116.0],[8,791,329.0],[8,792,12836.0],[8,793,4808.0],[8,794,5383.0],[8,795,100112.0],[8,796,187402.0],[8,797,113673.0],[8,798,20.0],[8,799,30.0],[8,800,2949.0],[8,801,112872.0],[8,802,130737.0],[8,803,54605.0],[8,804,253444.0],[8,805,138.0],[8,806,15066.0],[8,807,2987.0],[8,809,50925.0],[8,810,2889.0],[8,811,285070.0],[8,812,103610.0],[8,813,72.0],[8,815,34095.0],[8,816,283.0],[8,817,224280.0],[8,818,584.0],[8,819,19345.0],[8,820,148130.0],[8,821,160200.0],[8,822,88885.0],[8,823,311064.0],[8,824,13928.0],[8,825,263.0],[8,826,116271.0],[8,827,23430.0],[8,829,44225.0],[8,830,310.0],[8,831,89000.0],[8,832,30120.0],[8,833,1452.0],[8,834,225.0],[8,835,35466.0],[8,836,47121.0],[8,837,4815.0],[8,838,310514.0],[8,839,5410.0],[8,840,119935.0],[8,841,209269.0],[8,842,291571.0],[8,843,905.0],[8,844,4169.0],[8,846,94.0],[8,847,160738.0],[8,848,216141.0],[8,849,16111.0],[8,850,103132.0],[8,852,3321.0],[8,853,72171.0],[8,854,404546.0],[8,855,700.0],[8,856,977.0],[8,857,3619.0],[8,858,5128.0],[8,859,69196.0],[8,860,6551.0],[8,861,30932.0],[8,862,99076.0],[8,863,34.0],[8,864,6640.0],[8,865,478.0],[8,866,69404.0],[8,867,96544.0],[8,868,86921.0],[8,869,226473.0],[8,870,39134.0],[8,871,342.0],[8,872,9880.0],[8,873,732.0],[8,874,63081.0],[8,875,257237.0],[8,876,114760.0],[8,877,107715.0],[8,878,44412.0],[8,879,67236.0],[8,880,288.0],[8,881,2278.0],[8,882,97.0],[8,883,111473.0],[8,884,74885.0],[8,885,27012.0],[8,886,101402.0],[8,887,50225.0],[8,888,122832.0],[8,889,236711.0],[8,890,481934.0],[8,891,693.0],[8,892,172213.0],[8,893,13949.0],[8,894,135793.0],[8,895,318.0],[8,896,2648.0],[8,897,37891.0],[8,898,159.0],[8,900,116430.0],[8,901,142455.0],[8,902,715.0],[8,903,881.0],[8,905,37301.0],[8,906,91769.0],[8,907,122920.0],[8,908,8037.0],[8,909,49715.0],[8,910,43503.0],[8,911,2808.0],[8,912,8216.0],[8,913,67192.0],[8,914,208748.0],[8,915,33215.0],[8,916,24064.0],[8,917,30936.0],[8,918,3026.0],[8,919,5108.0],[8,920,16397.0],[8,921,73241.0],[8,922,195347.0],[8,923,11382.0],[8,924,125836.0],[8,925,40599.0],[8,926,17429.0],[8,927,29986.0],[8,928,9686.0],[8,930,330.0],[8,931,188707.0],[8,932,18739.0],[8,933,62816.0],[8,934,241900.0],[8,936,544.0],[8,937,192392.0],[8,938,37371.0],[8,939,53721.0],[8,940,134988.0],[8,941,33797.0],[8,942,4548.0],[8,943,179325.0],[8,944,156636.0],[8,945,184979.0],[8,946,159345.0],[8,947,192837.0],[8,948,164322.0],[8,949,358864.0],[8,951,11131.0],[8,952,116201.0],[8,953,1270.0],[8,954,52288.0],[8,955,495667.0],[8,956,1533.0],[8,957,1102.0],[8,958,45925.0],[8,959,5791.0],[8,960,62297.0],[8,961,91550.0],[8,962,7118.0],[8,963,337160.0],[8,964,8193.0],[8,966,80298.0],[8,967,165043.0],[8,968,175468.0],[8,969,63059.0],[8,970,4027.0],[8,971,474.0],[8,972,90296.0],[8,973,73640.0],[8,974,18509.0],[8,975,156242.0],[8,976,325666.0],[8,977,6454.0],[8,978,351422.0],[8,979,82955.0],[8,980,98166.0],[8,981,11968.0],[8,982,4829.0],[8,983,227068.0],[8,984,146522.0],[8,985,8517.0],[8,986,139881.0],[8,987,49808.0],[8,988,78195.0],[8,989,15708.0],[8,990,319679.0],[8,992,96862.0],[8,993,97647.0],[8,994,317557.0],[8,995,100185.0],[8,996,32822.0],[8,997,103694.0],[8,998,103302.0],[8,999,129092.0],[8,1000,169322.0],[8,1002,66006.0],[8,1003,100575.0],[8,1004,10663.0],[8,1005,77521.0],[8,1006,10147.0],[8,1007,104068.0],[8,1008,1616.0],[8,1009,66.0],[8,1010,109288.0],[8,1011,79224.0],[8,1012,47179.0],[8,1013,79020.0],[8,1014,64164.0],[8,1015,220462.0],[8,1016,127201.0],[8,1017,760.0],[8,1018,4642.0],[8,1019,2549.0],[8,1020,290.0],[8,1021,1844.0],[8,1022,6.0],[8,1023,4.0],[8,1024,922.0],[8,1025,2131.0],[8,1026,1956.0],[8,1027,1605.0],[8,1028,592.0],[8,1029,4105.0],[8,1030,3467.0],[8,1031,6442.0],[8,1032,6466.0],[8,1033,1948.0],[8,1034,432.0],[8,1035,776.0],[8,1036,8266.0],[8,1037,3901.0],[8,1038,343.0],[8,1039,8959.0],[8,1040,2117.0],[8,1041,11472.0],[8,1042,2521.0],[8,1044,20585.0],[8,1045,4841.0],[8,1046,120.0],[8,1047,5127.0],[8,1048,1896.0],[8,1049,13381.0],[8,1050,1633.0],[8,1051,52972.0],[8,1052,4887.0],[8,1053,1132.0],[8,1054,24803.0],[8,1055,14277.0],[8,1056,10895.0],[8,1057,259.0],[8,1058,11714.0],[8,1059,8056.0],[8,1060,13.0],[8,1061,6912.0],[8,1062,1729.0],[8,1063,23027.0],[8,1064,108.0],[8,1065,12029.0],[8,1066,781.0],[8,1067,1423.0],[8,1068,29821.0],[8,1069,680.0],[8,1070,17.0],[8,1071,10865.0],[8,1072,12941.0],[8,1073,11214.0],[8,1074,4770.0],[8,1075,9483.0],[8,1076,7161.0],[8,1077,7200.0],[8,1078,2929.0],[8,1079,3425.0],[8,1080,7002.0],[8,1082,2.0],[8,1083,20.0],[8,1084,1968.0],[8,1085,1563.0],[8,1086,530.0],[8,1087,1641.0],[8,1088,2540.0],[8,1089,10835.0],[8,1090,5466.0],[8,1091,1044.0],[8,1092,22754.0],[8,1093,2.0],[8,1094,6759.0],[8,1095,11460.0],[8,1096,89.0],[8,1098,832.0],[8,1099,13329.0],[8,1100,239.0],[8,1101,3760.0],[8,1102,24821.0],[8,1103,1229.0],[8,1106,4514.0],[8,1107,30680.0],[8,1108,324.0],[8,1109,7002.0],[8,1110,17059.0],[8,1111,20604.0],[8,1112,2603.0],[8,1113,17372.0],[8,1114,29780.0],[8,1115,136.0],[8,1116,6160.0],[8,1117,36030.0],[8,1118,3951.0],[8,1119,1218.0],[8,1120,2165.0],[8,1121,6229.0],[8,1122,2724.0],[8,1123,8152.0],[8,1124,30703.0],[8,1125,1259.0],[8,1126,51.0],[8,1127,92.0],[8,1128,3111.0],[8,1129,4995.0],[8,1130,748.0],[8,1131,29549.0],[8,1132,22.0],[8,1133,1832.0],[8,1134,6599.0],[8,1135,6838.0],[8,1136,816.0],[8,1137,1408.0],[8,1138,3802.0],[8,1139,1345.0],[8,1140,14229.0],[8,1141,905.0],[8,1142,1578.0],[8,1143,216.0],[8,1144,133.0],[8,1145,13000.0],[8,1146,6774.0],[8,1147,28718.0],[8,1148,6508.0],[8,1149,69.0],[8,1150,11137.0],[8,1151,2825.0],[8,1152,537.0],[8,1153,4579.0],[8,1154,970.0],[8,1155,1929.0],[8,1156,452.0],[8,1157,5877.0],[8,1158,1308.0],[8,1159,41.0],[8,1160,508.0],[8,1161,10508.0],[8,1162,1066.0],[8,1163,1266.0],[8,1164,81.0],[8,1165,42987.0],[8,1166,11259.0],[8,1167,1150.0],[8,1168,1036.0],[8,1169,9015.0],[8,1170,23248.0],[8,1171,5930.0],[8,1172,1803.0],[8,1173,1234.0],[8,1174,21003.0],[8,1175,2676.0],[8,1176,234.0],[8,1177,1156.0],[8,1178,14020.0],[8,1179,1401.0],[8,1180,4728.0],[8,1181,3526.0],[8,1182,1472.0],[8,1183,78.0],[8,1185,2842.0],[8,1186,5072.0],[8,1187,668.0],[8,1188,180.0],[8,1189,192630.0],[8,1190,12889.0],[8,1191,16532.0],[8,1192,26992.0],[8,1193,53497.0],[8,1194,2.0],[8,1195,3140.0],[8,1196,3044.0],[8,1197,13046.0],[8,1198,371.0],[8,1199,5524.0],[8,1200,10188.0],[8,1201,436.0],[8,1202,10531.0],[8,1203,22085.0],[8,1204,4248.0],[8,1205,3625.0],[8,1206,3122.0],[8,1207,242.0],[8,1208,2687.0],[8,1210,78.0],[8,1211,15745.0],[8,1212,79.0],[8,1213,1096.0],[8,1214,1990.0],[8,1216,13624.0],[8,1217,11664.0],[8,1219,1990.0],[8,1220,10908.0],[8,1221,4865.0],[8,1222,5.0],[8,1223,1.0],[8,1224,6201.0],[8,1225,608.0],[8,1226,5804.0],[8,1227,189.0],[8,1228,5320.0],[8,1229,2255.0],[8,1230,3432.0],[8,1231,4016.0],[8,1232,13682.0],[8,1233,496.0],[8,1234,3953.0],[8,1235,183.0],[8,1236,2514.0],[8,1237,54.0],[8,1238,11394.0],[8,1239,903.0],[8,1240,2937.0],[8,1241,3781.0],[8,1242,1106.0],[8,1243,7670.0],[8,1244,20058.0],[8,1245,16587.0],[8,1246,42.0],[8,1247,6990.0],[8,1248,1013.0],[8,1249,189.0],[8,1250,2693.0],[8,1251,2780.0],[8,1252,2103.0],[8,1253,11483.0],[8,1254,370.0],[8,1255,1056.0],[8,1256,1833.0],[8,1257,5623.0],[8,1258,7309.0],[8,1259,3313.0],[8,1260,7551.0],[8,1261,237.0],[8,1262,11825.0],[8,1263,3876.0],[8,1264,33934.0],[8,1265,2437.0],[8,1266,2705.0],[8,1267,5940.0],[8,1268,17877.0],[8,1269,16037.0],[8,1270,1.0],[8,1271,167.0],[8,1272,1735.0],[8,1273,2610.0],[8,1274,10848.0],[8,1275,223.0],[8,1276,9733.0],[8,1277,8290.0],[8,1278,1704.0],[8,1279,18926.0],[8,1280,13209.0],[8,1281,610.0],[8,1282,2977.0],[8,1283,3277.0],[8,1284,14.0],[8,1285,869.0],[8,1286,306.0],[8,1287,11786.0],[8,1288,31744.0],[8,1290,246.0],[8,1291,354.0],[8,1292,111.0],[8,1293,20640.0],[8,1294,10459.0],[8,1295,1390.0],[8,1296,1741.0],[8,1297,10078.0],[8,1298,35703.0],[8,1299,5053.0],[8,1300,3051.0],[8,1301,230.0],[8,1302,2781.0],[8,1303,12011.0],[8,1304,2991.0],[8,1305,574.0],[8,1306,21573.0],[8,1307,7077.0],[8,1308,1419.0],[8,1309,3858.0],[8,1310,907.0],[8,1311,1173.0],[8,1312,1305.0],[8,1313,1073.0],[8,1314,12489.0],[8,1315,1996.0],[8,1316,20126.0],[8,1317,7089.0],[8,1318,969.0],[8,1319,706.0],[8,1320,13844.0],[8,1321,9287.0],[8,1322,188.0],[8,1323,1504.0],[8,1324,183.0],[8,1325,115.0],[8,1326,6372.0],[8,1327,25806.0],[8,1328,4951.0],[8,1329,173.0],[8,1330,7855.0],[8,1331,159.0],[8,1332,23.0],[8,1333,19621.0],[8,1334,253.0],[8,1335,7741.0],[8,1336,34736.0],[8,1337,1103.0],[8,1338,1770.0],[8,1339,13071.0],[8,1340,2236.0],[8,1341,1379.0],[8,1342,9082.0],[8,1343,424.0],[8,1344,9452.0],[8,1345,2523.0],[8,1346,204.0],[8,1347,6774.0],[8,1348,38559.0],[8,1349,2090.0],[8,1350,16587.0],[8,1351,1807.0],[8,1352,1.0],[8,1353,428.0],[8,1354,10833.0],[8,1355,7723.0],[8,1356,9584.0],[8,1357,2989.0],[8,1358,17251.0],[8,1359,58205.0],[8,1360,1508.0],[8,1361,16655.0],[8,1363,862.0],[8,1364,40.0],[8,1365,3339.0],[8,1366,966.0],[8,1367,215.0],[8,1368,67499.0],[8,1369,13824.0],[8,1370,2610.0],[8,1371,11675.0],[8,1372,4494.0],[8,1373,1984.0],[8,1374,3994.0],[8,1375,18507.0],[8,1376,5252.0],[8,1377,89481.0],[8,1378,5243.0],[8,1380,2.0],[8,1381,343.0],[8,1382,127.0],[8,1383,36.0],[8,1385,4730.0],[8,1386,1829.0],[8,1387,5413.0],[8,1388,38938.0],[8,1389,5055.0],[8,1390,27007.0],[8,1391,7183.0],[8,1392,20867.0],[8,1393,50835.0],[8,1394,13124.0],[8,1395,7514.0],[8,1396,74990.0],[8,1397,306.0],[8,1398,7085.0],[8,1399,11384.0],[8,1400,12.0],[8,1401,20354.0],[8,1402,99.0],[8,1403,771.0],[8,1404,10149.0],[8,1405,14229.0],[8,1406,13621.0],[8,1407,8896.0],[8,1408,28116.0],[8,1409,2065.0],[8,1410,6374.0],[8,1411,10649.0],[8,1412,6316.0],[8,1413,10412.0],[8,1414,13660.0],[8,1415,39379.0],[8,1416,4829.0],[8,1417,8908.0],[8,1418,1104.0],[8,1419,16584.0],[8,1420,19694.0],[8,1421,14735.0],[8,1422,15963.0],[8,1423,9701.0],[8,1424,1587.0],[8,1425,268.0],[8,1426,8472.0],[8,1427,1068.0],[8,1428,46218.0],[8,1429,5343.0],[8,1430,24887.0],[8,1431,1886.0],[8,1432,532.0],[8,1433,18.0],[8,1434,2447.0],[8,1435,807.0],[8,1436,28667.0],[8,1438,38.0],[8,1439,6896.0],[8,1440,104.0],[8,1441,11162.0],[8,1442,8656.0],[8,1443,16497.0],[8,1444,1395.0],[8,1445,3.0],[8,1446,503.0],[8,1447,1503.0],[8,1448,26544.0],[8,1449,5261.0],[8,1450,680.0],[8,1451,988.0],[8,1452,151.0],[8,1453,807.0],[8,1454,66033.0],[8,1455,69.0],[8,1456,2804.0],[8,1457,6770.0],[8,1458,6915.0],[8,1459,4499.0],[8,1460,20782.0],[8,1461,2676.0],[8,1462,12466.0],[8,1463,8.0],[8,1464,24015.0],[8,1465,611.0],[8,1466,13267.0],[8,1467,4844.0],[8,1468,8412.0],[8,1469,6537.0],[8,1470,162.0],[8,1471,59154.0],[8,1472,12560.0],[8,1473,21849.0],[8,1474,5401.0],[8,1475,191.0],[8,1476,6756.0],[8,1477,26872.0],[8,1478,16969.0],[8,1479,13190.0],[8,1480,1390.0],[8,1481,108.0],[8,1482,34.0],[8,1483,188.0],[8,1484,2188.0],[8,1485,10556.0],[8,1486,1687.0],[8,1487,6066.0],[8,1489,2720.0],[8,1490,17024.0],[8,1491,256.0],[8,1492,30571.0],[8,1493,2.0],[8,1494,12137.0],[8,1495,8846.0],[8,1496,2651.0],[8,1497,15517.0],[8,1498,4270.0],[8,1499,4163.0],[8,1500,6992.0],[8,1501,321.0],[8,1502,3339.0],[8,1503,1158.0],[8,1504,37614.0],[8,1505,8735.0],[8,1506,32257.0],[8,1507,22919.0],[8,1508,543.0],[8,1509,43.0],[8,1511,7201.0],[8,1512,54.0],[8,1513,3040.0],[8,1514,2234.0],[8,1515,1353.0],[8,1516,21492.0],[8,1517,33.0],[8,1518,3866.0],[8,1519,18218.0],[8,1520,42.0],[8,1521,995.0],[8,1522,890.0],[8,1523,35.0],[8,1525,86.0],[8,1526,107.0],[8,1527,354.0],[8,1528,29523.0],[8,1529,27431.0],[8,1530,27.0],[8,1531,151.0],[8,1532,29146.0],[8,1533,9041.0],[8,1534,68.0],[8,1535,182.0],[8,1536,3969.0],[8,1537,9827.0],[8,1538,12169.0],[8,1539,17422.0],[8,1540,2345.0],[8,1541,7896.0],[8,1542,388.0],[8,1543,16854.0],[8,1544,37033.0],[8,1545,925.0],[8,1546,11903.0],[8,1547,24088.0],[8,1548,6022.0],[8,1549,7944.0],[8,1550,3444.0],[8,1551,12228.0],[8,1552,4310.0],[8,1553,3602.0],[8,1554,23924.0],[8,1555,21851.0],[8,1556,70146.0],[8,1557,9725.0],[8,1558,2547.0],[8,1559,5187.0],[8,1561,7046.0],[8,1562,2296.0],[8,1563,15541.0],[8,1564,1520.0],[8,1565,4252.0],[8,1566,1942.0],[8,1567,32952.0],[8,1568,550.0],[8,1569,11478.0],[8,1570,684.0],[8,1571,9766.0],[8,1572,17672.0],[8,1573,3548.0],[8,1574,4467.0],[8,1575,31909.0],[8,1576,5133.0],[8,1577,10910.0],[8,1578,629.0],[8,1579,3302.0],[8,1580,6755.0],[8,1581,22463.0],[8,1582,2120.0],[8,1583,21706.0],[8,1584,311.0],[8,1585,50127.0],[8,1586,16213.0],[8,1587,33213.0],[8,1588,50682.0],[8,1589,319.0],[8,1590,20393.0],[8,1591,5826.0],[8,1592,33159.0],[8,1593,734.0],[8,1594,47504.0],[8,1595,35567.0],[8,1596,1109.0],[8,1597,25678.0],[8,1598,9050.0],[8,1599,1750.0],[8,1600,10837.0],[8,1601,4292.0],[8,1602,154.0],[8,1603,15.0],[8,1604,5548.0],[8,1605,1522.0],[8,1606,991.0],[8,1607,19.0],[8,1608,25244.0],[8,1609,1300.0],[8,1610,43042.0],[8,1611,20241.0],[8,1612,980.0],[8,1613,13763.0],[8,1614,50091.0],[8,1615,3447.0],[8,1616,2329.0],[8,1617,5525.0],[8,1618,1619.0],[8,1619,21.0],[8,1620,4.0],[8,1621,4411.0],[8,1622,18515.0],[8,1623,2878.0],[8,1624,6217.0],[8,1625,4415.0],[8,1626,13849.0],[8,1627,777.0],[8,1628,271.0],[8,1629,10900.0],[8,1630,28374.0],[8,1631,23160.0],[8,1632,2060.0],[8,1633,3358.0],[8,1634,11292.0],[8,1635,61.0],[8,1636,1238.0],[8,1637,21477.0],[8,1638,6185.0],[8,1639,12001.0],[8,1640,16122.0],[8,1641,23207.0],[8,1642,37651.0],[8,1643,3729.0],[8,1644,161.0],[8,1645,6.0],[8,1646,487.0],[8,1647,2271.0],[8,1648,7086.0],[8,1649,18482.0],[8,1650,73793.0],[8,1651,4114.0],[8,1652,17612.0],[8,1653,10.0],[8,1654,46.0],[8,1655,89.0],[8,1656,566.0],[8,1657,4534.0],[8,1658,10951.0],[8,1659,23082.0],[8,1660,6600.0],[8,1661,22063.0],[8,1662,174.0],[8,1663,13446.0],[8,1664,313.0],[8,1665,6815.0],[8,1666,40568.0],[8,1667,5589.0],[8,1668,10122.0],[8,1669,17984.0],[8,1670,6467.0],[8,1671,5024.0],[8,1672,2568.0],[8,1673,740.0],[8,1674,35933.0],[8,1675,2909.0],[8,1676,6975.0],[8,1677,374.0],[8,1678,1255.0],[8,1680,156.0],[8,1681,331.0],[8,1684,7589.0],[8,1685,3347.0],[8,1686,3436.0],[8,1687,1217.0],[8,1688,18449.0],[8,1689,8496.0],[8,1690,14278.0],[8,1691,1274.0],[8,1692,7221.0],[8,1693,2772.0],[8,1694,3982.0],[8,1695,3113.0],[8,1696,8490.0],[8,1697,1899.0],[8,1698,728.0],[8,1699,9351.0],[8,1700,21577.0],[8,1701,20591.0],[8,1702,1903.0],[8,1703,2492.0],[8,1704,12.0],[8,1705,9.0],[8,1706,16967.0],[8,1707,13.0],[8,1708,4350.0],[8,1709,2937.0],[8,1710,760.0],[8,1711,8176.0],[8,1712,19497.0],[8,1713,4831.0],[8,1714,1570.0],[8,1715,46.0],[8,1716,11995.0],[8,1717,9377.0],[8,1718,40289.0],[8,1719,271.0],[8,1720,11678.0],[8,1721,4467.0],[8,1722,1533.0],[8,1723,409.0],[8,1724,4652.0],[8,1725,74146.0],[8,1726,30274.0],[8,1727,8570.0],[8,1728,50.0],[8,1729,710.0],[8,1730,1501.0],[8,1731,8963.0],[8,1732,169.0],[8,1733,1556.0],[8,1734,10758.0],[8,1735,42958.0],[8,1736,14388.0],[8,1737,7447.0],[8,1738,5627.0],[8,1739,49.0],[8,1740,249.0],[8,1741,2671.0],[8,1742,1267.0],[8,1743,3535.0],[8,1744,17.0],[8,1745,10642.0],[8,1746,3124.0],[8,1747,1459.0],[8,1748,10043.0],[8,1749,12882.0],[8,1750,3124.0],[8,1751,9343.0],[8,1752,448.0],[8,1753,11553.0],[8,1754,32517.0],[8,1755,12956.0],[8,1756,2789.0],[8,1757,4283.0],[8,1758,8160.0],[8,1760,1875.0],[8,1761,1016.0],[8,1762,13254.0],[8,1763,10186.0],[8,1764,9.0],[8,1765,2952.0],[8,1766,13397.0],[8,1767,34557.0],[8,1768,12228.0],[8,1769,2713.0],[8,1770,3102.0],[8,1771,40.0],[8,1773,26903.0],[8,1774,67465.0],[8,1775,76.0],[8,1776,837.0],[8,1777,11953.0],[8,1778,2332.0],[8,1779,4455.0],[8,1780,408.0],[8,1781,4062.0],[8,1782,11335.0],[8,1783,1413.0],[8,1784,16824.0],[8,1786,1118.0],[8,1787,3.0],[8,1788,5.0],[8,1789,1165.0],[8,1790,27.0],[8,1792,407.0],[8,1793,305.0],[8,1794,1375.0],[8,1795,90.0],[8,1797,4035.0],[8,1798,20.0],[8,1799,1949.0],[8,1800,1348.0],[8,1801,6.0],[8,1802,7936.0],[8,1804,9911.0],[8,1805,1430.0],[8,1806,6336.0],[8,1807,52.0],[8,1808,4460.0],[8,1809,3480.0],[8,1810,34.0],[8,1811,12157.0],[8,1813,1128.0],[8,1814,179.0],[8,1815,351.0],[8,1816,38514.0],[8,1817,2626.0],[8,1818,7.0],[8,1819,194.0],[8,1820,818.0],[8,1821,11.0],[8,1822,107.0],[8,1823,42600.0],[8,1824,4283.0],[8,1825,926.0],[8,1826,181.0],[8,1827,3.0],[8,1828,811.0],[8,1830,37.0],[8,1831,1891.0],[8,1832,519.0],[8,1833,4.0],[8,1834,504.0],[8,1835,5448.0],[8,1836,302.0],[8,1837,5269.0],[8,1839,1366.0],[8,1840,243.0],[8,1841,5.0],[8,1842,2716.0],[8,1843,237.0],[8,1844,9708.0],[8,1845,2362.0],[8,1846,59.0],[8,1848,68.0],[8,1849,446.0],[8,1850,15300.0],[8,1852,1851.0],[8,1853,10184.0],[8,1854,3726.0],[8,1855,6777.0],[8,1856,16091.0],[8,1857,523.0],[8,1858,9078.0],[8,1859,2463.0],[8,1860,1319.0],[8,1861,11008.0],[8,1862,7423.0],[8,1863,1140.0],[8,1864,9.0],[8,1865,2449.0],[8,1866,15099.0],[8,1867,216.0],[8,1868,7656.0],[8,1869,128.0],[8,1870,20662.0],[8,1871,13730.0],[8,1872,56121.0],[8,1873,3.0],[8,1874,214.0],[8,1875,9.0],[8,1876,18511.0],[8,1877,10331.0],[8,1878,746.0],[8,1880,1475.0],[8,1881,55797.0],[8,1882,8.0],[8,1883,1347.0],[8,1884,593.0],[8,1885,5691.0],[8,1886,264.0],[8,1887,1889.0],[8,1889,31.0],[8,1891,5936.0],[8,1892,8509.0],[8,1893,13257.0],[8,1894,18354.0],[8,1895,2784.0],[8,1897,2556.0],[8,1898,4.0],[8,1899,4182.0],[8,1900,25069.0],[8,1901,2818.0],[8,1902,12198.0],[8,1903,1496.0],[8,1904,2831.0],[8,1905,1392.0],[8,1906,546.0],[8,1907,106.0],[8,1908,297.0],[8,1909,26.0],[8,1910,13774.0],[8,1911,5602.0],[8,1912,155.0],[8,1913,2691.0],[8,1914,1476.0],[8,1915,899.0],[8,1916,2764.0],[8,1917,31.0],[8,1918,27140.0],[8,1919,6.0],[8,1920,9153.0],[8,1921,674.0],[8,1922,6167.0],[8,1923,1.0],[8,1924,67.0],[8,1925,1308.0],[8,1926,783.0],[8,1927,2453.0],[8,1928,1.0],[8,1929,5282.0],[8,1930,493.0],[8,1931,33.0],[8,1932,17868.0],[8,1933,133.0],[8,1934,3.0],[8,1936,232.0],[8,1937,3344.0],[8,1938,3385.0],[8,1939,161.0],[8,1940,3384.0],[8,1941,17003.0],[8,1942,16.0],[8,1943,1589.0],[8,1944,2859.0],[8,1945,12078.0],[8,1946,731.0],[8,1947,123.0],[8,1948,10477.0],[8,1949,3646.0],[8,1950,674.0],[8,1951,19.0],[8,1952,435.0],[8,1953,80.0],[8,1954,3500.0],[8,1955,610.0],[8,1956,9257.0],[8,1957,3127.0],[8,1958,8.0],[8,1959,1207.0],[8,1960,152.0],[8,1962,17.0],[8,1963,576.0],[8,1964,306.0],[8,1965,4751.0],[8,1966,17621.0],[8,1967,5.0],[8,1968,4.0],[8,1969,39.0],[8,1970,8035.0],[8,1971,1598.0],[8,1972,6396.0],[8,1973,858.0],[8,1974,94.0],[8,1975,6926.0],[8,1976,8906.0],[8,1977,8404.0],[8,1978,7312.0],[8,1979,9002.0],[8,1980,18946.0],[8,1981,31340.0],[8,1983,35.0],[8,1984,3989.0],[8,1985,14.0],[8,1986,771.0],[8,1987,13932.0],[8,1988,402.0],[8,1989,3.0],[8,1990,1495.0],[8,1991,38.0],[8,1992,2345.0],[8,1993,7039.0],[8,1994,746.0],[8,1995,390.0],[8,1996,127.0],[8,1998,2581.0],[8,1999,26410.0],[8,2000,20646.0],[8,2001,1951.0],[8,2002,1246.0],[8,2004,63000.0],[8,2005,7590.0],[8,2006,1946.0],[8,2007,5579.0],[8,2008,8402.0],[8,2009,30711.0],[8,2010,1819.0],[8,2011,5257.0],[8,2012,3067.0],[8,2013,8276.0],[8,2014,87.0],[8,2015,235.0],[8,2016,3744.0],[8,2017,5273.0],[8,2018,294.0],[8,2019,1129.0],[8,2020,101.0],[8,2021,1570.0],[8,2022,4.0],[8,2023,2266.0],[8,2024,96.0],[8,2025,1086.0],[8,2027,7514.0],[8,2028,24151.0],[8,2029,19567.0],[8,2030,3015.0],[8,2031,3321.0],[8,2032,10068.0],[8,2033,2913.0],[8,2034,7656.0],[8,2035,5663.0],[8,2036,2.0],[8,2037,2661.0],[8,2038,5831.0],[8,2039,5723.0],[8,2040,4699.0],[8,2041,37.0],[8,2042,3679.0],[8,2043,6.0],[8,2045,2724.0],[8,2046,3032.0],[8,2047,1493.0],[8,2048,1300.0],[8,2049,476.0],[8,2050,6920.0],[8,2051,6039.0],[9,0,104116.0],[9,1,341514.0],[9,2,241252.0],[9,3,11980.0],[9,4,68950.0],[9,5,37272.0],[9,6,15479.0],[9,7,25719.0],[9,8,9430.0],[9,9,192260.0],[9,10,26332.0],[9,11,81636.0],[9,12,141091.0],[9,13,6610.0],[9,14,23132.0],[9,15,33242.0],[9,16,60337.0],[9,17,276914.0],[9,18,118707.0],[9,19,338513.0],[9,20,92049.0],[9,21,25272.0],[9,23,21447.0],[9,24,19129.0],[9,25,10861.0],[9,26,202631.0],[9,27,351266.0],[9,28,52673.0],[9,29,28560.0],[9,30,1431811.0],[9,31,13702.0],[9,32,75308.0],[9,33,86076.0],[9,34,93969.0],[9,35,230.0],[9,36,110745.0],[9,37,19921.0],[9,38,457.0],[9,39,30402.0],[9,40,79453.0],[9,41,23842.0],[9,42,49427.0],[9,43,155291.0],[9,44,103240.0],[9,45,10009.0],[9,46,80998.0],[9,47,68964.0],[9,48,68258.0],[9,49,15590.0],[9,50,37338.0],[9,51,90065.0],[9,52,97683.0],[9,53,19609.0],[9,54,71557.0],[9,55,64209.0],[9,56,177831.0],[9,57,49976.0],[9,58,1507186.0],[9,59,33481.0],[9,60,2874.0],[9,61,42459.0],[9,62,56671.0],[9,63,492721.0],[9,64,34684.0],[9,65,67897.0],[9,66,108330.0],[9,67,46051.0],[9,68,57124.0],[9,69,151189.0],[9,70,51120.0],[9,71,5400.0],[9,73,62952.0],[9,74,135996.0],[9,75,9016.0],[9,76,35156.0],[9,77,22289.0],[9,78,101686.0],[9,79,20726.0],[9,81,81745.0],[9,82,13077.0],[9,83,97953.0],[9,84,83930.0],[9,85,20523.0],[9,86,26834.0],[9,87,51971.0],[9,88,16440.0],[9,89,62061.0],[9,90,14523.0],[9,91,15296.0],[9,92,37910.0],[9,93,38023.0],[9,94,57995.0],[9,95,99072.0],[9,96,63442.0],[9,97,45693.0],[9,98,66952.0],[9,99,22077.0],[9,100,8868.0],[9,101,20815.0],[9,102,45173.0],[9,103,286269.0],[9,104,540839.0],[9,105,150742.0],[9,106,284.0],[9,107,136358.0],[9,108,79428.0],[9,109,22464.0],[9,110,9901.0],[9,111,39004.0],[9,112,17510.0],[9,113,52070.0],[9,114,345609.0],[9,115,294684.0],[9,116,309891.0],[9,117,5946.0],[9,118,24943.0],[9,119,40512.0],[9,120,38335.0],[9,121,113636.0],[9,122,52223.0],[9,123,43793.0],[9,124,166035.0],[9,125,60046.0],[9,126,68378.0],[9,127,12406.0],[9,128,53546.0],[9,129,13077.0],[9,130,30114.0],[9,131,14588.0],[9,132,4879.0],[9,133,62662.0],[9,134,12667.0],[9,135,17730.0],[9,136,57167.0],[9,137,13408.0],[9,138,245986.0],[9,139,44911.0],[9,140,464115.0],[9,141,68400.0],[9,142,90660.0],[9,143,224977.0],[9,144,50091.0],[9,145,22854.0],[9,146,80960.0],[9,147,369733.0],[9,148,1828.0],[9,149,131483.0],[9,150,164069.0],[9,151,112972.0],[9,152,13330.0],[9,153,40879.0],[9,154,66378.0],[9,155,19230.0],[9,156,39710.0],[9,157,47258.0],[9,158,17635.0],[9,159,27102.0],[9,160,105670.0],[9,161,16704.0],[9,162,49511.0],[9,163,25013.0],[9,164,170216.0],[9,165,11.0],[9,166,148913.0],[9,167,46587.0],[9,168,99004.0],[9,169,40133.0],[9,170,133827.0],[9,171,28265.0],[9,172,23982.0],[9,173,152781.0],[9,174,85702.0],[9,175,23443.0],[9,176,42381.0],[9,177,9576.0],[9,178,23221.0],[9,180,414706.0],[9,181,79577.0],[9,182,66185.0],[9,183,54882.0],[9,184,347.0],[9,185,46875.0],[9,186,5971.0],[9,187,11597.0],[9,188,19008.0],[9,189,112237.0],[9,190,19892.0],[9,191,211393.0],[9,192,21883.0],[9,193,1799724.0],[9,194,63975.0],[9,195,103448.0],[9,196,39998.0],[9,197,120141.0],[9,198,12409.0],[9,199,31323.0],[9,200,22672.0],[9,201,86375.0],[9,202,74540.0],[9,203,15388.0],[9,204,10550.0],[9,205,13553.0],[9,206,2359.0],[9,207,145037.0],[9,208,18562.0],[9,209,107329.0],[9,210,21896.0],[9,211,16247.0],[9,212,460267.0],[9,213,43134.0],[9,214,24011.0],[9,215,38471.0],[9,216,9816.0],[9,217,15820.0],[9,218,12253.0],[9,219,296329.0],[9,220,1725566.0],[9,221,143078.0],[9,222,4100.0],[9,223,16470.0],[9,224,53527.0],[9,225,32255.0],[9,226,57154.0],[9,227,719.0],[9,228,17048.0],[9,229,93870.0],[9,230,67213.0],[9,231,37259.0],[9,232,10.0],[9,233,13658.0],[9,234,18720.0],[9,235,770078.0],[9,236,2061.0],[9,237,11839.0],[9,238,436206.0],[9,239,22661.0],[9,240,7959.0],[9,241,13925.0],[9,242,314506.0],[9,243,12400.0],[9,244,63888.0],[9,245,68047.0],[9,246,11994.0],[9,247,3322.0],[9,248,133735.0],[9,249,178544.0],[9,250,13930.0],[9,251,14070.0],[9,252,19559.0],[9,253,129732.0],[9,254,177708.0],[9,255,31931.0],[9,256,127462.0],[9,257,14020.0],[9,258,197663.0],[9,259,24080.0],[9,260,68140.0],[9,261,49933.0],[9,262,448304.0],[9,263,18949.0],[9,264,170731.0],[9,265,71330.0],[9,266,61115.0],[9,267,68945.0],[9,268,140361.0],[9,269,56777.0],[9,270,8503.0],[9,271,60890.0],[9,272,52684.0],[9,273,106596.0],[9,274,27322.0],[9,275,29932.0],[9,276,11179.0],[9,277,31845.0],[9,278,302020.0],[9,280,80279.0],[9,281,186789.0],[9,282,653784.0],[9,283,27946.0],[9,284,117408.0],[9,285,20656.0],[9,286,81222.0],[9,287,38240.0],[9,288,182.0],[9,289,86144.0],[9,290,40714.0],[9,291,13681.0],[9,292,200707.0],[9,293,13665.0],[9,294,34016.0],[9,295,5225.0],[9,296,21502.0],[9,297,63176.0],[9,298,34221.0],[9,299,6354.0],[9,300,16266.0],[9,301,38956.0],[9,302,252033.0],[9,303,6640.0],[9,304,89186.0],[9,305,51863.0],[9,306,209883.0],[9,307,139451.0],[9,309,7679.0],[9,310,31561.0],[9,311,47923.0],[9,312,25889.0],[9,313,147407.0],[9,314,111510.0],[9,315,80516.0],[9,316,34468.0],[9,317,37832.0],[9,318,18.0],[9,319,338752.0],[9,320,5977.0],[9,321,23168.0],[9,322,108499.0],[9,323,785463.0],[9,324,2133916.0],[9,325,215896.0],[9,326,671113.0],[9,327,50588.0],[9,328,57300.0],[9,329,135851.0],[9,330,120905.0],[9,331,68302.0],[9,332,461714.0],[9,333,125303.0],[9,334,686.0],[9,335,74032.0],[9,336,8806.0],[9,337,11270.0],[9,338,686366.0],[9,339,13726.0],[9,340,191339.0],[9,341,58916.0],[9,342,8956.0],[9,343,221094.0],[9,344,14283.0],[9,345,36509.0],[9,346,13474.0],[9,347,41708.0],[9,348,337225.0],[9,349,60591.0],[9,350,7719.0],[9,351,298092.0],[9,352,23301.0],[9,353,34955.0],[9,354,21793.0],[9,355,461.0],[9,356,46571.0],[9,357,8436.0],[9,358,7244.0],[9,359,185070.0],[9,360,23018.0],[9,361,29201.0],[9,362,49246.0],[9,363,102193.0],[9,364,19183.0],[9,365,6266.0],[9,366,19015.0],[9,367,12464.0],[9,368,17940.0],[9,369,122263.0],[9,370,23276.0],[9,371,32166.0],[9,372,10282.0],[9,373,20642.0],[9,374,186899.0],[9,375,18696.0],[9,376,21151.0],[9,377,52455.0],[9,378,23814.0],[9,379,20706.0],[9,380,61068.0],[9,381,110560.0],[9,382,142922.0],[9,383,40311.0],[9,384,106540.0],[9,385,201264.0],[9,386,39932.0],[9,387,49967.0],[9,388,202583.0],[9,389,8799.0],[9,390,1177408.0],[9,391,294464.0],[9,392,27980.0],[9,393,191039.0],[9,394,354474.0],[9,395,243.0],[9,396,79468.0],[9,397,852205.0],[9,398,34903.0],[9,399,88986.0],[9,400,3953.0],[9,401,16757.0],[9,402,8943.0],[9,403,232993.0],[9,404,37196.0],[9,405,5847.0],[9,406,18288.0],[9,407,3938.0],[9,408,4766.0],[9,409,297976.0],[9,410,1402.0],[9,411,109429.0],[9,412,103766.0],[9,413,737978.0],[9,414,56449.0],[9,415,25343.0],[9,416,8094.0],[9,417,40179.0],[9,418,719.0],[9,419,36355.0],[9,420,12158.0],[9,421,112092.0],[9,422,55510.0],[9,423,11436.0],[9,424,6897.0],[9,425,57541.0],[9,426,533550.0],[9,427,1352876.0],[9,428,40775.0],[9,429,31371.0],[9,430,48887.0],[9,431,98659.0],[9,432,171065.0],[9,433,39394.0],[9,434,121197.0],[9,435,130146.0],[9,436,55208.0],[9,437,1405.0],[9,438,438618.0],[9,439,32743.0],[9,440,8492635.0],[9,441,18054.0],[9,442,51939.0],[9,443,69761.0],[9,444,27289.0],[9,446,698773.0],[9,447,76328.0],[9,448,87654.0],[9,449,32814.0],[9,450,40720.0],[9,451,14831.0],[9,452,61353.0],[9,453,21492.0],[9,454,29796.0],[9,455,19844.0],[9,456,31290.0],[9,457,16713.0],[9,458,75344.0],[9,459,179606.0],[9,460,8232.0],[9,461,21209.0],[9,462,22013.0],[9,463,174181.0],[9,464,65041.0],[9,465,18823.0],[9,466,14290.0],[9,467,312.0],[9,468,12.0],[9,469,29626.0],[9,470,19334.0],[9,471,300211.0],[9,472,6312.0],[9,473,7588.0],[9,474,136103.0],[9,475,20169.0],[9,476,425.0],[9,477,50296.0],[9,478,142311.0],[9,479,8094.0],[9,480,117233.0],[9,481,102054.0],[9,482,794972.0],[9,483,206.0],[9,484,21.0],[9,485,142.0],[9,486,162942.0],[9,487,7398.0],[9,488,231874.0],[9,489,240597.0],[9,490,92240.0],[9,491,109389.0],[9,492,302.0],[9,493,427615.0],[9,494,76636.0],[9,495,81922.0],[9,496,90156.0],[9,497,43176.0],[9,498,426167.0],[9,499,562836.0],[9,500,71977.0],[9,501,106734.0],[9,502,45222.0],[9,503,376891.0],[9,504,305778.0],[9,505,274772.0],[9,506,20453.0],[9,507,9502.0],[9,508,27510.0],[9,509,214712.0],[9,510,257971.0],[9,511,39614.0],[9,512,13532.0],[9,513,30235.0],[9,514,153569.0],[9,515,24367.0],[9,516,1230595.0],[9,517,75386.0],[9,518,104396.0],[9,519,153297.0],[9,520,28954.0],[9,521,6678.0],[9,522,7223.0],[9,523,27.0],[9,524,63341.0],[9,525,15205.0],[9,526,63957.0],[9,527,28294.0],[9,528,32673.0],[9,529,24089.0],[9,530,47111.0],[9,531,3838.0],[9,532,41892.0],[9,533,17091.0],[9,534,161896.0],[9,535,98394.0],[9,536,15840.0],[9,537,23884.0],[9,538,495884.0],[9,539,12331.0],[9,540,11142.0],[9,541,90922.0],[9,542,54345.0],[9,543,62977.0],[9,544,35847.0],[9,545,999418.0],[9,546,9339.0],[9,547,100384.0],[9,548,1203389.0],[9,549,380720.0],[9,550,89900.0],[9,551,201873.0],[9,552,70736.0],[9,553,2937.0],[9,554,97242.0],[9,555,226636.0],[9,556,23861.0],[9,557,30492.0],[9,558,16044.0],[9,559,29838.0],[9,560,12644.0],[9,561,16711.0],[9,562,127107.0],[9,563,62934.0],[9,564,26186.0],[9,565,169.0],[9,566,17012.0],[9,567,357751.0],[9,568,48277.0],[9,569,77303.0],[9,570,29102.0],[9,571,178604.0],[9,572,22920.0],[9,573,38399.0],[9,574,38073.0],[9,575,88041.0],[9,576,3815.0],[9,577,14814.0],[9,578,27819.0],[9,579,45508.0],[9,580,122214.0],[9,582,5274.0],[9,583,145513.0],[9,584,343983.0],[9,585,34144.0],[9,586,475286.0],[9,587,35264.0],[9,588,1963.0],[9,589,1304.0],[9,590,64996.0],[9,591,69776.0],[9,592,18678.0],[9,593,514370.0],[9,594,981360.0],[9,595,86573.0],[9,596,5239.0],[9,597,21526.0],[9,598,34628.0],[9,599,101346.0],[9,600,26225.0],[9,601,58608.0],[9,602,39134.0],[9,603,44299.0],[9,604,485036.0],[9,605,76057.0],[9,606,15617.0],[9,607,242107.0],[9,608,201426.0],[9,609,214082.0],[9,610,32652.0],[9,611,233347.0],[9,612,23482.0],[9,613,183170.0],[9,614,30914.0],[9,615,67458.0],[9,616,56162.0],[9,617,1874236.0],[9,618,424744.0],[9,619,17486.0],[9,620,44798.0],[9,621,14815.0],[9,622,93129.0],[9,623,18486.0],[9,624,71089.0],[9,625,579.0],[9,626,37841.0],[9,627,186331.0],[9,628,8383.0],[9,629,35074.0],[9,630,38221.0],[9,631,198746.0],[9,632,37909.0],[9,633,31225.0],[9,634,13130.0],[9,635,229567.0],[9,636,61608.0],[9,637,9554.0],[9,638,9996.0],[9,639,15643.0],[9,640,170438.0],[9,641,29441.0],[9,642,41748.0],[9,643,16649.0],[9,644,23715.0],[9,645,3106.0],[9,646,1137.0],[9,647,100594.0],[9,648,102.0],[9,649,761.0],[9,650,114457.0],[9,651,17771.0],[9,652,45093.0],[9,653,16937.0],[9,654,54054.0],[9,655,55556.0],[9,656,15301.0],[9,657,11450.0],[9,658,32140.0],[9,659,43431.0],[9,660,7657.0],[9,661,16892.0],[9,662,36627.0],[9,663,90862.0],[9,664,8050.0],[9,665,600702.0],[9,666,17407.0],[9,667,115098.0],[9,668,132705.0],[9,669,52034.0],[9,670,139954.0],[9,671,10745.0],[9,672,43140.0],[9,673,19935.0],[9,674,808142.0],[9,675,16666.0],[9,676,28660.0],[9,677,31500.0],[9,678,21607.0],[9,679,176145.0],[9,680,19990.0],[9,681,32790.0],[9,682,37010.0],[9,683,35366.0],[9,684,35395.0],[9,685,105331.0],[9,686,20536.0],[9,687,8655.0],[9,688,153615.0],[9,689,107833.0],[9,690,47.0],[9,691,16529.0],[9,692,112210.0],[9,693,390976.0],[9,694,64224.0],[9,695,11967.0],[9,696,29056.0],[9,697,160257.0],[9,698,12909.0],[9,699,7926.0],[9,700,21179.0],[9,701,66068.0],[9,702,90890.0],[9,703,1163190.0],[9,704,261640.0],[9,705,66304.0],[9,706,244.0],[9,707,10041.0],[9,708,1627129.0],[9,709,106206.0],[9,710,23308.0],[9,711,23656.0],[9,712,200367.0],[9,713,77598.0],[9,714,53730.0],[9,715,83661.0],[9,716,30487.0],[9,717,19055.0],[9,718,13315.0],[9,719,36939.0],[9,720,2866995.0],[9,721,13320.0],[9,722,15587.0],[9,723,21228.0],[9,724,38407.0],[9,725,64576.0],[9,726,519.0],[9,727,910.0],[9,728,11493.0],[9,729,34920.0],[9,730,30198.0],[9,731,4323.0],[9,732,10664.0],[9,733,242638.0],[9,734,63542.0],[9,735,37933.0],[9,736,20274.0],[9,737,108023.0],[9,738,2386.0],[9,739,12.0],[9,740,139943.0],[9,741,701457.0],[9,742,3394.0],[9,743,185446.0],[9,744,281884.0],[9,745,18368.0],[9,746,31467.0],[9,747,12416.0],[9,748,12583.0],[9,749,44955.0],[9,750,48678.0],[9,751,890565.0],[9,752,70.0],[9,753,465470.0],[9,754,356.0],[9,755,362.0],[9,756,38990.0],[9,757,10467.0],[9,758,17821.0],[9,760,66160.0],[9,761,91138.0],[9,762,8588.0],[9,763,98284.0],[9,764,521.0],[9,765,298206.0],[9,766,21462.0],[9,767,880154.0],[9,768,99876.0],[9,770,89689.0],[9,771,14032.0],[9,772,24317.0],[9,773,4072.0],[9,774,128259.0],[9,775,2336662.0],[9,776,199235.0],[9,778,497671.0],[9,780,9678.0],[9,781,309074.0],[9,782,85699.0],[9,783,1920.0],[9,784,1250594.0],[9,785,10080.0],[9,786,19058.0],[9,787,718397.0],[9,788,82252.0],[9,789,101646.0],[9,790,336807.0],[9,791,18180.0],[9,792,32716.0],[9,793,10361.0],[9,794,891.0],[9,795,20294.0],[9,796,32093.0],[9,797,162508.0],[9,798,66961.0],[9,799,192.0],[9,800,129861.0],[9,801,26053.0],[9,802,39506.0],[9,803,149089.0],[9,804,66660.0],[9,805,272.0],[9,806,58989.0],[9,807,25588.0],[9,808,33.0],[9,809,1590.0],[9,810,1227833.0],[9,811,218214.0],[9,812,32203.0],[9,813,16.0],[9,814,10.0],[9,815,49962.0],[9,816,970.0],[9,817,121795.0],[9,818,7314.0],[9,819,244200.0],[9,820,6631.0],[9,821,77167.0],[9,822,212378.0],[9,823,89555.0],[9,824,40671.0],[9,825,481.0],[9,826,440356.0],[9,827,46654.0],[9,828,25.0],[9,829,47482.0],[9,830,134.0],[9,831,50359.0],[9,832,1301726.0],[9,833,3864.0],[9,834,207.0],[9,835,331411.0],[9,836,10766.0],[9,837,25957.0],[9,838,1009840.0],[9,839,366235.0],[9,840,46674.0],[9,841,30112.0],[9,842,193720.0],[9,843,5025.0],[9,844,9877.0],[9,846,78.0],[9,847,341482.0],[9,848,57070.0],[9,849,939908.0],[9,850,271941.0],[9,852,9186.0],[9,853,406792.0],[9,854,1160432.0],[9,855,66565.0],[9,856,339.0],[9,857,1028.0],[9,858,7126.0],[9,859,212622.0],[9,860,69229.0],[9,861,10304.0],[9,862,12153.0],[9,863,1064.0],[9,864,4664.0],[9,865,63.0],[9,866,26683.0],[9,867,37185.0],[9,868,17895.0],[9,869,100107.0],[9,870,20043.0],[9,871,640.0],[9,872,8454.0],[9,873,1078.0],[9,874,85378.0],[9,875,32577.0],[9,876,183750.0],[9,877,61656.0],[9,878,29739.0],[9,879,37214.0],[9,880,23.0],[9,881,136.0],[9,882,12.0],[9,883,63011.0],[9,884,115889.0],[9,885,7382.0],[9,886,119865.0],[9,887,25053.0],[9,888,53079.0],[9,889,53139.0],[9,890,892473.0],[9,891,373846.0],[9,892,38816.0],[9,893,18593.0],[9,894,35746.0],[9,895,161925.0],[9,896,720079.0],[9,897,655850.0],[9,898,14.0],[9,899,593.0],[9,900,43897.0],[9,901,26420.0],[9,902,511.0],[9,903,1980.0],[9,905,18981.0],[9,906,3031499.0],[9,907,25889.0],[9,908,396940.0],[9,909,416328.0],[9,910,1422079.0],[9,911,518892.0],[9,912,66135.0],[9,913,28293.0],[9,914,73608.0],[9,915,200400.0],[9,916,109658.0],[9,917,1108586.0],[9,918,260707.0],[9,919,245598.0],[9,920,1038424.0],[9,921,18826.0],[9,922,29512.0],[9,923,65184.0],[9,924,16093.0],[9,925,160897.0],[9,926,57848.0],[9,927,171595.0],[9,928,59179.0],[9,930,829.0],[9,931,17380.0],[9,932,54053.0],[9,933,8463.0],[9,934,308004.0],[9,935,29.0],[9,936,546.0],[9,937,40861.0],[9,938,9838.0],[9,939,42366.0],[9,940,35453.0],[9,941,128000.0],[9,942,1671.0],[9,943,293971.0],[9,944,122784.0],[9,945,126790.0],[9,946,163256.0],[9,947,277584.0],[9,948,179959.0],[9,949,295174.0],[9,951,16547.0],[9,952,192435.0],[9,953,3754.0],[9,954,186162.0],[9,955,42834.0],[9,956,8578.0],[9,957,293.0],[9,958,140658.0],[9,959,1013.0],[9,960,2872204.0],[9,961,66840.0],[9,962,226022.0],[9,963,42681.0],[9,964,9961.0],[9,965,18.0],[9,966,94233.0],[9,967,90917.0],[9,968,90036.0],[9,969,57371.0],[9,970,7690.0],[9,971,5864.0],[9,972,78406.0],[9,973,276815.0],[9,974,1976.0],[9,975,357614.0],[9,976,122133.0],[9,977,121485.0],[9,978,36399.0],[9,979,50648.0],[9,980,441651.0],[9,981,192077.0],[9,982,37772.0],[9,983,39202.0],[9,984,155688.0],[9,985,11696.0],[9,986,48039.0],[9,987,151356.0],[9,988,40557.0],[9,989,10818933.0],[9,990,198879.0],[9,991,25.0],[9,992,46400.0],[9,993,49596.0],[9,994,37360.0],[9,995,30230.0],[9,996,8420.0],[9,997,95408.0],[9,998,109425.0],[9,999,255708.0],[9,1000,57469.0],[9,1001,7728.0],[9,1002,24846.0],[9,1003,92293.0],[9,1004,14423.0],[9,1005,249134.0],[9,1006,30049.0],[9,1007,735131.0],[9,1008,14144.0],[9,1009,6525.0],[9,1010,39850.0],[9,1011,11690.0],[9,1012,11190.0],[9,1013,9002.0],[9,1014,6844.0],[9,1015,156919.0],[9,1016,30433.0],[9,1017,327.0],[9,1018,32492.0],[9,1019,69160.0],[9,1020,5007.0],[9,1021,15728.0],[9,1022,226.0],[9,1023,161.0],[9,1024,16770.0],[9,1025,8373.0],[9,1026,14968.0],[9,1027,9254.0],[9,1028,1779.0],[9,1029,53357.0],[9,1030,46024.0],[9,1031,16747.0],[9,1032,13209.0],[9,1033,45960.0],[9,1034,2164.0],[9,1035,4060.0],[9,1036,31282.0],[9,1037,19975.0],[9,1038,14140.0],[9,1039,45546.0],[9,1040,39559.0],[9,1041,16198.0],[9,1042,4148.0],[9,1044,20406.0],[9,1045,5831.0],[9,1046,3308.0],[9,1047,46669.0],[9,1048,92116.0],[9,1049,27383.0],[9,1050,4910.0],[9,1051,377029.0],[9,1052,13800.0],[9,1053,3809.0],[9,1054,54622.0],[9,1055,42046.0],[9,1056,27691.0],[9,1057,97.0],[9,1058,54030.0],[9,1059,6475.0],[9,1060,103.0],[9,1061,14198.0],[9,1062,6467.0],[9,1063,14261.0],[9,1064,3206.0],[9,1065,111126.0],[9,1066,32052.0],[9,1067,11103.0],[9,1068,73627.0],[9,1069,24075.0],[9,1070,5782.0],[9,1071,11340.0],[9,1072,17908.0],[9,1073,71780.0],[9,1074,21428.0],[9,1075,17634.0],[9,1076,21423.0],[9,1077,14585.0],[9,1078,6814.0],[9,1079,84004.0],[9,1080,18317.0],[9,1081,4.0],[9,1082,3624.0],[9,1083,166.0],[9,1084,11211.0],[9,1085,4713.0],[9,1086,17067.0],[9,1087,4723.0],[9,1088,11397.0],[9,1089,12863.0],[9,1090,82243.0],[9,1091,224889.0],[9,1092,45033.0],[9,1093,303.0],[9,1094,23377.0],[9,1095,41931.0],[9,1096,921.0],[9,1098,23835.0],[9,1099,29447.0],[9,1100,3317.0],[9,1101,7603.0],[9,1102,19923.0],[9,1103,60383.0],[9,1105,17.0],[9,1106,8699.0],[9,1107,10357.0],[9,1108,23702.0],[9,1109,28450.0],[9,1110,8441.0],[9,1111,20826.0],[9,1112,14770.0],[9,1113,341878.0],[9,1114,54598.0],[9,1115,5444.0],[9,1116,5126.0],[9,1117,14931.0],[9,1118,20118.0],[9,1119,21394.0],[9,1120,29983.0],[9,1121,13195.0],[9,1122,67822.0],[9,1123,24973.0],[9,1124,10323.0],[9,1125,5981.0],[9,1126,2020.0],[9,1127,11211.0],[9,1128,8339.0],[9,1129,30741.0],[9,1130,93019.0],[9,1131,22754.0],[9,1132,668.0],[9,1133,19792.0],[9,1134,13451.0],[9,1135,8360.0],[9,1136,2792.0],[9,1137,100572.0],[9,1138,8314.0],[9,1139,30607.0],[9,1140,13295.0],[9,1141,39293.0],[9,1142,162927.0],[9,1143,48370.0],[9,1144,671.0],[9,1145,18608.0],[9,1146,7154.0],[9,1147,24045.0],[9,1148,132834.0],[9,1149,275.0],[9,1150,11438.0],[9,1151,19076.0],[9,1152,18683.0],[9,1153,26499.0],[9,1154,51527.0],[9,1155,3498.0],[9,1156,5922.0],[9,1157,10579.0],[9,1158,7241.0],[9,1159,460.0],[9,1160,456.0],[9,1161,85341.0],[9,1162,3514.0],[9,1163,13342.0],[9,1164,20253.0],[9,1165,14723.0],[9,1166,100014.0],[9,1167,8728.0],[9,1168,52050.0],[9,1169,33167.0],[9,1170,39442.0],[9,1171,81261.0],[9,1172,12778.0],[9,1173,7445.0],[9,1174,51797.0],[9,1175,38874.0],[9,1176,6382.0],[9,1177,22493.0],[9,1178,108183.0],[9,1179,8802.0],[9,1180,8888.0],[9,1181,13741.0],[9,1182,8279.0],[9,1183,2667.0],[9,1185,6601.0],[9,1186,6720.0],[9,1187,135259.0],[9,1188,9423.0],[9,1189,33110.0],[9,1190,8336.0],[9,1191,13223.0],[9,1192,24531.0],[9,1193,72208.0],[9,1194,2.0],[9,1195,25850.0],[9,1196,7813.0],[9,1197,37008.0],[9,1198,43600.0],[9,1199,16951.0],[9,1200,15930.0],[9,1201,6060.0],[9,1202,37281.0],[9,1203,51099.0],[9,1204,5526.0],[9,1205,12353.0],[9,1206,16094.0],[9,1207,4460.0],[9,1208,12347.0],[9,1209,2.0],[9,1210,179.0],[9,1211,146109.0],[9,1212,411.0],[9,1213,25769.0],[9,1214,9366.0],[9,1215,66.0],[9,1216,7282.0],[9,1217,9175.0],[9,1219,5524.0],[9,1220,35321.0],[9,1221,16874.0],[9,1222,101.0],[9,1223,34.0],[9,1224,6479.0],[9,1225,39490.0],[9,1226,33523.0],[9,1227,6966.0],[9,1228,10253.0],[9,1229,2014.0],[9,1230,18505.0],[9,1231,4268.0],[9,1232,42841.0],[9,1233,4531.0],[9,1234,11225.0],[9,1235,811.0],[9,1236,3526.0],[9,1237,99.0],[9,1238,6611.0],[9,1239,35944.0],[9,1240,5815.0],[9,1241,12365.0],[9,1242,3026.0],[9,1243,13186.0],[9,1244,391215.0],[9,1245,11787.0],[9,1246,510.0],[9,1247,12217.0],[9,1248,5842.0],[9,1249,183.0],[9,1250,25479.0],[9,1251,76853.0],[9,1252,126191.0],[9,1253,48131.0],[9,1254,2563.0],[9,1255,60126.0],[9,1256,5302.0],[9,1257,21176.0],[9,1258,14704.0],[9,1259,27282.0],[9,1260,96721.0],[9,1261,226.0],[9,1262,8739.0],[9,1263,14875.0],[9,1264,37184.0],[9,1265,1769.0],[9,1266,7718.0],[9,1267,7069.0],[9,1268,14774.0],[9,1269,201601.0],[9,1270,13.0],[9,1271,867.0],[9,1272,6903.0],[9,1273,80990.0],[9,1274,11591.0],[9,1275,691.0],[9,1276,8139.0],[9,1277,83648.0],[9,1278,3119.0],[9,1279,13199.0],[9,1280,324152.0],[9,1281,5234.0],[9,1282,42199.0],[9,1283,3338.0],[9,1284,236.0],[9,1285,1864.0],[9,1286,23506.0],[9,1287,88337.0],[9,1288,18179.0],[9,1289,9.0],[9,1290,3412.0],[9,1291,219185.0],[9,1292,129875.0],[9,1293,26598.0],[9,1294,67509.0],[9,1295,7787.0],[9,1296,35508.0],[9,1297,8385.0],[9,1298,98002.0],[9,1299,7882.0],[9,1300,5559.0],[9,1301,12310.0],[9,1302,34412.0],[9,1303,10491.0],[9,1304,68234.0],[9,1305,9149.0],[9,1306,26226.0],[9,1307,62707.0],[9,1308,1155.0],[9,1309,49820.0],[9,1310,13891.0],[9,1311,9728.0],[9,1312,3649.0],[9,1313,9980.0],[9,1314,1370.0],[9,1315,7893.0],[9,1316,92880.0],[9,1317,80948.0],[9,1318,7726.0],[9,1319,8585.0],[9,1320,9492.0],[9,1321,8136.0],[9,1322,34837.0],[9,1323,4709.0],[9,1324,48868.0],[9,1325,289543.0],[9,1326,51926.0],[9,1327,26104.0],[9,1328,21415.0],[9,1329,15421.0],[9,1330,24047.0],[9,1331,13282.0],[9,1332,38.0],[9,1333,28182.0],[9,1334,2495.0],[9,1335,6148.0],[9,1336,203281.0],[9,1337,4010.0],[9,1338,10649.0],[9,1339,75798.0],[9,1340,13570.0],[9,1341,52363.0],[9,1342,9388.0],[9,1343,1069.0],[9,1344,6315.0],[9,1345,6747.0],[9,1346,75187.0],[9,1347,5589.0],[9,1348,26092.0],[9,1349,7096.0],[9,1350,90170.0],[9,1351,51784.0],[9,1353,1445.0],[9,1354,9565.0],[9,1355,20887.0],[9,1356,18167.0],[9,1357,12028.0],[9,1358,29690.0],[9,1359,59539.0],[9,1360,9247.0],[9,1361,20684.0],[9,1362,6.0],[9,1363,57576.0],[9,1364,190.0],[9,1365,7823.0],[9,1366,66580.0],[9,1367,70728.0],[9,1368,273669.0],[9,1369,43453.0],[9,1370,139060.0],[9,1371,46275.0],[9,1372,48974.0],[9,1373,16880.0],[9,1374,44727.0],[9,1375,45869.0],[9,1376,7402.0],[9,1377,187106.0],[9,1378,79488.0],[9,1379,195.0],[9,1380,68.0],[9,1381,8623.0],[9,1382,5739.0],[9,1383,384085.0],[9,1384,678.0],[9,1385,36419.0],[9,1386,7903.0],[9,1387,3750.0],[9,1388,143133.0],[9,1389,7220.0],[9,1390,31081.0],[9,1391,4270.0],[9,1392,38108.0],[9,1393,78501.0],[9,1394,61504.0],[9,1395,9427.0],[9,1396,338023.0],[9,1397,3167.0],[9,1398,7938.0],[9,1399,4929.0],[9,1400,1.0],[9,1401,40620.0],[9,1402,1462.0],[9,1403,1237.0],[9,1404,50158.0],[9,1405,16208.0],[9,1406,11220.0],[9,1407,16680.0],[9,1408,35439.0],[9,1409,7627.0],[9,1410,4014.0],[9,1411,3293.0],[9,1412,6404.0],[9,1413,8789.0],[9,1414,23464.0],[9,1415,28982.0],[9,1416,12481.0],[9,1417,5454.0],[9,1418,27429.0],[9,1419,95087.0],[9,1420,12723.0],[9,1421,6151.0],[9,1422,31497.0],[9,1423,5144.0],[9,1424,5077.0],[9,1425,226726.0],[9,1426,96720.0],[9,1427,72849.0],[9,1428,8847.0],[9,1429,134748.0],[9,1430,178605.0],[9,1431,20944.0],[9,1432,4075.0],[9,1433,51435.0],[9,1434,13926.0],[9,1435,259816.0],[9,1436,130384.0],[9,1437,47.0],[9,1438,61371.0],[9,1439,333039.0],[9,1440,4.0],[9,1441,66647.0],[9,1442,316918.0],[9,1443,34571.0],[9,1444,15664.0],[9,1445,41.0],[9,1446,10988.0],[9,1447,7519.0],[9,1448,164363.0],[9,1449,17249.0],[9,1450,422.0],[9,1451,4144.0],[9,1452,11321.0],[9,1453,1914.0],[9,1454,197680.0],[9,1455,197.0],[9,1456,105611.0],[9,1457,25448.0],[9,1458,290528.0],[9,1459,47248.0],[9,1460,24849.0],[9,1461,10132.0],[9,1462,16920.0],[9,1463,68.0],[9,1464,16871.0],[9,1465,2932.0],[9,1466,55430.0],[9,1467,36732.0],[9,1468,9299.0],[9,1469,8286.0],[9,1470,1751.0],[9,1471,99489.0],[9,1472,126313.0],[9,1473,42549.0],[9,1474,16688.0],[9,1475,303.0],[9,1476,47969.0],[9,1477,185675.0],[9,1478,13687.0],[9,1479,68733.0],[9,1480,8505.0],[9,1481,10870.0],[9,1482,791.0],[9,1483,11110.0],[9,1484,1295176.0],[9,1485,10237.0],[9,1486,31355.0],[9,1487,7600.0],[9,1488,12.0],[9,1489,88585.0],[9,1490,87114.0],[9,1491,11172.0],[9,1492,28231.0],[9,1493,88877.0],[9,1494,10887.0],[9,1495,141143.0],[9,1496,1236.0],[9,1497,71407.0],[9,1498,5338.0],[9,1499,6423.0],[9,1500,9919.0],[9,1501,4048.0],[9,1502,62262.0],[9,1503,8514.0],[9,1504,29911.0],[9,1505,59847.0],[9,1506,32310.0],[9,1507,18100.0],[9,1508,13835.0],[9,1509,1330.0],[9,1511,7215.0],[9,1512,2529.0],[9,1513,16093.0],[9,1514,4736.0],[9,1515,117001.0],[9,1516,14964.0],[9,1517,741.0],[9,1518,21519.0],[9,1519,68206.0],[9,1520,1388.0],[9,1521,21270.0],[9,1522,205062.0],[9,1523,163.0],[9,1524,10.0],[9,1525,105.0],[9,1526,63451.0],[9,1527,771.0],[9,1528,113200.0],[9,1529,37633.0],[9,1530,66.0],[9,1531,37824.0],[9,1532,31455.0],[9,1533,12694.0],[9,1534,89637.0],[9,1535,16221.0],[9,1536,291959.0],[9,1537,1657192.0],[9,1538,81133.0],[9,1539,112446.0],[9,1540,12854.0],[9,1541,416132.0],[9,1542,3919.0],[9,1543,145016.0],[9,1544,10969.0],[9,1545,1717.0],[9,1546,11775.0],[9,1547,100914.0],[9,1548,71228.0],[9,1549,12746.0],[9,1550,8256.0],[9,1551,25859.0],[9,1552,40241.0],[9,1553,244236.0],[9,1554,73939.0],[9,1555,53640.0],[9,1556,200403.0],[9,1557,7924.0],[9,1558,1126.0],[9,1559,3284.0],[9,1561,66499.0],[9,1562,8881.0],[9,1563,34631.0],[9,1564,21527.0],[9,1565,7416.0],[9,1566,6344.0],[9,1567,11810.0],[9,1568,1264.0],[9,1569,38620.0],[9,1570,3681.0],[9,1571,64683.0],[9,1572,74648.0],[9,1573,4138.0],[9,1574,6835.0],[9,1575,449245.0],[9,1576,7044.0],[9,1577,15131.0],[9,1578,27596.0],[9,1579,10726.0],[9,1580,20844.0],[9,1581,37677.0],[9,1582,143733.0],[9,1583,19143.0],[9,1584,30020.0],[9,1585,669579.0],[9,1586,252932.0],[9,1587,95126.0],[9,1588,206466.0],[9,1589,3448.0],[9,1590,6507.0],[9,1591,67247.0],[9,1592,116772.0],[9,1593,4876.0],[9,1594,42693.0],[9,1595,16451.0],[9,1596,6817.0],[9,1597,22116.0],[9,1598,9373.0],[9,1599,105602.0],[9,1600,42203.0],[9,1601,10213.0],[9,1602,11291.0],[9,1603,41.0],[9,1604,8277.0],[9,1605,184236.0],[9,1606,54001.0],[9,1607,154.0],[9,1608,50697.0],[9,1609,14773.0],[9,1610,9074.0],[9,1611,19936.0],[9,1612,6506.0],[9,1613,51842.0],[9,1614,8815.0],[9,1615,7892.0],[9,1616,11130.0],[9,1617,12844.0],[9,1618,14998.0],[9,1619,2296.0],[9,1620,1.0],[9,1621,11314.0],[9,1622,45205.0],[9,1623,327976.0],[9,1624,16551.0],[9,1625,166204.0],[9,1626,25987.0],[9,1627,796.0],[9,1628,372.0],[9,1629,55825.0],[9,1630,21650.0],[9,1631,29166.0],[9,1632,208805.0],[9,1633,97461.0],[9,1634,124758.0],[9,1635,795.0],[9,1636,2570.0],[9,1637,11710.0],[9,1638,43356.0],[9,1639,9601.0],[9,1640,29593.0],[9,1641,26128.0],[9,1642,968643.0],[9,1643,72840.0],[9,1644,949.0],[9,1645,61174.0],[9,1646,49019.0],[9,1647,90517.0],[9,1648,8569.0],[9,1649,29373.0],[9,1650,156307.0],[9,1651,36404.0],[9,1652,57941.0],[9,1653,6192.0],[9,1654,24324.0],[9,1655,159859.0],[9,1656,957.0],[9,1657,21218.0],[9,1658,16267.0],[9,1659,65575.0],[9,1660,11844.0],[9,1661,29508.0],[9,1662,160.0],[9,1663,11318.0],[9,1664,6840.0],[9,1665,4820.0],[9,1666,41094.0],[9,1667,13409.0],[9,1668,18821.0],[9,1669,24587.0],[9,1670,89629.0],[9,1671,14620.0],[9,1672,16502.0],[9,1673,4544.0],[9,1674,342978.0],[9,1675,16618.0],[9,1676,64551.0],[9,1677,9396.0],[9,1678,11263.0],[9,1679,36.0],[9,1680,522.0],[9,1681,76570.0],[9,1682,8.0],[9,1683,434.0],[9,1684,12586.0],[9,1685,7354.0],[9,1686,7695.0],[9,1687,6639.0],[9,1688,17426.0],[9,1689,11926.0],[9,1690,6026.0],[9,1691,28332.0],[9,1692,21831.0],[9,1693,14460.0],[9,1694,11534.0],[9,1695,8633.0],[9,1696,20988.0],[9,1697,6951.0],[9,1698,78879.0],[9,1699,12991.0],[9,1700,132381.0],[9,1701,263064.0],[9,1702,15482.0],[9,1703,28033.0],[9,1704,412.0],[9,1705,14577.0],[9,1706,8254.0],[9,1707,203868.0],[9,1708,8591.0],[9,1709,9408.0],[9,1710,7572.0],[9,1711,7407.0],[9,1712,84536.0],[9,1713,11842.0],[9,1714,13326.0],[9,1715,4057.0],[9,1716,8137.0],[9,1717,7882.0],[9,1718,210904.0],[9,1719,11251.0],[9,1720,9551.0],[9,1721,65560.0],[9,1722,24537.0],[9,1723,11.0],[9,1724,13493.0],[9,1725,68121.0],[9,1726,1219751.0],[9,1727,9245.0],[9,1728,124.0],[9,1729,7152.0],[9,1730,13152.0],[9,1731,7269.0],[9,1732,449.0],[9,1733,10889.0],[9,1734,27789.0],[9,1735,126704.0],[9,1736,605055.0],[9,1737,34828.0],[9,1738,29611.0],[9,1739,489.0],[9,1740,1173.0],[9,1741,2281596.0],[9,1742,37587.0],[9,1743,26033.0],[9,1744,96.0],[9,1745,39845.0],[9,1746,10764.0],[9,1747,6189.0],[9,1748,22710.0],[9,1749,7539.0],[9,1750,8311.0],[9,1751,9259.0],[9,1752,29385.0],[9,1753,442605.0],[9,1754,9814.0],[9,1755,18604.0],[9,1756,3626.0],[9,1757,9545.0],[9,1758,45402.0],[9,1759,3.0],[9,1760,1482.0],[9,1761,1532.0],[9,1762,32292.0],[9,1763,4790.0],[9,1764,122.0],[9,1765,1000.0],[9,1766,126701.0],[9,1767,50161.0],[9,1768,38811.0],[9,1769,10180.0],[9,1770,21411.0],[9,1771,843.0],[9,1772,4.0],[9,1773,99746.0],[9,1774,508414.0],[9,1775,63.0],[9,1776,28527.0],[9,1777,103002.0],[9,1778,22749.0],[9,1779,8685.0],[9,1780,6006.0],[9,1781,18302.0],[9,1782,20658.0],[9,1783,8549.0],[9,1784,495383.0],[9,1785,14.0],[9,1786,87906.0],[9,1787,244.0],[9,1788,889.0],[9,1789,24392.0],[9,1790,2535.0],[9,1791,17442.0],[9,1792,24940.0],[9,1793,23660.0],[9,1794,25600.0],[9,1795,387.0],[9,1797,74574.0],[9,1798,559.0],[9,1799,8805.0],[9,1800,4734.0],[9,1801,396836.0],[9,1802,7941.0],[9,1804,34079.0],[9,1805,7053.0],[9,1806,18530.0],[9,1807,305.0],[9,1808,27281.0],[9,1809,29355.0],[9,1810,169557.0],[9,1811,192715.0],[9,1813,330300.0],[9,1814,8640.0],[9,1815,1508.0],[9,1816,168172.0],[9,1817,37541.0],[9,1818,273.0],[9,1819,555826.0],[9,1820,7787.0],[9,1821,13.0],[9,1822,672271.0],[9,1823,40591.0],[9,1824,20633.0],[9,1825,41943.0],[9,1826,196383.0],[9,1827,14921.0],[9,1828,11801.0],[9,1829,16879.0],[9,1830,106.0],[9,1831,9787.0],[9,1832,2212.0],[9,1833,116078.0],[9,1834,28354.0],[9,1835,9361.0],[9,1836,33710.0],[9,1837,5246.0],[9,1838,1.0],[9,1839,44915.0],[9,1840,10948.0],[9,1841,20.0],[9,1842,188.0],[9,1843,677213.0],[9,1844,45280.0],[9,1845,5870.0],[9,1846,35.0],[9,1847,2.0],[9,1848,22022.0],[9,1849,517.0],[9,1850,37929.0],[9,1851,261.0],[9,1852,135630.0],[9,1853,19862.0],[9,1854,27767.0],[9,1855,37354.0],[9,1856,21472.0],[9,1857,39285.0],[9,1858,121730.0],[9,1859,62285.0],[9,1860,133722.0],[9,1861,14007.0],[9,1862,599648.0],[9,1863,6589.0],[9,1864,40.0],[9,1865,36144.0],[9,1866,19200.0],[9,1867,16223.0],[9,1868,92956.0],[9,1869,64412.0],[9,1870,71805.0],[9,1871,8901.0],[9,1872,102995.0],[9,1873,19311.0],[9,1874,232.0],[9,1875,25.0],[9,1876,276742.0],[9,1877,6518.0],[9,1878,109391.0],[9,1880,41907.0],[9,1881,601693.0],[9,1882,16.0],[9,1883,27436.0],[9,1884,125606.0],[9,1885,5167.0],[9,1886,258.0],[9,1887,54486.0],[9,1888,144.0],[9,1889,226.0],[9,1891,16054.0],[9,1892,30583.0],[9,1893,18322.0],[9,1894,56251.0],[9,1895,5280.0],[9,1896,10007.0],[9,1897,4651.0],[9,1898,27.0],[9,1899,46774.0],[9,1900,15354.0],[9,1901,64185.0],[9,1902,19202.0],[9,1903,2275.0],[9,1904,12887.0],[9,1905,10063.0],[9,1906,2879.0],[9,1907,2.0],[9,1908,83.0],[9,1909,20.0],[9,1910,31432.0],[9,1911,37298.0],[9,1912,552.0],[9,1913,30311.0],[9,1914,6785.0],[9,1915,2336.0],[9,1916,3513.0],[9,1917,321.0],[9,1918,224496.0],[9,1919,313667.0],[9,1920,10741.0],[9,1921,10498.0],[9,1922,8685.0],[9,1923,304547.0],[9,1924,159186.0],[9,1925,76369.0],[9,1926,28453.0],[9,1927,4162.0],[9,1928,103.0],[9,1929,9984.0],[9,1930,75137.0],[9,1931,54433.0],[9,1932,9759.0],[9,1933,271.0],[9,1934,1679.0],[9,1935,2.0],[9,1936,1470.0],[9,1937,1035570.0],[9,1938,4243.0],[9,1939,256486.0],[9,1940,845633.0],[9,1941,1688152.0],[9,1942,628844.0],[9,1943,89437.0],[9,1944,6928.0],[9,1945,38535.0],[9,1946,74656.0],[9,1947,46895.0],[9,1948,10216.0],[9,1949,112719.0],[9,1950,112796.0],[9,1951,143938.0],[9,1952,611214.0],[9,1953,218210.0],[9,1954,8676.0],[9,1955,61210.0],[9,1956,12714.0],[9,1957,55063.0],[9,1958,3889.0],[9,1959,110405.0],[9,1960,14141.0],[9,1961,4.0],[9,1962,146.0],[9,1963,4707.0],[9,1964,7604.0],[9,1965,14865.0],[9,1966,76605.0],[9,1967,12.0],[9,1968,1346.0],[9,1969,1124.0],[9,1970,11199.0],[9,1971,17868.0],[9,1972,15232.0],[9,1973,20773.0],[9,1974,373.0],[9,1975,53564.0],[9,1976,48747.0],[9,1977,88732.0],[9,1978,42858.0],[9,1979,62870.0],[9,1980,41550.0],[9,1981,159614.0],[9,1982,14.0],[9,1983,7069.0],[9,1984,52300.0],[9,1985,1841.0],[9,1986,26072.0],[9,1987,14756.0],[9,1988,54721.0],[9,1989,2.0],[9,1990,19569.0],[9,1991,92.0],[9,1992,991513.0],[9,1993,5889.0],[9,1994,368189.0],[9,1995,890.0],[9,1996,72.0],[9,1997,22.0],[9,1998,22943.0],[9,1999,39791.0],[9,2000,36636.0],[9,2001,11316.0],[9,2002,58152.0],[9,2003,61041.0],[9,2004,80943.0],[9,2005,26028.0],[9,2006,151968.0],[9,2007,8365.0],[9,2008,79557.0],[9,2009,63398.0],[9,2010,35499.0],[9,2011,7639.0],[9,2012,4065.0],[9,2013,119446.0],[9,2014,16376.0],[9,2015,12176.0],[9,2016,6909.0],[9,2017,73818.0],[9,2018,14016.0],[9,2019,8612.0],[9,2020,13860.0],[9,2021,14139.0],[9,2022,1048440.0],[9,2023,3415.0],[9,2024,8400.0],[9,2025,42603.0],[9,2026,1.0],[9,2027,43458.0],[9,2028,75628.0],[9,2029,20164.0],[9,2030,5630.0],[9,2031,6800.0],[9,2032,33424.0],[9,2033,15812.0],[9,2034,77948.0],[9,2035,15308.0],[9,2036,12923.0],[9,2037,21127.0],[9,2038,32340.0],[9,2039,12848.0],[9,2040,163029.0],[9,2042,162287.0],[9,2043,37.0],[9,2044,4323.0],[9,2045,5653.0],[9,2046,5584.0],[9,2047,2019.0],[9,2048,8643.0],[9,2049,2543.0],[9,2050,26924.0],[9,2051,6130.0],[10,0,59335.0],[10,1,11456.0],[10,2,306268.0],[10,3,7318.0],[10,4,332954.0],[10,5,30582.0],[10,6,19978.0],[10,7,37264.0],[10,8,9161.0],[10,9,40967.0],[10,10,5434.0],[10,11,121312.0],[10,12,28113.0],[10,13,410497.0],[10,14,4243.0],[10,15,58940.0],[10,16,8560.0],[10,17,12696.0],[10,18,23022.0],[10,19,74714.0],[10,20,68021.0],[10,21,32236.0],[10,22,650.0],[10,23,112698.0],[10,24,19702.0],[10,25,33587.0],[10,26,11780.0],[10,27,62821.0],[10,28,434263.0],[10,29,29641.0],[10,30,142350.0],[10,31,3802.0],[10,32,176361.0],[10,33,65285.0],[10,34,164184.0],[10,35,284.0],[10,36,65676.0],[10,37,22357.0],[10,38,123.0],[10,39,92018.0],[10,40,41138.0],[10,41,61384.0],[10,42,78581.0],[10,43,54323.0],[10,44,21505.0],[10,45,5511.0],[10,46,94640.0],[10,47,2308.0],[10,48,25517.0],[10,49,59564.0],[10,50,81124.0],[10,51,18939.0],[10,52,44645.0],[10,53,18527.0],[10,54,10894.0],[10,55,59272.0],[10,56,31926.0],[10,57,34008.0],[10,58,896773.0],[10,59,50450.0],[10,60,11089.0],[10,61,22329.0],[10,62,26054.0],[10,63,55995.0],[10,64,37335.0],[10,65,112500.0],[10,66,38665.0],[10,67,185376.0],[10,68,98419.0],[10,69,34251.0],[10,70,143471.0],[10,71,225.0],[10,72,21.0],[10,73,42869.0],[10,74,48593.0],[10,75,702.0],[10,76,42358.0],[10,77,29721.0],[10,78,4122.0],[10,79,39522.0],[10,81,32460.0],[10,82,223036.0],[10,83,92290.0],[10,84,50765.0],[10,85,18538.0],[10,86,18056.0],[10,87,31395.0],[10,88,9438.0],[10,89,124787.0],[10,90,2533.0],[10,91,24492.0],[10,92,152198.0],[10,93,22230.0],[10,94,6420.0],[10,95,18966.0],[10,96,6934.0],[10,97,141545.0],[10,98,87080.0],[10,99,12110.0],[10,100,16171.0],[10,101,2283.0],[10,102,42561.0],[10,103,105207.0],[10,104,7605.0],[10,105,269251.0],[10,106,329.0],[10,107,49355.0],[10,108,111942.0],[10,109,33442.0],[10,110,20278.0],[10,111,3774.0],[10,112,29510.0],[10,113,29724.0],[10,114,19877.0],[10,115,24400.0],[10,116,4915.0],[10,117,8273.0],[10,118,21516.0],[10,119,123779.0],[10,120,36910.0],[10,121,69093.0],[10,122,57376.0],[10,123,10231.0],[10,124,33786.0],[10,125,40368.0],[10,126,24272.0],[10,127,11060.0],[10,128,7324.0],[10,129,15870.0],[10,130,14375.0],[10,131,24351.0],[10,132,9992.0],[10,133,31112.0],[10,134,5686.0],[10,135,4732.0],[10,136,3715.0],[10,137,58000.0],[10,138,117529.0],[10,139,6285.0],[10,140,36702.0],[10,141,2372013.0],[10,142,54493.0],[10,143,35688.0],[10,144,15525.0],[10,145,11880.0],[10,146,111428.0],[10,147,38626.0],[10,148,283.0],[10,149,57193.0],[10,150,50366.0],[10,151,109953.0],[10,152,79027.0],[10,153,9134.0],[10,154,23964.0],[10,155,9448.0],[10,156,36678.0],[10,157,43459.0],[10,158,58441.0],[10,159,15057.0],[10,160,30707.0],[10,161,25554.0],[10,162,12684.0],[10,163,38398.0],[10,164,99765.0],[10,165,36.0],[10,166,28448.0],[10,167,31683.0],[10,168,30208.0],[10,169,6144.0],[10,170,77491.0],[10,171,55753.0],[10,172,99507.0],[10,173,102037.0],[10,174,107033.0],[10,175,10823.0],[10,176,9456.0],[10,177,5472.0],[10,178,29718.0],[10,180,42199.0],[10,181,23763.0],[10,182,9034.0],[10,183,21226.0],[10,184,202.0],[10,185,47569.0],[10,186,3996.0],[10,187,12661.0],[10,188,78116.0],[10,189,44063.0],[10,190,68031.0],[10,191,2273.0],[10,192,9710.0],[10,193,728.0],[10,194,40465.0],[10,195,27127.0],[10,196,18328.0],[10,197,18456.0],[10,198,62249.0],[10,199,34791.0],[10,200,38290.0],[10,201,186154.0],[10,202,12945.0],[10,203,34458.0],[10,204,2714.0],[10,205,13543.0],[10,206,1794.0],[10,207,78070.0],[10,208,14660.0],[10,209,262241.0],[10,210,38988.0],[10,211,40118.0],[10,212,31083.0],[10,213,35390.0],[10,214,1589.0],[10,215,82865.0],[10,216,5705.0],[10,217,8691.0],[10,218,1676.0],[10,219,30612.0],[10,220,42692.0],[10,221,45281.0],[10,222,3132.0],[10,223,56146.0],[10,224,16560.0],[10,225,82822.0],[10,226,20314.0],[10,227,1665.0],[10,228,13710.0],[10,229,45957.0],[10,230,189276.0],[10,231,33570.0],[10,233,18921.0],[10,234,25305.0],[10,235,12882.0],[10,236,435.0],[10,237,8182.0],[10,238,17190.0],[10,239,26995.0],[10,240,3026.0],[10,241,32733.0],[10,242,55809.0],[10,243,8892.0],[10,244,48595.0],[10,245,26153.0],[10,246,6635.0],[10,247,1831.0],[10,248,33669.0],[10,249,232192.0],[10,250,57087.0],[10,251,143.0],[10,252,13807.0],[10,253,4313.0],[10,254,43621.0],[10,255,132710.0],[10,256,10545.0],[10,257,14389.0],[10,258,17432.0],[10,259,190052.0],[10,260,144033.0],[10,261,101956.0],[10,262,46897.0],[10,263,45529.0],[10,264,28734.0],[10,265,21717.0],[10,266,11064.0],[10,267,46991.0],[10,268,17337.0],[10,269,80627.0],[10,270,56039.0],[10,271,56217.0],[10,272,45039.0],[10,273,15714.0],[10,274,15419.0],[10,275,10668.0],[10,276,20497.0],[10,277,689915.0],[10,278,4849.0],[10,280,6212.0],[10,281,68546.0],[10,282,54388.0],[10,283,71846.0],[10,284,27682.0],[10,285,84447.0],[10,286,199690.0],[10,287,4187.0],[10,288,202.0],[10,289,32553.0],[10,290,13118.0],[10,291,8414.0],[10,292,222524.0],[10,293,13890.0],[10,294,21818.0],[10,295,108586.0],[10,296,29964.0],[10,297,21027.0],[10,298,88175.0],[10,299,12806.0],[10,300,38317.0],[10,301,96663.0],[10,302,320979.0],[10,303,10243.0],[10,304,106185.0],[10,305,18030.0],[10,306,46437.0],[10,307,32410.0],[10,309,5669.0],[10,310,646438.0],[10,311,53899.0],[10,312,29130.0],[10,313,145384.0],[10,314,15054.0],[10,315,36525.0],[10,316,28293.0],[10,317,59132.0],[10,318,27.0],[10,319,409474.0],[10,320,5166.0],[10,321,26023.0],[10,322,8850.0],[10,323,790343.0],[10,324,41692.0],[10,325,67002.0],[10,326,107141.0],[10,327,17297.0],[10,328,453559.0],[10,329,12760.0],[10,330,30148.0],[10,331,32108.0],[10,332,123050.0],[10,333,14768.0],[10,334,453.0],[10,335,24170.0],[10,336,2835.0],[10,337,13991.0],[10,338,2273.0],[10,339,77.0],[10,340,23026.0],[10,341,55367.0],[10,342,4957.0],[10,343,155034.0],[10,344,26046.0],[10,345,99780.0],[10,346,28470.0],[10,347,17538.0],[10,348,29743.0],[10,349,55634.0],[10,350,11698.0],[10,351,37882.0],[10,352,11998.0],[10,353,51990.0],[10,354,28135.0],[10,355,899.0],[10,356,22926.0],[10,357,691.0],[10,358,11986.0],[10,359,94650.0],[10,360,52335.0],[10,361,51350.0],[10,362,9250.0],[10,363,59892.0],[10,364,13937.0],[10,365,7027.0],[10,366,32283.0],[10,367,33611.0],[10,368,26362.0],[10,369,83731.0],[10,370,21711.0],[10,371,19842.0],[10,372,15940.0],[10,373,11263.0],[10,374,7680.0],[10,375,59301.0],[10,376,119450.0],[10,377,87478.0],[10,378,39040.0],[10,379,75170.0],[10,380,9568.0],[10,381,38719.0],[10,382,5854.0],[10,383,83161.0],[10,384,42171.0],[10,385,38125.0],[10,386,55573.0],[10,387,22441.0],[10,388,1200.0],[10,389,6134.0],[10,390,4736.0],[10,391,327599.0],[10,392,1440.0],[10,393,654.0],[10,394,58782.0],[10,395,2487.0],[10,396,20064.0],[10,397,180133.0],[10,398,37403.0],[10,399,4350.0],[10,400,1078.0],[10,401,25520.0],[10,402,9105.0],[10,403,50477.0],[10,404,36931.0],[10,405,39781.0],[10,406,28669.0],[10,407,10252.0],[10,408,7535.0],[10,409,101369.0],[10,410,759.0],[10,411,5963.0],[10,412,32534.0],[10,413,19840.0],[10,414,22586.0],[10,415,79227.0],[10,416,7074.0],[10,417,56328.0],[10,418,3073.0],[10,419,36231.0],[10,420,5964.0],[10,421,200953.0],[10,422,21578.0],[10,423,20072.0],[10,424,23024.0],[10,425,4876.0],[10,426,94355.0],[10,427,63471.0],[10,428,27168.0],[10,429,13983.0],[10,430,29941.0],[10,431,53627.0],[10,432,85116.0],[10,433,16384.0],[10,434,76568.0],[10,435,14870.0],[10,436,4993.0],[10,437,696.0],[10,438,44270.0],[10,439,41003.0],[10,440,74418.0],[10,441,29557.0],[10,442,64660.0],[10,443,16228.0],[10,444,40119.0],[10,446,13415.0],[10,447,32120.0],[10,448,27125.0],[10,449,12115.0],[10,450,20.0],[10,451,34597.0],[10,452,50892.0],[10,453,17696.0],[10,454,51300.0],[10,455,20235.0],[10,456,41836.0],[10,457,19677.0],[10,458,17164.0],[10,459,82760.0],[10,460,14377.0],[10,461,27280.0],[10,462,33927.0],[10,463,62535.0],[10,464,50720.0],[10,465,36673.0],[10,466,10260.0],[10,467,121.0],[10,468,25.0],[10,469,37163.0],[10,470,5428.0],[10,471,11075.0],[10,472,17750.0],[10,473,6638.0],[10,474,50137.0],[10,475,524677.0],[10,476,341.0],[10,477,22966.0],[10,478,199747.0],[10,479,87706.0],[10,480,65924.0],[10,481,5703.0],[10,482,56970.0],[10,483,217.0],[10,484,25.0],[10,485,96.0],[10,486,3734.0],[10,487,12887.0],[10,488,54333.0],[10,489,60534.0],[10,490,24209.0],[10,491,7324.0],[10,492,349.0],[10,493,17562.0],[10,494,182670.0],[10,495,41074.0],[10,496,39430.0],[10,497,42972.0],[10,498,40383.0],[10,499,2436.0],[10,500,42419.0],[10,501,28339.0],[10,502,21732.0],[10,503,39127.0],[10,504,45243.0],[10,505,45997.0],[10,506,36502.0],[10,507,2575.0],[10,508,45411.0],[10,509,91375.0],[10,510,40824.0],[10,511,31587.0],[10,512,35692.0],[10,513,17479.0],[10,514,25624.0],[10,515,30375.0],[10,516,137230.0],[10,517,26244.0],[10,518,11986.0],[10,519,29532.0],[10,520,43229.0],[10,521,10407.0],[10,522,28685.0],[10,524,5849.0],[10,525,11666.0],[10,526,228873.0],[10,527,5469.0],[10,528,17021.0],[10,529,15045.0],[10,530,104936.0],[10,531,8250.0],[10,532,13551.0],[10,533,243666.0],[10,534,72028.0],[10,535,31313.0],[10,536,25908.0],[10,537,11232.0],[10,538,277351.0],[10,539,21146.0],[10,540,63713.0],[10,541,2193.0],[10,542,34394.0],[10,543,80511.0],[10,544,355863.0],[10,545,36344.0],[10,546,20014.0],[10,547,12134.0],[10,548,62210.0],[10,549,11413.0],[10,550,27955.0],[10,551,45386.0],[10,552,3949.0],[10,553,10908.0],[10,554,9842.0],[10,555,199732.0],[10,556,4571.0],[10,557,13564.0],[10,558,26816.0],[10,559,6340.0],[10,560,20861.0],[10,561,23037.0],[10,562,5981.0],[10,563,7144.0],[10,564,29110.0],[10,565,234.0],[10,566,51334.0],[10,567,10293.0],[10,568,392.0],[10,569,27586.0],[10,570,30904.0],[10,571,12210.0],[10,572,46445.0],[10,573,58381.0],[10,574,9312.0],[10,575,10658.0],[10,576,101021.0],[10,577,60054.0],[10,578,21024.0],[10,579,30665.0],[10,580,30846.0],[10,581,13.0],[10,582,9515.0],[10,583,94928.0],[10,584,19929.0],[10,585,18188.0],[10,586,9124.0],[10,587,18145.0],[10,588,5653.0],[10,589,297857.0],[10,590,57338.0],[10,591,14389.0],[10,592,26341.0],[10,593,274367.0],[10,594,109675.0],[10,595,14235.0],[10,596,8612.0],[10,597,6100.0],[10,598,38238.0],[10,599,46172.0],[10,600,44011.0],[10,601,13159.0],[10,602,13541.0],[10,603,33872.0],[10,604,60034.0],[10,605,21816.0],[10,606,35080.0],[10,607,908952.0],[10,608,14441.0],[10,609,35099.0],[10,610,73562.0],[10,611,31594.0],[10,612,22701.0],[10,613,143565.0],[10,614,32063.0],[10,615,178356.0],[10,616,4941.0],[10,617,66114.0],[10,618,33896.0],[10,619,35000.0],[10,620,12526.0],[10,621,3570.0],[10,622,5885.0],[10,623,21318.0],[10,624,21469.0],[10,625,587.0],[10,626,64084.0],[10,627,16162.0],[10,628,34792.0],[10,629,30504.0],[10,630,23908.0],[10,631,22859.0],[10,632,54229.0],[10,633,17517.0],[10,634,27193.0],[10,635,33343.0],[10,636,135068.0],[10,637,8682.0],[10,638,15098.0],[10,639,9454.0],[10,640,21385.0],[10,641,13851.0],[10,642,7312.0],[10,643,10088.0],[10,644,3852.0],[10,645,552.0],[10,646,2622.0],[10,647,239.0],[10,648,23.0],[10,649,150.0],[10,650,4828.0],[10,651,4566.0],[10,652,4148.0],[10,653,23165.0],[10,654,4042.0],[10,655,21849.0],[10,656,27699.0],[10,657,39088.0],[10,658,5639.0],[10,659,34373.0],[10,660,14657.0],[10,661,77150.0],[10,662,38457.0],[10,663,93379.0],[10,664,6007.0],[10,665,287993.0],[10,666,297245.0],[10,667,26472.0],[10,668,477627.0],[10,669,5682.0],[10,670,16257.0],[10,671,10109.0],[10,672,2239.0],[10,673,44521.0],[10,674,11740.0],[10,675,25501.0],[10,676,13966.0],[10,677,7094.0],[10,678,56767.0],[10,679,36590.0],[10,680,51513.0],[10,681,9297.0],[10,682,106931.0],[10,683,62087.0],[10,684,46070.0],[10,685,34249.0],[10,686,75481.0],[10,687,20182.0],[10,688,26133.0],[10,689,69983.0],[10,690,322.0],[10,691,1763.0],[10,692,25489.0],[10,693,8828.0],[10,694,26539.0],[10,695,45939.0],[10,696,14261.0],[10,697,39841.0],[10,698,15103.0],[10,699,3282.0],[10,700,6375.0],[10,701,18263.0],[10,702,21701.0],[10,703,265206.0],[10,704,70660.0],[10,705,51929.0],[10,706,198.0],[10,707,2700.0],[10,708,2465.0],[10,709,30014.0],[10,710,90300.0],[10,711,5985.0],[10,712,44297.0],[10,713,29780.0],[10,714,12300.0],[10,715,20310.0],[10,716,63422.0],[10,717,2893.0],[10,718,45856.0],[10,719,37835.0],[10,720,820968.0],[10,721,52864.0],[10,722,13249.0],[10,723,16539.0],[10,724,13813.0],[10,725,12819.0],[10,727,688.0],[10,728,16816.0],[10,729,50511.0],[10,730,35442.0],[10,731,614.0],[10,732,1526.0],[10,733,90756.0],[10,734,20331.0],[10,735,8179.0],[10,736,35237.0],[10,737,7358.0],[10,738,1459.0],[10,740,103783.0],[10,741,37697.0],[10,742,1450.0],[10,743,38206.0],[10,744,9031.0],[10,745,21201.0],[10,746,38858.0],[10,747,3604.0],[10,748,16243.0],[10,749,14761.0],[10,750,27652.0],[10,751,71033.0],[10,752,90.0],[10,753,286995.0],[10,754,210.0],[10,755,22.0],[10,756,11777.0],[10,757,794.0],[10,758,50.0],[10,760,9117.0],[10,761,18348.0],[10,762,414.0],[10,763,413686.0],[10,764,217.0],[10,765,84550.0],[10,766,212919.0],[10,767,64047.0],[10,768,16475.0],[10,769,56.0],[10,770,48652.0],[10,771,13764.0],[10,772,1960.0],[10,773,2545.0],[10,774,237446.0],[10,775,8229.0],[10,776,75731.0],[10,778,11724.0],[10,780,5969.0],[10,781,130830.0],[10,782,15540.0],[10,783,1055.0],[10,784,1740.0],[10,785,7536.0],[10,786,4928.0],[10,787,4110.0],[10,788,214545.0],[10,789,13266.0],[10,790,1808.0],[10,791,209.0],[10,792,22934.0],[10,793,498.0],[10,794,1164.0],[10,795,46477.0],[10,796,92474.0],[10,797,533248.0],[10,798,16.0],[10,799,92.0],[10,800,1609.0],[10,801,31297.0],[10,802,262878.0],[10,803,76282.0],[10,804,33060.0],[10,805,84.0],[10,806,5523.0],[10,807,8274.0],[10,809,7437.0],[10,810,2709.0],[10,811,20916.0],[10,812,35357.0],[10,813,30.0],[10,814,40.0],[10,815,25137.0],[10,816,309.0],[10,817,191928.0],[10,818,326.0],[10,819,22299.0],[10,820,33531.0],[10,821,38548.0],[10,822,85491.0],[10,823,80970.0],[10,824,75263.0],[10,825,48.0],[10,826,56267.0],[10,827,14324.0],[10,828,2487.0],[10,829,72723.0],[10,830,146.0],[10,831,37565.0],[10,832,648.0],[10,833,261.0],[10,834,85.0],[10,835,112562.0],[10,836,21284.0],[10,837,2362.0],[10,838,55932.0],[10,839,12939.0],[10,840,57989.0],[10,841,38143.0],[10,842,21198.0],[10,843,1364.0],[10,844,1027.0],[10,846,29.0],[10,847,104892.0],[10,848,33257.0],[10,849,2017.0],[10,850,35205.0],[10,852,1164.0],[10,853,166519.0],[10,854,62396.0],[10,855,517.0],[10,856,788.0],[10,857,634.0],[10,858,2187.0],[10,859,18525.0],[10,860,22862.0],[10,861,11394.0],[10,862,11126.0],[10,863,37.0],[10,864,9715.0],[10,865,80.0],[10,866,22417.0],[10,867,49845.0],[10,868,56573.0],[10,869,93460.0],[10,870,13394.0],[10,871,212.0],[10,872,2156.0],[10,873,254.0],[10,874,19186.0],[10,875,395139.0],[10,876,58642.0],[10,877,360761.0],[10,878,14635.0],[10,879,21323.0],[10,880,167.0],[10,881,920.0],[10,882,101.0],[10,883,29603.0],[10,884,10727.0],[10,885,52749.0],[10,886,46985.0],[10,887,12181.0],[10,888,30177.0],[10,889,62829.0],[10,890,622848.0],[10,891,494.0],[10,892,45559.0],[10,893,17460.0],[10,894,25286.0],[10,895,171.0],[10,896,624.0],[10,897,43067.0],[10,898,61.0],[10,899,31.0],[10,900,35959.0],[10,901,60908.0],[10,902,94661.0],[10,903,385.0],[10,905,6053.0],[10,906,40243.0],[10,907,28882.0],[10,908,227165.0],[10,909,74792.0],[10,910,77636.0],[10,911,29677.0],[10,912,3003.0],[10,913,18259.0],[10,914,18840.0],[10,915,46797.0],[10,916,8113.0],[10,917,19645.0],[10,918,1227.0],[10,919,9737.0],[10,920,34451.0],[10,921,31514.0],[10,922,33878.0],[10,923,20368.0],[10,924,22158.0],[10,925,6206.0],[10,926,1585.0],[10,927,39475.0],[10,928,4526.0],[10,930,194.0],[10,931,43303.0],[10,932,15300.0],[10,933,6546.0],[10,934,103968.0],[10,935,36.0],[10,936,940.0],[10,937,47590.0],[10,938,22741.0],[10,939,22339.0],[10,940,42384.0],[10,941,19640.0],[10,942,1432.0],[10,943,55650.0],[10,944,72758.0],[10,945,54828.0],[10,946,20575.0],[10,947,41147.0],[10,948,118822.0],[10,949,114559.0],[10,951,1097.0],[10,952,132906.0],[10,953,447.0],[10,954,35872.0],[10,955,59702.0],[10,956,1124.0],[10,957,765.0],[10,958,12385.0],[10,959,1701.0],[10,960,87542.0],[10,961,34534.0],[10,962,16758.0],[10,963,41583.0],[10,964,2292.0],[10,966,12393.0],[10,967,54080.0],[10,968,167215.0],[10,969,12977.0],[10,970,9145.0],[10,971,46.0],[10,972,27830.0],[10,973,49492.0],[10,974,1661.0],[10,975,61267.0],[10,976,29710.0],[10,977,32944.0],[10,978,160644.0],[10,979,22291.0],[10,980,74519.0],[10,981,9864.0],[10,982,4375.0],[10,983,36238.0],[10,984,69994.0],[10,985,4731.0],[10,986,78050.0],[10,987,15186.0],[10,988,20844.0],[10,989,4473.0],[10,990,231876.0],[10,992,7562.0],[10,993,106114.0],[10,994,51131.0],[10,995,14379.0],[10,996,7448.0],[10,997,23232.0],[10,998,47482.0],[10,999,56481.0],[10,1000,60698.0],[10,1001,26.0],[10,1002,18462.0],[10,1003,25233.0],[10,1004,999.0],[10,1005,95789.0],[10,1006,46563.0],[10,1007,73075.0],[10,1008,893.0],[10,1009,27.0],[10,1010,34582.0],[10,1011,26082.0],[10,1012,14896.0],[10,1013,22143.0],[10,1014,17612.0],[10,1015,17195.0],[10,1016,22140.0],[10,1017,2400.0],[10,1018,21113.0],[10,1019,389838.0],[10,1020,2706.0],[10,1021,31246.0],[10,1022,94.0],[10,1023,211.0],[10,1024,88522.0],[10,1025,6807.0],[10,1026,13766.0],[10,1027,8330.0],[10,1028,710.0],[10,1029,10083.0],[10,1030,15463.0],[10,1031,7670.0],[10,1032,10438.0],[10,1033,13683.0],[10,1034,747612.0],[10,1035,1105.0],[10,1036,26944.0],[10,1037,7370.0],[10,1038,1368.0],[10,1039,56228.0],[10,1040,12156.0],[10,1041,16632.0],[10,1042,5715.0],[10,1044,90381.0],[10,1045,11240.0],[10,1046,8732.0],[10,1047,4894.0],[10,1048,15193.0],[10,1049,45037.0],[10,1050,8145.0],[10,1051,29883.0],[10,1052,9842.0],[10,1053,574.0],[10,1054,41556.0],[10,1055,56808.0],[10,1056,44470.0],[10,1057,267.0],[10,1058,35876.0],[10,1059,4400.0],[10,1060,20.0],[10,1061,23816.0],[10,1062,4559.0],[10,1063,30639.0],[10,1064,2942.0],[10,1065,35501.0],[10,1066,3858.0],[10,1067,7290.0],[10,1068,24756.0],[10,1069,790.0],[10,1070,1836.0],[10,1071,45897.0],[10,1072,42598.0],[10,1073,9718.0],[10,1074,14049.0],[10,1075,27695.0],[10,1076,13293.0],[10,1077,24468.0],[10,1078,5351.0],[10,1079,35637.0],[10,1080,18526.0],[10,1083,73.0],[10,1084,5266.0],[10,1085,4477.0],[10,1086,2261.0],[10,1087,11843.0],[10,1088,6712.0],[10,1089,9309.0],[10,1090,1976.0],[10,1091,9969.0],[10,1092,59166.0],[10,1093,57.0],[10,1094,25768.0],[10,1095,36200.0],[10,1096,176.0],[10,1097,3.0],[10,1098,3861.0],[10,1099,17117.0],[10,1100,641.0],[10,1101,10541.0],[10,1102,15240.0],[10,1103,5042.0],[10,1106,7348.0],[10,1107,360958.0],[10,1108,18481.0],[10,1109,16166.0],[10,1110,13738.0],[10,1111,26965.0],[10,1112,10396.0],[10,1113,266050.0],[10,1114,110616.0],[10,1115,2206.0],[10,1116,28838.0],[10,1117,78352.0],[10,1118,18240.0],[10,1119,3798.0],[10,1120,9607.0],[10,1121,28767.0],[10,1122,5307.0],[10,1123,45855.0],[10,1124,8603.0],[10,1125,3766.0],[10,1126,2999.0],[10,1127,1716.0],[10,1128,11531.0],[10,1129,15475.0],[10,1130,4352.0],[10,1131,46112.0],[10,1132,373.0],[10,1133,15624.0],[10,1134,16491.0],[10,1135,11720.0],[10,1136,8590.0],[10,1137,2450.0],[10,1138,6949.0],[10,1139,26701.0],[10,1140,9982.0],[10,1141,2377.0],[10,1142,8857.0],[10,1143,1030.0],[10,1144,1478.0],[10,1145,20369.0],[10,1146,11562.0],[10,1147,40332.0],[10,1148,17045.0],[10,1149,106.0],[10,1150,11864.0],[10,1151,1581.0],[10,1152,29151.0],[10,1153,13007.0],[10,1154,10835.0],[10,1155,2846.0],[10,1156,3836.0],[10,1157,9000.0],[10,1158,5473.0],[10,1159,244.0],[10,1160,1962.0],[10,1161,51850.0],[10,1162,1578.0],[10,1163,2932.0],[10,1164,945.0],[10,1165,16509.0],[10,1166,28967.0],[10,1167,2331.0],[10,1168,9096.0],[10,1169,852286.0],[10,1170,38981.0],[10,1171,12563.0],[10,1172,1527.0],[10,1173,10115.0],[10,1174,39188.0],[10,1175,10722.0],[10,1176,239.0],[10,1177,4565.0],[10,1178,43574.0],[10,1179,16595.0],[10,1180,17434.0],[10,1181,4539.0],[10,1182,7901.0],[10,1183,390.0],[10,1184,10.0],[10,1185,5704.0],[10,1186,13333.0],[10,1187,11852.0],[10,1188,2234.0],[10,1189,15704.0],[10,1190,18882.0],[10,1191,6756.0],[10,1192,16948.0],[10,1193,32443.0],[10,1194,25.0],[10,1195,5125.0],[10,1196,8942.0],[10,1197,17896.0],[10,1198,3414.0],[10,1199,10116.0],[10,1200,18610.0],[10,1201,5286.0],[10,1202,28279.0],[10,1203,65268.0],[10,1204,3192.0],[10,1205,5802.0],[10,1206,8468.0],[10,1207,1232.0],[10,1208,11749.0],[10,1209,15.0],[10,1210,461.0],[10,1211,22481.0],[10,1212,204.0],[10,1213,6774.0],[10,1214,4699.0],[10,1215,118.0],[10,1216,13555.0],[10,1217,14590.0],[10,1219,35975.0],[10,1220,30385.0],[10,1221,24622.0],[10,1222,94.0],[10,1223,19.0],[10,1224,32129.0],[10,1225,7620.0],[10,1226,14003.0],[10,1227,2460.0],[10,1228,19162.0],[10,1229,2852.0],[10,1230,12259.0],[10,1231,11439.0],[10,1232,107717.0],[10,1233,1556.0],[10,1234,20077.0],[10,1235,131.0],[10,1236,4225.0],[10,1237,158.0],[10,1238,15787.0],[10,1239,11808.0],[10,1240,3778.0],[10,1241,24939.0],[10,1242,2765.0],[10,1243,19821.0],[10,1244,18868.0],[10,1245,8294.0],[10,1246,1352.0],[10,1247,28694.0],[10,1248,2735.0],[10,1249,234.0],[10,1250,2284.0],[10,1251,13320.0],[10,1252,6018.0],[10,1253,13745.0],[10,1254,590.0],[10,1255,3208.0],[10,1256,6128.0],[10,1257,4505.0],[10,1258,32685.0],[10,1259,10820.0],[10,1260,15358.0],[10,1261,161.0],[10,1262,10905.0],[10,1263,6789.0],[10,1264,71063.0],[10,1265,1477.0],[10,1266,3604.0],[10,1267,12407.0],[10,1268,36252.0],[10,1269,2354.0],[10,1270,4.0],[10,1271,1100.0],[10,1272,10024.0],[10,1273,4834.0],[10,1274,15815.0],[10,1275,554.0],[10,1276,17415.0],[10,1277,16895.0],[10,1278,14665.0],[10,1279,12266.0],[10,1280,30668.0],[10,1281,1241.0],[10,1282,10323.0],[10,1283,1597.0],[10,1284,241.0],[10,1285,2940.0],[10,1286,7034.0],[10,1287,81771.0],[10,1288,47706.0],[10,1289,1.0],[10,1290,1951.0],[10,1291,1605.0],[10,1292,33526.0],[10,1293,27778.0],[10,1294,4924.0],[10,1295,5703.0],[10,1296,3358.0],[10,1297,39875.0],[10,1298,100037.0],[10,1299,16878.0],[10,1300,7225.0],[10,1301,15454.0],[10,1302,7399.0],[10,1303,23880.0],[10,1304,8917.0],[10,1305,4063.0],[10,1306,10227.0],[10,1307,4404.0],[10,1308,1674.0],[10,1309,35721.0],[10,1310,3474.0],[10,1311,10791.0],[10,1312,1789.0],[10,1313,3016.0],[10,1314,14973.0],[10,1315,4337.0],[10,1316,35671.0],[10,1317,6750.0],[10,1318,7540.0],[10,1319,2200.0],[10,1320,8930.0],[10,1321,266307.0],[10,1322,1219.0],[10,1323,4994.0],[10,1324,1124.0],[10,1325,30919.0],[10,1326,7067.0],[10,1327,29857.0],[10,1328,6895.0],[10,1329,178169.0],[10,1330,38935.0],[10,1331,1240.0],[10,1332,253.0],[10,1333,17691.0],[10,1334,2618.0],[10,1335,2572.0],[10,1336,90248.0],[10,1337,2965.0],[10,1338,6425.0],[10,1339,58209.0],[10,1340,16842.0],[10,1341,8284.0],[10,1342,15991.0],[10,1343,2111.0],[10,1344,13544.0],[10,1345,3831.0],[10,1346,82863.0],[10,1347,3465.0],[10,1348,13724.0],[10,1349,5628.0],[10,1350,20161.0],[10,1351,5428.0],[10,1353,1404.0],[10,1354,54354.0],[10,1355,20956.0],[10,1356,22146.0],[10,1357,16187.0],[10,1358,3843.0],[10,1359,31358.0],[10,1360,9087.0],[10,1361,26754.0],[10,1362,8.0],[10,1363,75836.0],[10,1364,97.0],[10,1365,8369.0],[10,1366,8144.0],[10,1367,854.0],[10,1368,11411.0],[10,1369,43883.0],[10,1370,53998.0],[10,1371,30000.0],[10,1372,3848.0],[10,1373,64785.0],[10,1374,3833.0],[10,1375,11217.0],[10,1376,5706.0],[10,1377,101808.0],[10,1378,15612.0],[10,1379,238.0],[10,1380,19.0],[10,1381,837.0],[10,1382,7753.0],[10,1383,169.0],[10,1385,7597.0],[10,1386,6595.0],[10,1387,1953.0],[10,1388,42748.0],[10,1389,8818.0],[10,1390,43374.0],[10,1391,3680.0],[10,1392,5949.0],[10,1393,2514.0],[10,1394,21558.0],[10,1395,10878.0],[10,1396,71379.0],[10,1397,1909.0],[10,1398,27058.0],[10,1399,6438.0],[10,1401,17187.0],[10,1402,276.0],[10,1403,3160.0],[10,1404,31017.0],[10,1405,23802.0],[10,1406,11335.0],[10,1407,2563.0],[10,1408,29966.0],[10,1409,3567.0],[10,1410,5904.0],[10,1411,8170.0],[10,1412,25624.0],[10,1413,9338.0],[10,1414,19115.0],[10,1415,23938.0],[10,1416,4457.0],[10,1417,4528.0],[10,1418,9859.0],[10,1419,6043.0],[10,1420,18812.0],[10,1421,19513.0],[10,1422,14285.0],[10,1423,6086.0],[10,1424,12895.0],[10,1425,5249.0],[10,1426,34548.0],[10,1427,102.0],[10,1428,38822.0],[10,1429,130074.0],[10,1430,29689.0],[10,1431,10778.0],[10,1432,4484.0],[10,1433,572.0],[10,1434,9597.0],[10,1435,6993.0],[10,1436,135230.0],[10,1438,497.0],[10,1439,50893.0],[10,1440,71.0],[10,1441,20264.0],[10,1442,13528.0],[10,1443,43788.0],[10,1444,1424.0],[10,1445,96.0],[10,1446,13013.0],[10,1447,16138.0],[10,1448,12703.0],[10,1449,30668.0],[10,1450,8003.0],[10,1451,4338.0],[10,1452,15265.0],[10,1453,2973.0],[10,1454,26455.0],[10,1455,75.0],[10,1456,4352.0],[10,1457,16014.0],[10,1458,8265.0],[10,1459,5251.0],[10,1460,55206.0],[10,1461,2646.0],[10,1462,15764.0],[10,1463,1108.0],[10,1464,20394.0],[10,1465,7580.0],[10,1466,108654.0],[10,1467,9848.0],[10,1468,9245.0],[10,1469,17633.0],[10,1470,1571.0],[10,1471,40922.0],[10,1472,4905.0],[10,1473,16897.0],[10,1474,9911.0],[10,1475,194.0],[10,1476,58458.0],[10,1477,67365.0],[10,1478,5575.0],[10,1479,23427.0],[10,1480,1504.0],[10,1481,1668.0],[10,1482,123.0],[10,1483,2523.0],[10,1484,7716.0],[10,1485,12951.0],[10,1486,5502.0],[10,1487,21349.0],[10,1488,7.0],[10,1489,11311.0],[10,1490,17182.0],[10,1491,8702.0],[10,1492,10904.0],[10,1493,19.0],[10,1494,12078.0],[10,1495,22182.0],[10,1496,935.0],[10,1497,52926.0],[10,1498,5724.0],[10,1499,8532.0],[10,1500,6122.0],[10,1501,1073.0],[10,1502,26971.0],[10,1503,7588.0],[10,1504,33664.0],[10,1505,20116.0],[10,1506,31795.0],[10,1507,22347.0],[10,1508,6294.0],[10,1509,120.0],[10,1510,162.0],[10,1511,10233.0],[10,1512,706.0],[10,1513,5568.0],[10,1514,4374.0],[10,1515,24002.0],[10,1516,542173.0],[10,1517,97.0],[10,1518,3479.0],[10,1519,180068.0],[10,1520,11110.0],[10,1521,2999.0],[10,1522,41267.0],[10,1523,141.0],[10,1525,100.0],[10,1526,864.0],[10,1527,824.0],[10,1528,26055.0],[10,1529,16649.0],[10,1530,22.0],[10,1531,5626.0],[10,1532,41641.0],[10,1533,7280.0],[10,1534,25114.0],[10,1535,8251.0],[10,1536,25536.0],[10,1537,2257.0],[10,1538,9543.0],[10,1539,38838.0],[10,1540,3535.0],[10,1541,42777.0],[10,1542,866.0],[10,1543,55913.0],[10,1544,23533.0],[10,1545,739.0],[10,1546,39865.0],[10,1547,79269.0],[10,1548,6707.0],[10,1549,6946.0],[10,1550,14087.0],[10,1551,21408.0],[10,1552,7023.0],[10,1553,25873.0],[10,1554,12460.0],[10,1555,3341.0],[10,1556,48699.0],[10,1557,20217.0],[10,1558,2453.0],[10,1559,9618.0],[10,1561,3604.0],[10,1562,3625.0],[10,1563,120673.0],[10,1564,3980.0],[10,1565,19286.0],[10,1566,5889.0],[10,1567,17511.0],[10,1568,747.0],[10,1569,17103.0],[10,1570,290351.0],[10,1571,27893.0],[10,1572,15712.0],[10,1573,8830.0],[10,1574,7383.0],[10,1575,32640.0],[10,1576,13686.0],[10,1577,45709.0],[10,1578,1392.0],[10,1579,5979.0],[10,1580,53203.0],[10,1581,142418.0],[10,1582,4952.0],[10,1583,16887.0],[10,1584,4974.0],[10,1585,22462.0],[10,1586,4308.0],[10,1587,19906.0],[10,1588,23225.0],[10,1589,491.0],[10,1590,11859.0],[10,1591,5141.0],[10,1592,40776.0],[10,1593,2902.0],[10,1594,18549.0],[10,1595,19253.0],[10,1596,935.0],[10,1597,62845.0],[10,1598,18925.0],[10,1599,3764.0],[10,1600,17567.0],[10,1601,12671.0],[10,1602,31.0],[10,1603,33.0],[10,1604,16792.0],[10,1605,4715.0],[10,1606,116.0],[10,1607,41.0],[10,1608,69232.0],[10,1609,2476.0],[10,1610,23914.0],[10,1611,42379.0],[10,1612,8038.0],[10,1613,15881.0],[10,1614,35454.0],[10,1615,7611.0],[10,1616,12671.0],[10,1617,11232.0],[10,1618,56961.0],[10,1619,1884.0],[10,1620,4.0],[10,1621,2122.0],[10,1622,107004.0],[10,1623,15466.0],[10,1624,7226.0],[10,1625,17679.0],[10,1626,10557.0],[10,1627,3732.0],[10,1628,42687.0],[10,1629,21135.0],[10,1630,38649.0],[10,1631,17951.0],[10,1632,22372.0],[10,1633,14828.0],[10,1634,4364.0],[10,1635,655.0],[10,1636,1409.0],[10,1637,11925.0],[10,1638,17056.0],[10,1639,22880.0],[10,1640,4495.0],[10,1641,47309.0],[10,1642,45347.0],[10,1643,8679.0],[10,1644,1027.0],[10,1645,140898.0],[10,1646,4059.0],[10,1647,14706.0],[10,1648,10060.0],[10,1649,14536.0],[10,1650,16837.0],[10,1651,30801.0],[10,1652,35158.0],[10,1653,152.0],[10,1654,2628.0],[10,1655,10692.0],[10,1656,501.0],[10,1657,2489.0],[10,1658,2355.0],[10,1659,5918.0],[10,1660,55863.0],[10,1661,23420.0],[10,1662,153.0],[10,1663,16585.0],[10,1664,490.0],[10,1665,5979.0],[10,1666,22202.0],[10,1667,17083.0],[10,1668,12262.0],[10,1669,16727.0],[10,1670,17690.0],[10,1671,7717.0],[10,1672,29633.0],[10,1673,2429.0],[10,1674,11049.0],[10,1675,2311.0],[10,1676,5905.0],[10,1677,14356.0],[10,1678,5026.0],[10,1679,4.0],[10,1680,756.0],[10,1681,172.0],[10,1682,1.0],[10,1683,25.0],[10,1684,2954.0],[10,1685,2382.0],[10,1686,11254.0],[10,1687,2004.0],[10,1688,5492.0],[10,1689,6923.0],[10,1690,33065.0],[10,1691,6852.0],[10,1692,21790.0],[10,1693,29226.0],[10,1694,79531.0],[10,1695,5209.0],[10,1696,9942.0],[10,1697,4344.0],[10,1698,21654.0],[10,1699,166608.0],[10,1700,9175.0],[10,1701,710737.0],[10,1702,3015.0],[10,1703,2060.0],[10,1704,179.0],[10,1705,85.0],[10,1706,21375.0],[10,1707,9500.0],[10,1708,16427.0],[10,1709,6381.0],[10,1710,2031.0],[10,1711,12945.0],[10,1712,11236.0],[10,1713,23414.0],[10,1714,3410.0],[10,1715,3061.0],[10,1716,21960.0],[10,1717,19044.0],[10,1718,49096.0],[10,1719,32494.0],[10,1720,16323.0],[10,1721,7573.0],[10,1722,19985.0],[10,1723,174.0],[10,1724,2472.0],[10,1725,6454.0],[10,1726,3904.0],[10,1727,10125.0],[10,1728,574.0],[10,1729,2402.0],[10,1730,7703.0],[10,1731,7469.0],[10,1732,3252.0],[10,1733,2443.0],[10,1734,5493.0],[10,1735,17741.0],[10,1736,70069.0],[10,1737,9342.0],[10,1738,46722.0],[10,1739,164.0],[10,1740,203.0],[10,1741,1207.0],[10,1742,5008.0],[10,1743,30240.0],[10,1744,2858.0],[10,1745,9682.0],[10,1746,1668.0],[10,1747,1453.0],[10,1748,13816.0],[10,1749,12930.0],[10,1750,2046.0],[10,1751,21191.0],[10,1752,16548.0],[10,1753,155162.0],[10,1754,51863.0],[10,1755,17280.0],[10,1756,3258.0],[10,1757,3990.0],[10,1758,12685.0],[10,1759,2.0],[10,1760,5018.0],[10,1761,636.0],[10,1762,11537.0],[10,1763,5190.0],[10,1764,54.0],[10,1765,1921.0],[10,1766,15017.0],[10,1767,21167.0],[10,1768,7769.0],[10,1769,8649.0],[10,1770,1732.0],[10,1771,1286.0],[10,1772,1.0],[10,1773,61635.0],[10,1774,21195.0],[10,1775,242.0],[10,1776,13521.0],[10,1777,2094.0],[10,1778,25099.0],[10,1779,14108.0],[10,1780,732.0],[10,1781,8977.0],[10,1782,8137.0],[10,1783,6874.0],[10,1784,46401.0],[10,1785,26.0],[10,1786,97251.0],[10,1787,27.0],[10,1788,1.0],[10,1789,6897.0],[10,1790,27.0],[10,1791,1.0],[10,1792,2365.0],[10,1793,906.0],[10,1794,5759.0],[10,1795,396.0],[10,1797,181647.0],[10,1798,42.0],[10,1799,6825.0],[10,1800,26255.0],[10,1801,39274.0],[10,1802,28938.0],[10,1803,5.0],[10,1804,27955.0],[10,1805,8251.0],[10,1806,5369.0],[10,1807,1612.0],[10,1808,6093.0],[10,1809,48264.0],[10,1810,96.0],[10,1811,77236.0],[10,1813,10947.0],[10,1814,3730.0],[10,1815,798.0],[10,1816,53482.0],[10,1817,17870.0],[10,1818,27.0],[10,1819,498.0],[10,1820,3011.0],[10,1821,25.0],[10,1822,1071.0],[10,1823,78995.0],[10,1824,10391.0],[10,1825,5869.0],[10,1826,835.0],[10,1827,42.0],[10,1828,7236.0],[10,1829,3.0],[10,1830,1112.0],[10,1831,10308.0],[10,1832,7315.0],[10,1833,11.0],[10,1834,348.0],[10,1835,10676.0],[10,1836,15214.0],[10,1837,8131.0],[10,1839,1120.0],[10,1840,3918.0],[10,1841,8.0],[10,1842,1188.0],[10,1843,1166.0],[10,1844,5336.0],[10,1845,3792.0],[10,1846,29.0],[10,1847,14.0],[10,1848,3935.0],[10,1849,1193.0],[10,1850,70175.0],[10,1851,5.0],[10,1852,14307.0],[10,1853,12134.0],[10,1854,8633.0],[10,1855,41716.0],[10,1856,23262.0],[10,1857,19907.0],[10,1858,9190.0],[10,1859,11527.0],[10,1860,9030.0],[10,1861,13707.0],[10,1862,1467.0],[10,1863,494.0],[10,1864,24.0],[10,1865,21061.0],[10,1866,9454.0],[10,1867,593.0],[10,1868,13572.0],[10,1869,20220.0],[10,1870,30328.0],[10,1871,17725.0],[10,1872,5764.0],[10,1873,76.0],[10,1874,70.0],[10,1875,25.0],[10,1876,33637.0],[10,1877,9248.0],[10,1878,326.0],[10,1880,22659.0],[10,1881,13636.0],[10,1882,9.0],[10,1883,24342.0],[10,1884,8409.0],[10,1885,8390.0],[10,1886,10204.0],[10,1887,5885.0],[10,1888,3.0],[10,1889,2529.0],[10,1890,6.0],[10,1891,23202.0],[10,1892,45632.0],[10,1893,51682.0],[10,1894,33187.0],[10,1895,10791.0],[10,1896,68.0],[10,1897,1411.0],[10,1898,5.0],[10,1899,11933.0],[10,1900,224856.0],[10,1901,13554.0],[10,1902,38667.0],[10,1903,3028.0],[10,1904,7287.0],[10,1905,5811.0],[10,1906,1115.0],[10,1907,116.0],[10,1908,317.0],[10,1909,506.0],[10,1910,17475.0],[10,1911,5073.0],[10,1912,1108.0],[10,1913,22026.0],[10,1914,3381.0],[10,1915,4709.0],[10,1916,2376.0],[10,1917,3421.0],[10,1918,153778.0],[10,1919,119.0],[10,1920,12552.0],[10,1921,9243.0],[10,1922,6112.0],[10,1923,121.0],[10,1924,94.0],[10,1925,3658.0],[10,1926,4825.0],[10,1927,10492.0],[10,1928,1.0],[10,1929,15125.0],[10,1930,3669.0],[10,1931,5487.0],[10,1932,9657.0],[10,1933,315418.0],[10,1934,41.0],[10,1936,465.0],[10,1937,14252.0],[10,1938,7313.0],[10,1939,88306.0],[10,1940,135869.0],[10,1941,52604.0],[10,1942,17879.0],[10,1943,430.0],[10,1944,11232.0],[10,1945,7035.0],[10,1946,27700.0],[10,1947,8510.0],[10,1948,3918.0],[10,1949,56974.0],[10,1950,5723.0],[10,1951,83.0],[10,1952,5486.0],[10,1953,5185.0],[10,1954,53254.0],[10,1955,20968.0],[10,1956,19185.0],[10,1957,4289.0],[10,1958,263.0],[10,1959,15787.0],[10,1960,221.0],[10,1962,47.0],[10,1963,23972.0],[10,1964,656.0],[10,1965,3395.0],[10,1966,27467.0],[10,1967,68.0],[10,1968,17.0],[10,1969,734.0],[10,1970,10071.0],[10,1971,5261.0],[10,1972,19561.0],[10,1973,2048.0],[10,1974,751.0],[10,1975,10853.0],[10,1976,22178.0],[10,1977,30293.0],[10,1978,4406.0],[10,1979,19869.0],[10,1980,51909.0],[10,1981,50362.0],[10,1983,214.0],[10,1984,11673.0],[10,1985,80.0],[10,1986,6039.0],[10,1987,12585.0],[10,1988,689.0],[10,1989,95.0],[10,1990,3129.0],[10,1991,10001.0],[10,1992,22514.0],[10,1993,12880.0],[10,1994,7068.0],[10,1995,3004.0],[10,1996,145.0],[10,1997,14.0],[10,1998,19362.0],[10,1999,26900.0],[10,2000,40826.0],[10,2001,1250.0],[10,2002,30232.0],[10,2003,19.0],[10,2004,37233.0],[10,2005,38331.0],[10,2006,10086.0],[10,2007,3076.0],[10,2008,42007.0],[10,2009,7671.0],[10,2010,16275.0],[10,2011,38090.0],[10,2012,5782.0],[10,2013,26440.0],[10,2014,1072.0],[10,2015,996.0],[10,2016,16626.0],[10,2017,30910.0],[10,2018,6753.0],[10,2019,10406.0],[10,2020,2321.0],[10,2021,14646.0],[10,2022,6417.0],[10,2023,5585.0],[10,2024,573.0],[10,2025,5765.0],[10,2026,3.0],[10,2027,5660.0],[10,2028,67038.0],[10,2029,43262.0],[10,2030,6906.0],[10,2031,7300.0],[10,2032,14657.0],[10,2033,8482.0],[10,2034,14243.0],[10,2035,16656.0],[10,2036,65.0],[10,2037,14665.0],[10,2038,15215.0],[10,2039,21447.0],[10,2040,68311.0],[10,2041,22.0],[10,2042,39363.0],[10,2043,23.0],[10,2045,3475.0],[10,2046,8765.0],[10,2047,11535.0],[10,2048,9302.0],[10,2049,8817.0],[10,2050,5165.0],[10,2051,14298.0],[11,0,8727.0],[11,1,2604.0],[11,2,5051.0],[11,3,323.0],[11,4,38308.0],[11,5,3293.0],[11,6,1525.0],[11,7,2330.0],[11,8,602.0],[11,9,4030.0],[11,10,28196.0],[11,11,5110.0],[11,12,5435.0],[11,13,8256.0],[11,14,815.0],[11,15,2235.0],[11,16,3201.0],[11,17,2948.0],[11,18,3826.0],[11,19,23355.0],[11,20,7699.0],[11,21,1466.0],[11,22,366.0],[11,23,3405.0],[11,24,3611.0],[11,25,216.0],[11,26,8352.0],[11,27,4359.0],[11,28,3026.0],[11,29,1042.0],[11,30,50221.0],[11,31,670.0],[11,32,3815.0],[11,33,2070.0],[11,34,3036.0],[11,35,33.0],[11,36,3720.0],[11,37,6262.0],[11,38,29.0],[11,39,5256.0],[11,40,2381.0],[11,41,6715.0],[11,42,528.0],[11,43,1743.0],[11,44,1259.0],[11,45,985.0],[11,46,3008.0],[11,47,302.0],[11,48,4746.0],[11,49,1474.0],[11,50,2139.0],[11,51,1870.0],[11,52,20275.0],[11,53,2050.0],[11,54,1332.0],[11,55,1935.0],[11,56,3727.0],[11,57,1819.0],[11,58,5699.0],[11,59,518.0],[11,60,241.0],[11,61,3432.0],[11,62,1993.0],[11,63,2801.0],[11,64,2749.0],[11,65,4848.0],[11,66,3969.0],[11,67,56630.0],[11,68,9112.0],[11,69,11590.0],[11,70,3962.0],[11,71,1450.0],[11,73,2770.0],[11,74,38344.0],[11,75,121.0],[11,76,15030.0],[11,77,2294.0],[11,78,2890.0],[11,79,1281.0],[11,81,6685.0],[11,82,6800.0],[11,83,1921.0],[11,84,19778.0],[11,85,1471.0],[11,86,1267.0],[11,87,3808.0],[11,88,2232.0],[11,89,20109.0],[11,90,240.0],[11,91,2088.0],[11,92,3756.0],[11,93,1018.0],[11,94,21690.0],[11,95,3901.0],[11,96,2325.0],[11,97,3110.0],[11,98,5218.0],[11,99,9638.0],[11,100,3648.0],[11,101,551.0],[11,102,3371.0],[11,103,7441.0],[11,104,1557.0],[11,105,11239.0],[11,107,7639.0],[11,108,30616.0],[11,109,2914.0],[11,110,1443.0],[11,111,212.0],[11,112,1428.0],[11,113,2885.0],[11,114,4235.0],[11,115,6130.0],[11,116,9585.0],[11,117,347.0],[11,118,1522.0],[11,119,7969.0],[11,120,504.0],[11,121,6784.0],[11,122,3899.0],[11,123,1097.0],[11,124,2298.0],[11,125,3485.0],[11,126,3964.0],[11,127,6700.0],[11,128,1723.0],[11,129,3658.0],[11,130,1242.0],[11,131,2280.0],[11,132,729.0],[11,133,1952.0],[11,134,2080.0],[11,135,3192.0],[11,136,543.0],[11,137,1130.0],[11,138,20226.0],[11,139,1924.0],[11,140,1401.0],[11,141,48968.0],[11,142,9903.0],[11,143,2795.0],[11,144,564.0],[11,145,1047.0],[11,146,2516.0],[11,147,810.0],[11,148,83.0],[11,149,892.0],[11,150,1386.0],[11,151,9141.0],[11,152,3817.0],[11,153,12142.0],[11,154,3077.0],[11,155,2611.0],[11,156,3840.0],[11,157,4127.0],[11,158,1026.0],[11,159,1364.0],[11,160,13133.0],[11,161,6141.0],[11,162,28217.0],[11,163,8339.0],[11,164,1839.0],[11,166,6066.0],[11,167,2131.0],[11,168,13693.0],[11,169,529.0],[11,170,2137.0],[11,171,2998.0],[11,172,3160.0],[11,173,898.0],[11,174,1689.0],[11,175,1901.0],[11,176,1296.0],[11,177,124.0],[11,178,4021.0],[11,180,4237.0],[11,181,3921.0],[11,182,1938.0],[11,183,4796.0],[11,184,18.0],[11,185,37920.0],[11,187,2291.0],[11,188,1384.0],[11,189,6482.0],[11,190,2350.0],[11,191,280.0],[11,192,1222.0],[11,193,505.0],[11,194,9871.0],[11,195,4611.0],[11,196,1568.0],[11,197,823.0],[11,198,605.0],[11,199,2663.0],[11,200,6576.0],[11,201,3603.0],[11,202,10717.0],[11,203,2633.0],[11,204,1134.0],[11,205,1689.0],[11,206,126.0],[11,207,4751.0],[11,208,1267.0],[11,209,18798.0],[11,210,2647.0],[11,211,2694.0],[11,212,21439.0],[11,213,10138.0],[11,214,120.0],[11,215,1757.0],[11,216,958.0],[11,217,949.0],[11,218,279.0],[11,219,1445.0],[11,220,7424.0],[11,221,10857.0],[11,222,485.0],[11,223,2558.0],[11,224,2310.0],[11,225,6763.0],[11,226,14018.0],[11,227,505.0],[11,228,1420.0],[11,229,2169.0],[11,230,5185.0],[11,231,10847.0],[11,233,1689.0],[11,234,1875.0],[11,235,5762.0],[11,236,166.0],[11,237,5170.0],[11,238,9622.0],[11,239,1495.0],[11,240,1016.0],[11,241,5483.0],[11,242,4491.0],[11,243,771.0],[11,244,15487.0],[11,245,1714.0],[11,246,1498.0],[11,247,634.0],[11,248,1489.0],[11,249,57616.0],[11,250,1797.0],[11,251,21.0],[11,252,1127.0],[11,253,311.0],[11,254,2012.0],[11,255,143495.0],[11,256,1675.0],[11,257,4527.0],[11,258,1087.0],[11,259,2261.0],[11,260,2456.0],[11,261,11335.0],[11,262,3844.0],[11,263,1465.0],[11,264,1957.0],[11,265,4676.0],[11,266,4172.0],[11,267,924.0],[11,268,1467.0],[11,269,8657.0],[11,270,645.0],[11,271,5601.0],[11,272,4344.0],[11,273,1791.0],[11,274,2475.0],[11,275,1002.0],[11,276,1108.0],[11,277,7696.0],[11,278,495.0],[11,280,724.0],[11,281,438.0],[11,282,3656.0],[11,283,8157.0],[11,284,3470.0],[11,285,1924.0],[11,286,45782.0],[11,287,234.0],[11,288,15.0],[11,289,6864.0],[11,290,1027.0],[11,291,2754.0],[11,292,8812.0],[11,293,360.0],[11,294,1843.0],[11,295,1760.0],[11,296,1750.0],[11,297,451.0],[11,298,1622.0],[11,299,691.0],[11,300,1915.0],[11,301,2974.0],[11,302,3458.0],[11,303,1741.0],[11,304,1164.0],[11,305,1108.0],[11,306,4263.0],[11,307,200.0],[11,309,863.0],[11,310,3172.0],[11,311,12608.0],[11,312,6777.0],[11,313,11894.0],[11,314,803.0],[11,315,4290.0],[11,316,2476.0],[11,317,5420.0],[11,319,20715.0],[11,320,2992.0],[11,321,2776.0],[11,322,2196.0],[11,323,2850.0],[11,324,195493.0],[11,325,8944.0],[11,326,1238.0],[11,327,664.0],[11,328,12760.0],[11,329,25589.0],[11,330,989.0],[11,331,5435.0],[11,332,16491.0],[11,333,7977.0],[11,334,47.0],[11,335,10298.0],[11,336,499.0],[11,337,2799.0],[11,338,194.0],[11,340,1321.0],[11,341,8503.0],[11,342,1288.0],[11,343,6630.0],[11,344,2889.0],[11,345,1302.0],[11,346,1473.0],[11,347,4941.0],[11,348,12629.0],[11,349,1888.0],[11,350,294.0],[11,351,10858.0],[11,352,615.0],[11,353,3480.0],[11,354,1685.0],[11,355,190.0],[11,356,22330.0],[11,357,44.0],[11,358,777.0],[11,359,37822.0],[11,360,12357.0],[11,361,1894.0],[11,362,298.0],[11,363,1369.0],[11,364,1563.0],[11,365,1453.0],[11,366,1261.0],[11,367,1158.0],[11,368,1837.0],[11,369,1004.0],[11,370,2727.0],[11,371,2589.0],[11,372,1032.0],[11,373,783.0],[11,374,4098.0],[11,375,1191.0],[11,376,4429.0],[11,377,65005.0],[11,378,2537.0],[11,379,9186.0],[11,380,2077.0],[11,381,888.0],[11,382,2453.0],[11,383,7411.0],[11,384,5705.0],[11,385,6161.0],[11,386,6268.0],[11,387,774.0],[11,388,14592.0],[11,389,13656.0],[11,390,35674.0],[11,391,3949.0],[11,392,334.0],[11,393,63.0],[11,394,15484.0],[11,395,242.0],[11,396,5338.0],[11,397,2141.0],[11,398,2809.0],[11,399,1838.0],[11,400,3388.0],[11,401,1519.0],[11,402,650.0],[11,403,5287.0],[11,404,14851.0],[11,405,861.0],[11,406,1291.0],[11,407,409.0],[11,408,1763.0],[11,409,1552.0],[11,410,123.0],[11,411,6405.0],[11,412,2167.0],[11,413,5848.0],[11,414,2442.0],[11,415,2921.0],[11,416,1522.0],[11,417,2717.0],[11,418,100.0],[11,419,2469.0],[11,420,456.0],[11,421,6910.0],[11,422,3646.0],[11,423,2626.0],[11,424,879.0],[11,425,821.0],[11,426,46191.0],[11,427,242.0],[11,428,8046.0],[11,429,4814.0],[11,430,1105.0],[11,431,1520.0],[11,432,1204.0],[11,433,14445.0],[11,434,2207.0],[11,435,7864.0],[11,436,34291.0],[11,437,43.0],[11,438,1808.0],[11,439,11449.0],[11,440,477007.0],[11,441,10476.0],[11,442,4555.0],[11,443,3790.0],[11,444,1520.0],[11,446,23170.0],[11,447,1189.0],[11,448,3726.0],[11,449,9332.0],[11,450,11.0],[11,451,2622.0],[11,452,74631.0],[11,453,42887.0],[11,454,96535.0],[11,455,1188.0],[11,456,10895.0],[11,457,3365.0],[11,458,886.0],[11,459,1393.0],[11,460,1463.0],[11,461,2515.0],[11,462,3696.0],[11,463,4276.0],[11,464,5381.0],[11,465,2517.0],[11,466,890.0],[11,469,12786.0],[11,470,453.0],[11,471,1200.0],[11,472,540.0],[11,473,1597.0],[11,474,565.0],[11,475,8036.0],[11,476,18.0],[11,477,2081.0],[11,478,4817.0],[11,479,185.0],[11,480,20824.0],[11,481,354.0],[11,482,67501.0],[11,486,1880.0],[11,487,1555.0],[11,488,1181.0],[11,489,27350.0],[11,490,15087.0],[11,491,3391.0],[11,492,14.0],[11,493,8047.0],[11,494,161961.0],[11,495,2912.0],[11,496,2823.0],[11,497,648.0],[11,498,2704.0],[11,499,546.0],[11,500,2132.0],[11,501,2435.0],[11,502,2957.0],[11,503,1883.0],[11,504,1852.0],[11,505,2464.0],[11,506,2619.0],[11,507,578.0],[11,508,1140.0],[11,509,6856.0],[11,510,7309.0],[11,511,909.0],[11,512,2423.0],[11,513,3059.0],[11,514,6668.0],[11,515,3067.0],[11,516,625.0],[11,517,1225.0],[11,518,3372.0],[11,519,3832.0],[11,520,3134.0],[11,521,540.0],[11,522,887.0],[11,524,572.0],[11,525,16473.0],[11,526,12208.0],[11,527,416.0],[11,528,869.0],[11,529,1391.0],[11,530,3272.0],[11,531,257.0],[11,532,1162.0],[11,533,893.0],[11,534,696.0],[11,535,1123.0],[11,536,2672.0],[11,537,1089.0],[11,538,37734.0],[11,539,1794.0],[11,540,1551.0],[11,541,51.0],[11,542,4420.0],[11,543,1519.0],[11,544,7666.0],[11,545,5664.0],[11,546,887.0],[11,547,1977.0],[11,548,14530.0],[11,549,4250.0],[11,550,2717.0],[11,551,1406.0],[11,552,256.0],[11,553,864.0],[11,554,619.0],[11,555,2004.0],[11,556,1104.0],[11,557,1526.0],[11,558,1048.0],[11,559,21.0],[11,560,776.0],[11,561,765.0],[11,562,494.0],[11,563,7907.0],[11,564,1785.0],[11,566,3252.0],[11,567,966.0],[11,569,3072.0],[11,570,2663.0],[11,571,4350.0],[11,572,2017.0],[11,573,3942.0],[11,574,412.0],[11,575,2008.0],[11,576,2575.0],[11,577,1434.0],[11,578,488.0],[11,579,1168.0],[11,580,932.0],[11,582,276.0],[11,583,1238.0],[11,584,701.0],[11,585,4000.0],[11,586,1012.0],[11,587,4656.0],[11,588,109.0],[11,589,1156.0],[11,590,6733.0],[11,591,933.0],[11,592,2725.0],[11,593,6921.0],[11,594,2968.0],[11,595,578.0],[11,596,3526.0],[11,597,615.0],[11,598,3775.0],[11,599,1999.0],[11,600,2686.0],[11,601,26382.0],[11,602,1673.0],[11,603,1091.0],[11,604,222.0],[11,605,19642.0],[11,606,704.0],[11,607,452.0],[11,608,244.0],[11,609,49970.0],[11,610,2039.0],[11,611,2231.0],[11,612,9107.0],[11,613,61176.0],[11,614,1345.0],[11,615,6117.0],[11,616,818.0],[11,617,507.0],[11,618,1617.0],[11,619,940.0],[11,620,892.0],[11,621,301.0],[11,622,638.0],[11,623,1485.0],[11,624,1920.0],[11,625,168.0],[11,626,3887.0],[11,627,1135.0],[11,628,3765.0],[11,629,2757.0],[11,630,1675.0],[11,631,3340.0],[11,632,2035.0],[11,633,623.0],[11,634,1494.0],[11,635,910.0],[11,636,4491.0],[11,637,406.0],[11,638,24409.0],[11,639,882.0],[11,640,14100.0],[11,641,583.0],[11,642,458.0],[11,643,246.0],[11,644,556.0],[11,645,17.0],[11,646,114.0],[11,647,27.0],[11,649,20.0],[11,650,321.0],[11,651,590.0],[11,652,127.0],[11,653,4477.0],[11,654,263.0],[11,655,4950.0],[11,656,1447.0],[11,657,1234.0],[11,658,791.0],[11,659,1485.0],[11,660,297.0],[11,661,2813.0],[11,662,3973.0],[11,663,1328.0],[11,664,625.0],[11,665,214.0],[11,666,3261.0],[11,667,2301.0],[11,668,8484.0],[11,669,737.0],[11,670,1132.0],[11,671,330.0],[11,672,1430.0],[11,673,5271.0],[11,674,1018.0],[11,675,1349.0],[11,676,1217.0],[11,677,767.0],[11,678,13278.0],[11,679,1071.0],[11,680,8001.0],[11,681,5114.0],[11,682,164.0],[11,683,31144.0],[11,684,963.0],[11,685,2475.0],[11,686,19.0],[11,687,817.0],[11,688,3411.0],[11,689,6234.0],[11,690,10.0],[11,691,682.0],[11,692,8708.0],[11,693,7500.0],[11,694,6283.0],[11,695,6239.0],[11,696,730.0],[11,697,793.0],[11,698,857.0],[11,699,4031.0],[11,700,755.0],[11,701,254.0],[11,702,1359.0],[11,703,3561.0],[11,704,795.0],[11,705,1265.0],[11,706,26.0],[11,707,688.0],[11,708,264.0],[11,709,1481.0],[11,710,6410.0],[11,711,850.0],[11,712,4976.0],[11,713,10489.0],[11,714,2042.0],[11,715,994.0],[11,716,3308.0],[11,717,430.0],[11,718,905.0],[11,719,4068.0],[11,720,19698.0],[11,721,1242.0],[11,722,19535.0],[11,723,1027.0],[11,724,4305.0],[11,725,3469.0],[11,727,145.0],[11,728,808.0],[11,729,1184.0],[11,730,2590.0],[11,731,302.0],[11,732,3097.0],[11,733,1123.0],[11,734,2095.0],[11,735,12895.0],[11,736,44931.0],[11,737,4604.0],[11,738,719.0],[11,740,5723.0],[11,741,3887.0],[11,742,349.0],[11,743,5464.0],[11,744,4022.0],[11,745,17282.0],[11,746,4448.0],[11,747,829.0],[11,748,761.0],[11,749,2308.0],[11,750,2792.0],[11,751,8275.0],[11,752,14.0],[11,753,1889.0],[11,756,35088.0],[11,757,695.0],[11,758,100.0],[11,760,1047.0],[11,761,3522.0],[11,762,77.0],[11,763,12831.0],[11,764,960.0],[11,765,13649.0],[11,766,9720.0],[11,767,8499.0],[11,768,4838.0],[11,770,7405.0],[11,771,1914.0],[11,772,487.0],[11,773,1561.0],[11,774,8172.0],[11,775,2635.0],[11,776,5035.0],[11,777,132.0],[11,778,8532.0],[11,780,2318.0],[11,781,19669.0],[11,782,21668.0],[11,783,186.0],[11,784,12.0],[11,785,328.0],[11,786,5087.0],[11,787,1476.0],[11,788,16850.0],[11,789,610.0],[11,790,71.0],[11,791,20.0],[11,792,2149.0],[11,793,228.0],[11,794,193.0],[11,795,2435.0],[11,796,1624.0],[11,797,10378.0],[11,800,2290.0],[11,801,8308.0],[11,802,4159.0],[11,803,23759.0],[11,804,14226.0],[11,806,1171.0],[11,807,750.0],[11,809,240.0],[11,810,188.0],[11,811,7889.0],[11,812,4106.0],[11,813,11.0],[11,814,10.0],[11,815,693.0],[11,816,2532.0],[11,817,9145.0],[11,818,27.0],[11,819,1777.0],[11,820,586.0],[11,821,1040.0],[11,822,2157.0],[11,823,16385.0],[11,824,568.0],[11,825,16.0],[11,826,5177.0],[11,827,10805.0],[11,828,13.0],[11,829,61463.0],[11,831,4309.0],[11,832,25.0],[11,833,45.0],[11,834,21.0],[11,835,2257.0],[11,836,2059.0],[11,837,2175.0],[11,838,9988.0],[11,839,947.0],[11,840,3976.0],[11,841,3322.0],[11,842,29228.0],[11,843,275.0],[11,844,6853.0],[11,846,158.0],[11,847,1689.0],[11,848,14770.0],[11,849,624.0],[11,850,9948.0],[11,852,780.0],[11,853,49749.0],[11,854,23986.0],[11,855,169.0],[11,857,53.0],[11,858,5105.0],[11,859,63537.0],[11,860,1622.0],[11,861,4353.0],[11,862,17209.0],[11,864,16358.0],[11,866,1337.0],[11,867,13583.0],[11,868,5641.0],[11,869,7733.0],[11,870,1292.0],[11,871,138.0],[11,872,892.0],[11,873,23.0],[11,874,1128.0],[11,875,7872.0],[11,876,7674.0],[11,877,1428.0],[11,878,2895.0],[11,879,3116.0],[11,880,2097.0],[11,881,4849.0],[11,882,5610.0],[11,883,5678.0],[11,884,2639.0],[11,885,3923.0],[11,886,36007.0],[11,887,3940.0],[11,888,5636.0],[11,889,3838.0],[11,890,2073.0],[11,891,15682.0],[11,892,1448.0],[11,893,1373.0],[11,894,4291.0],[11,895,140.0],[11,896,97.0],[11,897,46709.0],[11,900,5627.0],[11,901,15281.0],[11,902,212.0],[11,903,225.0],[11,905,26053.0],[11,906,5851.0],[11,907,2394.0],[11,908,18568.0],[11,909,3165.0],[11,910,839.0],[11,911,64.0],[11,912,2171.0],[11,913,21292.0],[11,914,64900.0],[11,915,385.0],[11,916,1405.0],[11,917,29514.0],[11,918,142.0],[11,919,411.0],[11,920,17867.0],[11,921,9344.0],[11,922,13581.0],[11,923,13619.0],[11,924,1385.0],[11,925,1508.0],[11,926,337.0],[11,927,3642.0],[11,928,8704.0],[11,930,49.0],[11,931,2043.0],[11,932,928.0],[11,933,1450.0],[11,934,2879.0],[11,936,95.0],[11,937,11203.0],[11,938,7101.0],[11,939,1417.0],[11,940,7109.0],[11,941,3205.0],[11,942,147.0],[11,943,2835.0],[11,944,7096.0],[11,945,4346.0],[11,946,1042.0],[11,947,5775.0],[11,948,2102.0],[11,949,23226.0],[11,951,95.0],[11,952,6076.0],[11,953,96.0],[11,954,3477.0],[11,955,4709.0],[11,956,237.0],[11,957,385.0],[11,958,18865.0],[11,959,350.0],[11,960,10155.0],[11,961,1097.0],[11,962,6861.0],[11,963,2492.0],[11,964,643.0],[11,966,13887.0],[11,967,3981.0],[11,968,64881.0],[11,969,1273.0],[11,970,903.0],[11,971,15.0],[11,972,948.0],[11,973,7205.0],[11,974,113.0],[11,975,3100.0],[11,976,2560.0],[11,977,420.0],[11,978,2608.0],[11,979,3680.0],[11,980,12081.0],[11,981,4663.0],[11,982,2708.0],[11,983,4148.0],[11,984,12514.0],[11,985,140.0],[11,986,10477.0],[11,987,11102.0],[11,988,1856.0],[11,989,612.0],[11,990,12042.0],[11,992,973.0],[11,993,3141.0],[11,994,10688.0],[11,995,2925.0],[11,996,1162.0],[11,997,6323.0],[11,998,6870.0],[11,999,2745.0],[11,1000,5903.0],[11,1001,224.0],[11,1002,15809.0],[11,1003,3505.0],[11,1004,1083.0],[11,1005,2529.0],[11,1006,532.0],[11,1007,19445.0],[11,1008,229.0],[11,1010,2700.0],[11,1011,19861.0],[11,1012,1744.0],[11,1013,1345.0],[11,1014,764.0],[11,1015,7384.0],[11,1016,2183.0],[11,1017,620.0],[11,1018,8971.0],[11,1019,1990.0],[11,1020,517.0],[11,1021,349.0],[11,1022,18.0],[11,1023,144.0],[11,1024,4849.0],[11,1025,2984.0],[11,1026,5746.0],[11,1027,1799.0],[11,1028,115.0],[11,1029,1031.0],[11,1030,503.0],[11,1031,3111.0],[11,1032,5541.0],[11,1033,1894.0],[11,1034,4821.0],[11,1035,188.0],[11,1036,62498.0],[11,1037,3738.0],[11,1038,871.0],[11,1039,28932.0],[11,1040,7518.0],[11,1041,5013.0],[11,1042,701.0],[11,1044,3601.0],[11,1045,19048.0],[11,1046,102.0],[11,1047,3004.0],[11,1048,3742.0],[11,1049,5869.0],[11,1050,1757.0],[11,1051,12031.0],[11,1052,1791.0],[11,1053,682.0],[11,1054,31562.0],[11,1055,2428.0],[11,1056,6591.0],[11,1057,3.0],[11,1058,1539.0],[11,1059,3319.0],[11,1060,10.0],[11,1061,3003.0],[11,1062,516.0],[11,1063,3362.0],[11,1064,100.0],[11,1065,9508.0],[11,1066,2650.0],[11,1067,2603.0],[11,1068,5896.0],[11,1069,105.0],[11,1070,19.0],[11,1071,3535.0],[11,1072,2186.0],[11,1073,1635.0],[11,1074,3744.0],[11,1075,2483.0],[11,1076,4177.0],[11,1077,13709.0],[11,1078,1309.0],[11,1079,4920.0],[11,1080,16842.0],[11,1082,1.0],[11,1083,10.0],[11,1084,3413.0],[11,1085,1163.0],[11,1086,533.0],[11,1087,3036.0],[11,1088,2180.0],[11,1089,2285.0],[11,1090,145.0],[11,1091,4470.0],[11,1092,4627.0],[11,1093,6.0],[11,1094,6385.0],[11,1095,4476.0],[11,1096,198.0],[11,1098,897.0],[11,1099,7418.0],[11,1100,389.0],[11,1101,6625.0],[11,1102,7830.0],[11,1103,677.0],[11,1106,5305.0],[11,1107,15775.0],[11,1108,893.0],[11,1109,43838.0],[11,1110,14858.0],[11,1111,15364.0],[11,1112,2246.0],[11,1113,9172.0],[11,1114,11341.0],[11,1115,393.0],[11,1116,8984.0],[11,1117,5074.0],[11,1118,1647.0],[11,1119,12146.0],[11,1120,3878.0],[11,1121,8689.0],[11,1122,188.0],[11,1123,2917.0],[11,1124,3548.0],[11,1125,1089.0],[11,1126,677.0],[11,1127,2109.0],[11,1128,7379.0],[11,1129,1033.0],[11,1130,167.0],[11,1131,6611.0],[11,1132,191.0],[11,1133,3584.0],[11,1134,4770.0],[11,1135,2613.0],[11,1136,4804.0],[11,1137,72.0],[11,1138,605.0],[11,1139,9389.0],[11,1140,2767.0],[11,1141,400.0],[11,1142,39887.0],[11,1143,146.0],[11,1144,674.0],[11,1145,2888.0],[11,1146,5279.0],[11,1147,36359.0],[11,1148,997.0],[11,1149,69.0],[11,1150,11100.0],[11,1151,258.0],[11,1152,6627.0],[11,1153,200157.0],[11,1154,5411.0],[11,1155,1380.0],[11,1156,1628.0],[11,1157,1253.0],[11,1158,1990.0],[11,1159,59.0],[11,1160,391.0],[11,1161,1596.0],[11,1162,1135.0],[11,1163,730.0],[11,1164,1232.0],[11,1165,3757.0],[11,1166,2604.0],[11,1167,1465.0],[11,1168,972.0],[11,1169,11012.0],[11,1170,4658.0],[11,1171,16628.0],[11,1172,186.0],[11,1173,8093.0],[11,1174,11403.0],[11,1175,5011.0],[11,1176,60.0],[11,1177,2184.0],[11,1178,1085.0],[11,1179,36528.0],[11,1180,2220.0],[11,1181,1156.0],[11,1182,2055.0],[11,1183,36.0],[11,1185,1967.0],[11,1186,4753.0],[11,1187,279.0],[11,1188,1415.0],[11,1189,1233.0],[11,1190,16319.0],[11,1191,5238.0],[11,1192,5882.0],[11,1193,1652.0],[11,1195,367.0],[11,1196,1741.0],[11,1197,4111.0],[11,1198,290.0],[11,1199,640.0],[11,1200,4068.0],[11,1201,6383.0],[11,1202,2572.0],[11,1203,1777.0],[11,1204,2916.0],[11,1205,4127.0],[11,1206,1404.0],[11,1207,285.0],[11,1208,4381.0],[11,1210,53.0],[11,1211,2106.0],[11,1212,8.0],[11,1213,2570.0],[11,1214,1374.0],[11,1216,6591.0],[11,1217,1326.0],[11,1219,8213.0],[11,1220,5826.0],[11,1221,8394.0],[11,1222,17.0],[11,1223,2.0],[11,1224,16713.0],[11,1225,9608.0],[11,1226,1295.0],[11,1227,617.0],[11,1228,1120.0],[11,1229,1197.0],[11,1230,1491.0],[11,1231,11418.0],[11,1232,2495.0],[11,1233,945.0],[11,1234,1735.0],[11,1235,38.0],[11,1236,4193.0],[11,1237,29.0],[11,1238,10398.0],[11,1239,1292.0],[11,1240,5674.0],[11,1241,1544.0],[11,1242,655.0],[11,1243,11342.0],[11,1244,1577.0],[11,1245,3210.0],[11,1246,21.0],[11,1247,1440.0],[11,1248,212.0],[11,1249,145.0],[11,1250,147.0],[11,1251,1939.0],[11,1252,230.0],[11,1253,8999.0],[11,1254,37.0],[11,1255,819.0],[11,1256,1793.0],[11,1257,1857.0],[11,1258,430.0],[11,1259,21028.0],[11,1260,157.0],[11,1261,70.0],[11,1262,1247.0],[11,1263,887.0],[11,1264,5136.0],[11,1265,331.0],[11,1266,911.0],[11,1267,5255.0],[11,1268,9034.0],[11,1269,319.0],[11,1270,4.0],[11,1271,483.0],[11,1272,28018.0],[11,1273,314.0],[11,1274,3833.0],[11,1275,235.0],[11,1276,5955.0],[11,1277,9840.0],[11,1278,1711.0],[11,1279,3899.0],[11,1280,3520.0],[11,1281,280.0],[11,1282,70.0],[11,1283,1273.0],[11,1284,235.0],[11,1285,861.0],[11,1286,442.0],[11,1287,11722.0],[11,1288,1143.0],[11,1289,19.0],[11,1290,2297.0],[11,1291,52.0],[11,1292,980.0],[11,1293,9557.0],[11,1294,1199.0],[11,1295,1444.0],[11,1296,379.0],[11,1297,2353.0],[11,1298,1093.0],[11,1299,1885.0],[11,1300,6838.0],[11,1301,721.0],[11,1302,1255.0],[11,1303,1516.0],[11,1304,1315.0],[11,1305,3894.0],[11,1306,12919.0],[11,1307,2303.0],[11,1308,283.0],[11,1309,2081.0],[11,1310,1029.0],[11,1311,2149.0],[11,1312,2762.0],[11,1313,2296.0],[11,1314,570.0],[11,1315,1613.0],[11,1316,4761.0],[11,1317,1228.0],[11,1318,1181.0],[11,1319,2848.0],[11,1320,26115.0],[11,1321,33742.0],[11,1322,209.0],[11,1323,1644.0],[11,1324,403.0],[11,1325,115.0],[11,1326,1366.0],[11,1327,5054.0],[11,1328,2743.0],[11,1329,727.0],[11,1330,2297.0],[11,1331,60.0],[11,1332,8.0],[11,1333,2723.0],[11,1334,845.0],[11,1335,549.0],[11,1336,2887.0],[11,1337,1712.0],[11,1338,568.0],[11,1339,5391.0],[11,1340,13228.0],[11,1341,86.0],[11,1342,2373.0],[11,1343,675.0],[11,1344,12154.0],[11,1345,1504.0],[11,1346,11517.0],[11,1347,3932.0],[11,1348,10517.0],[11,1349,1851.0],[11,1350,12105.0],[11,1351,405.0],[11,1353,782.0],[11,1354,2356.0],[11,1355,16145.0],[11,1356,7169.0],[11,1357,5598.0],[11,1358,360.0],[11,1359,3490.0],[11,1360,11826.0],[11,1361,23032.0],[11,1363,15648.0],[11,1364,40.0],[11,1365,40129.0],[11,1366,1046.0],[11,1367,73.0],[11,1368,9638.0],[11,1369,3524.0],[11,1370,979.0],[11,1371,7340.0],[11,1372,425.0],[11,1373,6564.0],[11,1374,813.0],[11,1375,2072.0],[11,1376,1252.0],[11,1377,1435.0],[11,1378,653.0],[11,1379,10.0],[11,1381,222.0],[11,1382,632.0],[11,1383,25.0],[11,1384,2.0],[11,1385,2331.0],[11,1386,1300.0],[11,1387,569.0],[11,1388,1129.0],[11,1389,8574.0],[11,1390,671.0],[11,1391,6699.0],[11,1392,1453.0],[11,1393,501.0],[11,1394,579.0],[11,1395,62.0],[11,1396,1535.0],[11,1397,277.0],[11,1398,2795.0],[11,1399,511.0],[11,1401,10127.0],[11,1402,136.0],[11,1403,162.0],[11,1404,2424.0],[11,1405,3626.0],[11,1406,448.0],[11,1407,100.0],[11,1408,3504.0],[11,1409,281.0],[11,1410,295.0],[11,1411,25058.0],[11,1412,1147.0],[11,1413,893.0],[11,1414,114.0],[11,1415,1488.0],[11,1416,692.0],[11,1417,1329.0],[11,1418,460.0],[11,1419,354.0],[11,1420,785.0],[11,1421,20735.0],[11,1422,5511.0],[11,1423,776.0],[11,1424,1037.0],[11,1425,1141.0],[11,1426,4608.0],[11,1427,446.0],[11,1428,3688.0],[11,1429,2434.0],[11,1430,5799.0],[11,1431,5156.0],[11,1432,58.0],[11,1433,885.0],[11,1434,3636.0],[11,1435,305.0],[11,1436,405.0],[11,1438,66.0],[11,1439,9499.0],[11,1440,20.0],[11,1441,1170.0],[11,1442,4046.0],[11,1443,15155.0],[11,1444,399.0],[11,1445,137.0],[11,1446,1487.0],[11,1447,10529.0],[11,1448,575.0],[11,1449,7738.0],[11,1450,237.0],[11,1451,34260.0],[11,1452,3295.0],[11,1453,481.0],[11,1454,9474.0],[11,1455,10.0],[11,1456,448.0],[11,1457,4502.0],[11,1458,3639.0],[11,1459,2686.0],[11,1460,86454.0],[11,1461,964.0],[11,1462,5287.0],[11,1463,26.0],[11,1464,1870.0],[11,1465,2438.0],[11,1466,2841.0],[11,1467,1573.0],[11,1468,1210.0],[11,1469,1611.0],[11,1470,80.0],[11,1471,24519.0],[11,1472,64.0],[11,1473,2315.0],[11,1474,570.0],[11,1475,13.0],[11,1476,642.0],[11,1477,4237.0],[11,1478,469.0],[11,1479,725.0],[11,1480,1296.0],[11,1481,2160.0],[11,1482,26.0],[11,1483,560.0],[11,1484,12948.0],[11,1485,1861.0],[11,1486,1667.0],[11,1487,4501.0],[11,1489,1660.0],[11,1490,4513.0],[11,1491,1174.0],[11,1492,1407.0],[11,1494,3847.0],[11,1495,20018.0],[11,1496,398.0],[11,1497,7677.0],[11,1498,4805.0],[11,1499,702.0],[11,1500,2527.0],[11,1501,32.0],[11,1502,382.0],[11,1503,2166.0],[11,1504,3286.0],[11,1505,2162.0],[11,1506,5304.0],[11,1507,4828.0],[11,1508,53.0],[11,1509,11.0],[11,1511,1071.0],[11,1512,1311.0],[11,1513,841.0],[11,1514,908.0],[11,1515,177.0],[11,1516,5170.0],[11,1517,3.0],[11,1518,293.0],[11,1519,3130.0],[11,1520,96.0],[11,1521,48.0],[11,1522,5583.0],[11,1523,14.0],[11,1525,53.0],[11,1526,565.0],[11,1527,172.0],[11,1528,5138.0],[11,1529,6937.0],[11,1530,5.0],[11,1531,56.0],[11,1532,10501.0],[11,1533,2759.0],[11,1534,171.0],[11,1535,141.0],[11,1536,478.0],[11,1537,230.0],[11,1538,865.0],[11,1539,10179.0],[11,1540,1315.0],[11,1541,1601.0],[11,1542,299.0],[11,1543,3731.0],[11,1544,1801.0],[11,1545,219.0],[11,1546,2064.0],[11,1547,4992.0],[11,1548,538.0],[11,1549,934.0],[11,1550,3077.0],[11,1551,1580.0],[11,1552,1374.0],[11,1553,127.0],[11,1554,1030.0],[11,1555,772.0],[11,1556,2569.0],[11,1557,3180.0],[11,1558,72.0],[11,1559,1404.0],[11,1561,163.0],[11,1562,2984.0],[11,1563,8677.0],[11,1564,707.0],[11,1565,763.0],[11,1566,228.0],[11,1567,3305.0],[11,1568,43.0],[11,1569,23717.0],[11,1570,379.0],[11,1571,96.0],[11,1572,254.0],[11,1573,895.0],[11,1574,1309.0],[11,1575,3467.0],[11,1576,976.0],[11,1577,2951.0],[11,1578,12.0],[11,1579,292.0],[11,1580,690.0],[11,1581,3449.0],[11,1582,561.0],[11,1583,1198.0],[11,1584,789.0],[11,1585,4846.0],[11,1586,1106.0],[11,1587,1977.0],[11,1588,1091.0],[11,1589,187.0],[11,1590,647.0],[11,1591,314.0],[11,1592,608.0],[11,1593,816.0],[11,1594,2016.0],[11,1595,1124.0],[11,1596,8.0],[11,1597,669.0],[11,1598,516.0],[11,1599,675.0],[11,1600,1913.0],[11,1601,1954.0],[11,1602,32.0],[11,1604,1966.0],[11,1605,776.0],[11,1606,6.0],[11,1607,4.0],[11,1608,3391.0],[11,1609,444.0],[11,1610,2187.0],[11,1611,4804.0],[11,1612,352.0],[11,1613,1922.0],[11,1614,356.0],[11,1615,763.0],[11,1616,116.0],[11,1617,2412.0],[11,1618,233.0],[11,1619,17.0],[11,1620,2.0],[11,1621,74.0],[11,1622,201.0],[11,1623,771.0],[11,1624,39690.0],[11,1625,2234.0],[11,1626,3029.0],[11,1627,205.0],[11,1628,4.0],[11,1629,2280.0],[11,1630,441.0],[11,1631,5166.0],[11,1632,399.0],[11,1633,36636.0],[11,1634,269.0],[11,1635,43.0],[11,1636,230.0],[11,1637,4179.0],[11,1638,956.0],[11,1639,1768.0],[11,1640,3467.0],[11,1641,1073.0],[11,1642,16.0],[11,1643,577.0],[11,1644,25.0],[11,1645,228.0],[11,1646,98.0],[11,1647,10687.0],[11,1648,1138.0],[11,1649,1905.0],[11,1650,13284.0],[11,1651,1976.0],[11,1652,3425.0],[11,1653,26.0],[11,1654,1097.0],[11,1655,289.0],[11,1656,73.0],[11,1657,149.0],[11,1658,68.0],[11,1659,388.0],[11,1660,4400.0],[11,1661,1974.0],[11,1662,5.0],[11,1663,2637.0],[11,1664,67.0],[11,1665,564.0],[11,1666,2600.0],[11,1667,1180.0],[11,1668,2724.0],[11,1669,1026.0],[11,1670,508.0],[11,1671,306.0],[11,1672,11641.0],[11,1673,260.0],[11,1674,1652.0],[11,1675,696.0],[11,1676,497.0],[11,1677,533.0],[11,1678,289.0],[11,1680,17.0],[11,1681,3.0],[11,1683,4.0],[11,1684,329.0],[11,1685,229.0],[11,1686,3926.0],[11,1687,391.0],[11,1688,533.0],[11,1689,692.0],[11,1690,4358.0],[11,1691,54947.0],[11,1692,1067.0],[11,1693,2309.0],[11,1694,1021.0],[11,1695,509.0],[11,1696,294.0],[11,1697,1851.0],[11,1698,10.0],[11,1699,1386.0],[11,1700,1854.0],[11,1701,92718.0],[11,1702,680.0],[11,1703,249.0],[11,1704,24.0],[11,1705,14.0],[11,1706,1340.0],[11,1707,30.0],[11,1708,2692.0],[11,1709,758.0],[11,1710,112.0],[11,1711,9565.0],[11,1712,484.0],[11,1713,692.0],[11,1714,10521.0],[11,1715,26.0],[11,1716,5669.0],[11,1717,1283.0],[11,1718,2331.0],[11,1719,2.0],[11,1720,4628.0],[11,1721,1249.0],[11,1722,1555.0],[11,1723,6.0],[11,1724,678.0],[11,1725,18262.0],[11,1726,6260.0],[11,1727,1164.0],[11,1728,93.0],[11,1729,186.0],[11,1730,2386.0],[11,1731,420.0],[11,1732,144.0],[11,1733,382.0],[11,1734,125.0],[11,1735,1080.0],[11,1736,3603.0],[11,1737,472.0],[11,1738,1006.0],[11,1739,27.0],[11,1740,59.0],[11,1741,57.0],[11,1742,219.0],[11,1743,2084.0],[11,1744,12.0],[11,1745,1371.0],[11,1746,181.0],[11,1747,1072.0],[11,1748,1415.0],[11,1749,3981.0],[11,1750,488.0],[11,1751,344.0],[11,1752,33532.0],[11,1753,1147.0],[11,1754,2005.0],[11,1755,4123.0],[11,1756,413.0],[11,1757,2929.0],[11,1758,2042.0],[11,1760,341.0],[11,1761,68.0],[11,1762,636.0],[11,1763,518.0],[11,1764,6.0],[11,1765,96.0],[11,1766,318.0],[11,1767,2230.0],[11,1768,5887.0],[11,1769,853.0],[11,1770,573.0],[11,1771,81.0],[11,1773,877.0],[11,1774,1287.0],[11,1775,20.0],[11,1776,262.0],[11,1777,800.0],[11,1778,4492.0],[11,1779,1369.0],[11,1780,240.0],[11,1781,1250.0],[11,1782,3117.0],[11,1783,9591.0],[11,1784,5179.0],[11,1786,793.0],[11,1787,8.0],[11,1788,61.0],[11,1789,3632.0],[11,1790,594.0],[11,1791,104.0],[11,1792,795.0],[11,1793,105.0],[11,1794,3443.0],[11,1795,4.0],[11,1797,13551.0],[11,1798,48.0],[11,1799,2738.0],[11,1800,1397.0],[11,1801,268.0],[11,1802,5988.0],[11,1803,1.0],[11,1804,6917.0],[11,1805,646.0],[11,1806,1363.0],[11,1807,447.0],[11,1808,1844.0],[11,1809,1427.0],[11,1810,15.0],[11,1811,1661.0],[11,1812,30.0],[11,1813,7174.0],[11,1814,852.0],[11,1815,525.0],[11,1816,15594.0],[11,1817,10015.0],[11,1818,11.0],[11,1819,1.0],[11,1820,1467.0],[11,1821,4.0],[11,1822,233.0],[11,1823,16040.0],[11,1824,5698.0],[11,1825,1442.0],[11,1826,32.0],[11,1827,5.0],[11,1828,633.0],[11,1830,939.0],[11,1831,3827.0],[11,1832,301.0],[11,1834,22.0],[11,1835,2519.0],[11,1836,544.0],[11,1837,8015.0],[11,1839,522.0],[11,1840,82.0],[11,1842,108.0],[11,1843,72.0],[11,1844,1133.0],[11,1845,4267.0],[11,1846,9.0],[11,1848,313.0],[11,1849,11133.0],[11,1850,3383.0],[11,1852,421.0],[11,1853,4883.0],[11,1854,1333.0],[11,1855,6549.0],[11,1856,12064.0],[11,1857,105.0],[11,1858,760.0],[11,1859,2520.0],[11,1860,779.0],[11,1861,299.0],[11,1862,66.0],[11,1863,68.0],[11,1864,1.0],[11,1865,2260.0],[11,1866,2135.0],[11,1867,152.0],[11,1868,4916.0],[11,1869,53.0],[11,1870,2018.0],[11,1871,28268.0],[11,1872,1935.0],[11,1874,60.0],[11,1875,39.0],[11,1876,478.0],[11,1877,4626.0],[11,1878,18.0],[11,1880,3582.0],[11,1881,6628.0],[11,1883,493.0],[11,1884,324.0],[11,1885,6354.0],[11,1886,969.0],[11,1887,2329.0],[11,1889,1327.0],[11,1890,5.0],[11,1891,6971.0],[11,1892,2768.0],[11,1893,1422.0],[11,1894,701.0],[11,1895,1380.0],[11,1896,10.0],[11,1897,132.0],[11,1898,1.0],[11,1899,1489.0],[11,1900,20615.0],[11,1901,2539.0],[11,1902,1386.0],[11,1903,527.0],[11,1904,1376.0],[11,1905,1263.0],[11,1906,281.0],[11,1907,77.0],[11,1908,269.0],[11,1909,1251.0],[11,1910,4111.0],[11,1911,6632.0],[11,1912,91.0],[11,1913,3096.0],[11,1914,858.0],[11,1915,5437.0],[11,1916,739.0],[11,1917,2427.0],[11,1918,231.0],[11,1919,210.0],[11,1920,2400.0],[11,1921,8285.0],[11,1922,4154.0],[11,1923,52.0],[11,1924,88.0],[11,1925,1335.0],[11,1926,1110.0],[11,1927,1636.0],[11,1929,6021.0],[11,1930,2509.0],[11,1931,5281.0],[11,1932,46202.0],[11,1933,213.0],[11,1934,46.0],[11,1936,543.0],[11,1937,125.0],[11,1938,1847.0],[11,1939,1049.0],[11,1940,8354.0],[11,1941,426.0],[11,1942,786.0],[11,1943,379.0],[11,1944,4573.0],[11,1945,23456.0],[11,1946,112.0],[11,1947,1330.0],[11,1948,1347.0],[11,1949,340.0],[11,1950,1393.0],[11,1951,3.0],[11,1952,86.0],[11,1953,306.0],[11,1954,1186.0],[11,1955,1883.0],[11,1956,3434.0],[11,1957,706.0],[11,1958,6.0],[11,1959,6173.0],[11,1960,437.0],[11,1962,16.0],[11,1963,25819.0],[11,1964,611.0],[11,1965,811.0],[11,1966,73004.0],[11,1968,1.0],[11,1969,128.0],[11,1970,6036.0],[11,1971,2180.0],[11,1972,1758.0],[11,1973,140.0],[11,1974,289.0],[11,1975,2113.0],[11,1976,6784.0],[11,1977,4457.0],[11,1978,1127.0],[11,1979,5410.0],[11,1980,4980.0],[11,1981,9578.0],[11,1983,183.0],[11,1984,5535.0],[11,1985,17.0],[11,1986,113.0],[11,1987,10451.0],[11,1988,52.0],[11,1989,1.0],[11,1990,3020.0],[11,1991,94.0],[11,1992,543.0],[11,1993,551.0],[11,1994,193.0],[11,1995,2985.0],[11,1996,2.0],[11,1997,30.0],[11,1998,4640.0],[11,1999,2833.0],[11,2000,23657.0],[11,2001,1037.0],[11,2002,5475.0],[11,2004,2418.0],[11,2005,31356.0],[11,2006,520.0],[11,2007,835.0],[11,2008,5013.0],[11,2009,1204.0],[11,2010,47.0],[11,2011,24719.0],[11,2012,4606.0],[11,2013,5401.0],[11,2014,69.0],[11,2015,765.0],[11,2016,23694.0],[11,2017,21397.0],[11,2018,319.0],[11,2019,10947.0],[11,2020,948.0],[11,2021,3082.0],[11,2022,10069.0],[11,2023,114.0],[11,2024,165.0],[11,2025,2558.0],[11,2027,860.0],[11,2028,6775.0],[11,2029,2478.0],[11,2030,3084.0],[11,2031,1833.0],[11,2032,5641.0],[11,2033,2328.0],[11,2034,2749.0],[11,2035,2658.0],[11,2036,44.0],[11,2037,2129.0],[11,2038,3828.0],[11,2039,41081.0],[11,2040,9723.0],[11,2041,71.0],[11,2042,7217.0],[11,2043,14.0],[11,2045,476.0],[11,2046,2093.0],[11,2047,5466.0],[11,2048,2817.0],[11,2049,906.0],[11,2050,4733.0],[11,2051,6275.0],[12,0,2183.0],[12,1,257.0],[12,2,15111.0],[12,3,126.0],[12,4,1745.0],[12,5,377.0],[12,6,2744.0],[12,7,26350.0],[12,8,1016.0],[12,9,3952.0],[12,10,733.0],[12,11,1900.0],[12,12,1879.0],[12,13,45.0],[12,14,1092.0],[12,15,6817.0],[12,16,16802.0],[12,17,2521.0],[12,18,497.0],[12,19,16769.0],[12,20,23381.0],[12,21,198529.0],[12,22,12.0],[12,23,2272.0],[12,24,56083.0],[12,25,213.0],[12,26,1288.0],[12,27,2133.0],[12,28,1012.0],[12,29,56258.0],[12,30,2020.0],[12,31,2136.0],[12,32,2434.0],[12,33,1606.0],[12,34,1261.0],[12,35,20.0],[12,36,1953.0],[12,37,25831.0],[12,38,44.0],[12,39,62370.0],[12,40,621.0],[12,41,6236.0],[12,42,486.0],[12,43,1258.0],[12,44,1084.0],[12,45,972.0],[12,46,1181.0],[12,47,114.0],[12,48,354.0],[12,49,49989.0],[12,50,1827.0],[12,51,4074.0],[12,52,1142.0],[12,53,10795.0],[12,54,48456.0],[12,55,2673.0],[12,56,468.0],[12,57,8185.0],[12,58,99741.0],[12,59,23.0],[12,60,333.0],[12,61,876.0],[12,62,2383.0],[12,63,396.0],[12,64,25176.0],[12,65,8078.0],[12,66,4402.0],[12,67,641.0],[12,68,56246.0],[12,69,68078.0],[12,70,3637.0],[12,71,185.0],[12,73,230.0],[12,74,100214.0],[12,75,115.0],[12,76,1297.0],[12,77,1649.0],[12,78,1041.0],[12,79,5125.0],[12,81,96824.0],[12,82,167169.0],[12,83,50.0],[12,84,1006.0],[12,85,398080.0],[12,86,116314.0],[12,87,1978.0],[12,88,107314.0],[12,89,4024.0],[12,90,261.0],[12,91,88589.0],[12,92,18833.0],[12,93,6639.0],[12,94,10829.0],[12,95,13270.0],[12,96,4333.0],[12,97,3630.0],[12,98,34263.0],[12,99,95.0],[12,100,718.0],[12,101,294.0],[12,102,239663.0],[12,103,70551.0],[12,104,283.0],[12,105,136101.0],[12,107,7719.0],[12,108,151077.0],[12,109,47897.0],[12,110,26712.0],[12,112,3697.0],[12,113,57592.0],[12,114,780.0],[12,115,563.0],[12,116,62.0],[12,117,372.0],[12,118,2831.0],[12,119,2334.0],[12,120,23.0],[12,121,6854.0],[12,122,47968.0],[12,123,539.0],[12,124,33069.0],[12,125,839.0],[12,126,443.0],[12,127,38764.0],[12,128,356.0],[12,129,418.0],[12,130,67470.0],[12,131,11010.0],[12,132,40549.0],[12,133,2422.0],[12,134,342.0],[12,135,9071.0],[12,136,320.0],[12,137,1404.0],[12,138,11974.0],[12,139,3959.0],[12,140,762.0],[12,141,28212.0],[12,142,5185.0],[12,143,90377.0],[12,144,1348.0],[12,145,5918.0],[12,146,32394.0],[12,147,2259.0],[12,148,69.0],[12,149,523.0],[12,150,226.0],[12,151,27511.0],[12,152,1064.0],[12,153,66010.0],[12,154,2400.0],[12,155,257.0],[12,156,20844.0],[12,157,2317.0],[12,158,8129.0],[12,159,512.0],[12,160,21640.0],[12,161,8260.0],[12,162,1750.0],[12,163,22334.0],[12,164,143.0],[12,166,500.0],[12,167,103745.0],[12,168,2559.0],[12,169,246.0],[12,170,3300.0],[12,171,927.0],[12,172,1184.0],[12,173,965.0],[12,174,400.0],[12,175,3561.0],[12,176,7941.0],[12,177,241.0],[12,178,1833.0],[12,180,6929.0],[12,181,1083.0],[12,182,716.0],[12,183,3777.0],[12,184,24.0],[12,185,2179.0],[12,187,7357.0],[12,188,22161.0],[12,189,6419.0],[12,190,23659.0],[12,191,75.0],[12,192,44.0],[12,194,27814.0],[12,195,584.0],[12,196,379.0],[12,197,653.0],[12,198,230.0],[12,199,3737.0],[12,200,214875.0],[12,201,6680.0],[12,202,642.0],[12,203,3212.0],[12,204,347.0],[12,205,2689.0],[12,206,362.0],[12,207,640.0],[12,208,3730.0],[12,209,396.0],[12,210,40208.0],[12,211,92355.0],[12,212,65.0],[12,213,13028.0],[12,214,1196.0],[12,215,25074.0],[12,216,36133.0],[12,217,2304.0],[12,218,164.0],[12,219,4381.0],[12,220,527.0],[12,221,208418.0],[12,222,87.0],[12,223,5444.0],[12,224,72671.0],[12,225,9135.0],[12,226,1105.0],[12,227,389.0],[12,228,5241.0],[12,229,2348.0],[12,230,14401.0],[12,231,4112.0],[12,233,4018.0],[12,234,131512.0],[12,235,682.0],[12,237,508.0],[12,238,696.0],[12,239,128520.0],[12,240,5099.0],[12,241,3497.0],[12,242,299.0],[12,243,72213.0],[12,244,4908.0],[12,245,5915.0],[12,246,1677.0],[12,247,331.0],[12,248,1316.0],[12,249,11865.0],[12,250,13984.0],[12,251,74.0],[12,252,2099.0],[12,253,356.0],[12,254,113.0],[12,255,577.0],[12,256,1274.0],[12,257,224349.0],[12,258,25762.0],[12,259,4456.0],[12,260,232778.0],[12,261,1393.0],[12,262,1518.0],[12,263,49730.0],[12,264,832.0],[12,265,5702.0],[12,266,6684.0],[12,267,1497.0],[12,268,1799.0],[12,269,1044.0],[12,270,958.0],[12,271,18267.0],[12,272,840.0],[12,273,227.0],[12,274,4485.0],[12,275,705.0],[12,276,1170.0],[12,277,537.0],[12,278,112.0],[12,280,960.0],[12,281,6433.0],[12,282,2542.0],[12,283,5643.0],[12,284,68208.0],[12,285,8661.0],[12,286,198748.0],[12,287,47.0],[12,288,318.0],[12,289,77043.0],[12,290,137.0],[12,291,3808.0],[12,292,59367.0],[12,293,45438.0],[12,294,340.0],[12,295,602.0],[12,296,17191.0],[12,297,32.0],[12,298,3592.0],[12,299,3056.0],[12,300,24615.0],[12,301,19089.0],[12,302,1371.0],[12,303,1752.0],[12,304,2090.0],[12,305,1399.0],[12,306,5439.0],[12,307,130.0],[12,309,406.0],[12,310,451.0],[12,311,11197.0],[12,312,21886.0],[12,313,4304.0],[12,314,3016.0],[12,315,1072081.0],[12,316,7299.0],[12,317,12713.0],[12,318,19.0],[12,319,2260.0],[12,320,80936.0],[12,321,12432.0],[12,322,104.0],[12,323,787.0],[12,324,6549.0],[12,325,2185.0],[12,326,726.0],[12,327,236.0],[12,328,155723.0],[12,329,977.0],[12,330,67940.0],[12,331,1725.0],[12,332,769.0],[12,333,76605.0],[12,335,1281.0],[12,336,125.0],[12,337,3098.0],[12,338,35.0],[12,340,656.0],[12,341,1283.0],[12,342,3161.0],[12,343,3979.0],[12,344,12037.0],[12,345,373.0],[12,346,6693.0],[12,347,12864.0],[12,348,198.0],[12,349,506.0],[12,350,1697.0],[12,351,1918.0],[12,352,507.0],[12,353,3194.0],[12,354,8278.0],[12,355,153.0],[12,356,37431.0],[12,357,297.0],[12,358,475.0],[12,359,20437.0],[12,360,59534.0],[12,361,59063.0],[12,362,185.0],[12,363,83129.0],[12,364,811.0],[12,365,1952.0],[12,366,2186.0],[12,367,527.0],[12,368,14460.0],[12,369,20151.0],[12,370,225443.0],[12,371,2572.0],[12,372,2894.0],[12,373,271.0],[12,374,280.0],[12,375,2114.0],[12,376,45732.0],[12,377,2038.0],[12,378,3353.0],[12,379,14179.0],[12,380,79.0],[12,381,10256.0],[12,382,332.0],[12,383,636.0],[12,384,1014.0],[12,385,24621.0],[12,386,36843.0],[12,389,1061.0],[12,390,749.0],[12,391,190.0],[12,393,215.0],[12,394,2125.0],[12,395,62.0],[12,396,42092.0],[12,397,1115.0],[12,398,92757.0],[12,399,568.0],[12,400,52.0],[12,401,296.0],[12,402,71830.0],[12,403,27995.0],[12,404,6099.0],[12,405,173.0],[12,406,854.0],[12,407,23903.0],[12,408,565.0],[12,409,242770.0],[12,410,129.0],[12,411,188.0],[12,412,1042.0],[12,413,342.0],[12,414,768.0],[12,415,1021.0],[12,416,764.0],[12,417,38580.0],[12,418,86.0],[12,419,5498.0],[12,420,568.0],[12,421,2074.0],[12,422,10718.0],[12,423,1362.0],[12,424,21484.0],[12,425,240.0],[12,426,9737.0],[12,427,3140.0],[12,428,45279.0],[12,429,72410.0],[12,430,1036.0],[12,431,968.0],[12,432,6796.0],[12,433,556.0],[12,434,162.0],[12,435,1031.0],[12,436,207.0],[12,437,72.0],[12,438,4669.0],[12,439,1932.0],[12,440,5135.0],[12,441,36081.0],[12,442,152240.0],[12,443,9968.0],[12,444,6533.0],[12,446,1385.0],[12,447,7762.0],[12,448,2923.0],[12,449,33121.0],[12,451,2494.0],[12,452,7067.0],[12,453,856.0],[12,454,6713.0],[12,455,1623.0],[12,456,465964.0],[12,457,13316.0],[12,458,1014.0],[12,459,1671.0],[12,460,188768.0],[12,461,486.0],[12,462,3786.0],[12,463,2385.0],[12,464,54301.0],[12,465,21704.0],[12,466,50.0],[12,467,12.0],[12,469,919.0],[12,470,87.0],[12,471,33559.0],[12,472,1415.0],[12,473,1098.0],[12,474,39.0],[12,475,174858.0],[12,476,147.0],[12,477,5591.0],[12,478,82364.0],[12,479,15.0],[12,480,712096.0],[12,481,49.0],[12,482,202.0],[12,483,48.0],[12,484,16.0],[12,485,17.0],[12,486,141.0],[12,487,3835.0],[12,488,935.0],[12,489,34783.0],[12,490,133599.0],[12,491,108.0],[12,492,864.0],[12,493,39.0],[12,494,1829.0],[12,495,1255.0],[12,496,58546.0],[12,497,244.0],[12,498,9969.0],[12,499,35.0],[12,500,1117.0],[12,501,1813.0],[12,502,2178.0],[12,503,366.0],[12,504,430.0],[12,505,22257.0],[12,506,45034.0],[12,507,329.0],[12,508,1502.0],[12,509,3216.0],[12,510,88.0],[12,511,121112.0],[12,512,7439.0],[12,513,3017.0],[12,514,3706.0],[12,515,1006337.0],[12,516,23.0],[12,517,56991.0],[12,518,238.0],[12,519,3547.0],[12,520,35910.0],[12,521,412.0],[12,522,185794.0],[12,524,141.0],[12,525,41231.0],[12,526,3416.0],[12,527,318.0],[12,528,801.0],[12,529,529.0],[12,530,35806.0],[12,531,1414.0],[12,532,1830.0],[12,533,478.0],[12,534,982.0],[12,535,175.0],[12,536,25099.0],[12,537,2280.0],[12,538,533.0],[12,539,21359.0],[12,540,1330.0],[12,541,10.0],[12,542,1062.0],[12,543,6428.0],[12,544,150891.0],[12,545,1281.0],[12,546,601.0],[12,547,224.0],[12,549,236.0],[12,550,6419.0],[12,551,34.0],[12,552,279.0],[12,553,22484.0],[12,554,188972.0],[12,555,27049.0],[12,556,43091.0],[12,557,1106.0],[12,558,1999.0],[12,559,426.0],[12,560,11523.0],[12,561,13635.0],[12,562,1374.0],[12,563,2892.0],[12,564,4587.0],[12,566,312178.0],[12,567,576.0],[12,569,809.0],[12,570,114159.0],[12,571,3243.0],[12,572,702195.0],[12,573,308.0],[12,574,204.0],[12,575,1354.0],[12,576,9165.0],[12,577,1997.0],[12,578,79.0],[12,579,2425.0],[12,580,64.0],[12,582,747.0],[12,583,625.0],[12,584,509.0],[12,585,11145.0],[12,586,1027.0],[12,587,732.0],[12,588,26.0],[12,589,13.0],[12,590,5929.0],[12,591,7365.0],[12,592,10074.0],[12,593,42.0],[12,594,2968.0],[12,595,1101.0],[12,596,224.0],[12,597,660.0],[12,598,5835.0],[12,599,224.0],[12,600,29963.0],[12,601,1638.0],[12,602,613.0],[12,603,15582.0],[12,604,155.0],[12,605,570.0],[12,606,472.0],[12,607,82.0],[12,608,68.0],[12,609,1010.0],[12,610,23855.0],[12,611,20013.0],[12,612,1537.0],[12,613,2764.0],[12,614,4499.0],[12,615,1193.0],[12,616,66.0],[12,617,22.0],[12,618,27.0],[12,619,1015.0],[12,620,1085.0],[12,621,328.0],[12,622,71.0],[12,623,54428.0],[12,624,1165.0],[12,625,1082.0],[12,626,11678.0],[12,627,6556.0],[12,628,16330.0],[12,629,5555.0],[12,630,100779.0],[12,631,304.0],[12,632,492.0],[12,633,4624.0],[12,634,3065.0],[12,635,388.0],[12,636,5753.0],[12,637,13522.0],[12,638,568.0],[12,639,1255.0],[12,640,20.0],[12,641,23799.0],[12,642,2744.0],[12,643,282.0],[12,644,74.0],[12,645,16.0],[12,646,1525.0],[12,650,295.0],[12,651,6905.0],[12,652,434.0],[12,653,9424.0],[12,654,4336.0],[12,655,78613.0],[12,656,269704.0],[12,657,45763.0],[12,658,626.0],[12,659,55729.0],[12,660,1234.0],[12,661,12746.0],[12,662,3317.0],[12,663,927.0],[12,664,378.0],[12,665,38.0],[12,666,27216.0],[12,667,14398.0],[12,668,133.0],[12,669,137.0],[12,670,98.0],[12,671,91.0],[12,672,58.0],[12,673,37353.0],[12,674,146.0],[12,675,35031.0],[12,676,4935.0],[12,677,254.0],[12,678,3066.0],[12,679,1041.0],[12,680,20937.0],[12,681,506.0],[12,682,32.0],[12,683,4044.0],[12,684,725.0],[12,685,22206.0],[12,687,3558.0],[12,688,163.0],[12,689,2891.0],[12,691,132.0],[12,692,920.0],[12,693,313.0],[12,694,47192.0],[12,695,1302.0],[12,696,7179.0],[12,697,56795.0],[12,698,754.0],[12,699,20.0],[12,700,6385.0],[12,701,224.0],[12,702,252248.0],[12,703,234.0],[12,704,73823.0],[12,705,460.0],[12,707,286.0],[12,709,83891.0],[12,710,894.0],[12,711,1765.0],[12,712,2219.0],[12,713,606.0],[12,714,1473.0],[12,715,1703.0],[12,716,23703.0],[12,717,202.0],[12,718,11127.0],[12,719,11565.0],[12,720,33.0],[12,721,1747.0],[12,722,79952.0],[12,723,1288.0],[12,724,1327.0],[12,725,4360.0],[12,727,174.0],[12,728,2716.0],[12,729,173429.0],[12,730,8114.0],[12,731,4503.0],[12,732,306.0],[12,733,401.0],[12,734,490.0],[12,735,2879.0],[12,736,2486.0],[12,737,195.0],[12,738,68.0],[12,740,561.0],[12,741,254.0],[12,742,131.0],[12,743,165.0],[12,744,47.0],[12,745,33394.0],[12,746,907.0],[12,747,2848.0],[12,748,3319.0],[12,749,1556.0],[12,750,385.0],[12,751,314.0],[12,753,1419.0],[12,754,28.0],[12,755,20.0],[12,756,8303.0],[12,757,251.0],[12,760,3566.0],[12,761,513.0],[12,762,697.0],[12,763,2366.0],[12,765,120254.0],[12,766,45945.0],[12,767,14.0],[12,768,90858.0],[12,769,72.0],[12,770,25648.0],[12,771,1465.0],[12,772,3198.0],[12,773,4037.0],[12,774,408.0],[12,775,951.0],[12,776,865.0],[12,778,301.0],[12,780,709.0],[12,781,19467.0],[12,782,2863.0],[12,783,131.0],[12,785,4411.0],[12,786,1311.0],[12,787,248.0],[12,788,20083.0],[12,789,195.0],[12,790,33.0],[12,791,51.0],[12,792,292.0],[12,793,500.0],[12,794,294.0],[12,795,2281.0],[12,796,9453.0],[12,797,867.0],[12,800,45.0],[12,801,5908.0],[12,802,56139.0],[12,803,480.0],[12,804,1157.0],[12,806,75.0],[12,807,1838.0],[12,809,420.0],[12,811,262.0],[12,812,103702.0],[12,813,23.0],[12,815,200.0],[12,816,46.0],[12,817,31419.0],[12,819,408.0],[12,820,17526.0],[12,821,2960.0],[12,822,15548.0],[12,823,11883.0],[12,824,246.0],[12,826,374.0],[12,827,493.0],[12,828,13.0],[12,829,617.0],[12,831,1953.0],[12,832,824.0],[12,833,19.0],[12,834,11.0],[12,835,31836.0],[12,836,914.0],[12,837,220.0],[12,838,679.0],[12,839,42.0],[12,840,35584.0],[12,841,4858.0],[12,842,166491.0],[12,844,10.0],[12,847,694.0],[12,848,796.0],[12,849,607.0],[12,850,7018.0],[12,852,54.0],[12,853,661.0],[12,854,1104.0],[12,856,56.0],[12,857,1108.0],[12,858,355.0],[12,859,3560.0],[12,860,103.0],[12,861,27616.0],[12,862,478.0],[12,863,24.0],[12,864,46.0],[12,865,134.0],[12,866,34454.0],[12,867,5785.0],[12,868,103558.0],[12,869,1399.0],[12,870,669.0],[12,871,32.0],[12,872,979.0],[12,873,41.0],[12,874,484.0],[12,875,25763.0],[12,876,553.0],[12,877,967.0],[12,878,397615.0],[12,879,2362.0],[12,880,29.0],[12,881,67.0],[12,883,104699.0],[12,884,507.0],[12,885,6068.0],[12,886,1695.0],[12,887,783.0],[12,888,884.0],[12,889,2322.0],[12,890,142.0],[12,892,814.0],[12,893,1044.0],[12,894,2216.0],[12,895,20.0],[12,896,139.0],[12,897,456.0],[12,900,2378.0],[12,901,1901.0],[12,902,46.0],[12,903,26.0],[12,905,88148.0],[12,906,88.0],[12,907,7000.0],[12,908,147.0],[12,909,928025.0],[12,910,68.0],[12,911,32.0],[12,913,97767.0],[12,914,2253.0],[12,915,50.0],[12,916,931.0],[12,917,23071.0],[12,918,13.0],[12,919,102.0],[12,920,33.0],[12,921,1034.0],[12,922,39160.0],[12,923,268.0],[12,924,588.0],[12,925,169.0],[12,926,14874.0],[12,927,9684.0],[12,928,63.0],[12,930,42.0],[12,931,4153.0],[12,932,37.0],[12,933,473.0],[12,934,1847.0],[12,936,417.0],[12,937,3306.0],[12,938,43879.0],[12,939,907.0],[12,940,2818.0],[12,941,86.0],[12,942,142.0],[12,943,114941.0],[12,944,2070.0],[12,945,84914.0],[12,946,48952.0],[12,947,27481.0],[12,948,1767.0],[12,949,437.0],[12,951,94.0],[12,952,109761.0],[12,953,434.0],[12,954,33821.0],[12,955,172308.0],[12,957,24.0],[12,958,5260.0],[12,959,283.0],[12,960,1365.0],[12,961,2759.0],[12,962,249.0],[12,963,2449.0],[12,964,952.0],[12,966,1425.0],[12,967,2047.0],[12,968,4901.0],[12,969,477.0],[12,970,7732.0],[12,971,209.0],[12,972,2021.0],[12,973,613.0],[12,974,253.0],[12,975,30008.0],[12,976,696.0],[12,977,101.0],[12,978,3327.0],[12,979,78706.0],[12,980,635.0],[12,981,155.0],[12,982,41.0],[12,983,9978.0],[12,984,819.0],[12,985,16.0],[12,986,46398.0],[12,987,2551.0],[12,988,18286.0],[12,989,72.0],[12,990,7034.0],[12,991,12.0],[12,992,6112.0],[12,993,16525.0],[12,994,107475.0],[12,995,3207.0],[12,996,7089.0],[12,997,14475.0],[12,998,3662.0],[12,999,1596.0],[12,1000,50500.0],[12,1002,2534.0],[12,1003,79730.0],[12,1004,390.0],[12,1005,696.0],[12,1006,72.0],[12,1007,13870.0],[12,1008,12.0],[12,1010,373819.0],[12,1011,39600.0],[12,1012,81498.0],[12,1013,78070.0],[12,1014,11297.0],[12,1015,530.0],[12,1016,258919.0],[12,1017,41342.0],[12,1018,779.0],[12,1019,989.0],[12,1020,1236.0],[12,1021,13123.0],[12,1022,115.0],[12,1023,26.0],[12,1024,149.0],[12,1025,213.0],[12,1026,2973.0],[12,1027,289361.0],[12,1028,268.0],[12,1029,1134.0],[12,1030,1810.0],[12,1031,58.0],[12,1032,238.0],[12,1033,1662.0],[12,1034,9.0],[12,1035,491.0],[12,1036,28469.0],[12,1037,86032.0],[12,1038,20.0],[12,1039,396.0],[12,1040,7158.0],[12,1041,11153.0],[12,1042,153512.0],[12,1044,13680.0],[12,1045,405001.0],[12,1046,3.0],[12,1047,207.0],[12,1048,163.0],[12,1049,68.0],[12,1050,110669.0],[12,1051,700.0],[12,1052,315819.0],[12,1053,409.0],[12,1054,3162.0],[12,1055,1033.0],[12,1056,789.0],[12,1057,4.0],[12,1058,3203.0],[12,1059,121119.0],[12,1060,19.0],[12,1061,403233.0],[12,1062,791.0],[12,1063,7919.0],[12,1064,2.0],[12,1065,1974.0],[12,1066,746.0],[12,1067,2283.0],[12,1068,1213.0],[12,1069,3084.0],[12,1070,7.0],[12,1071,177591.0],[12,1072,500.0],[12,1073,55830.0],[12,1074,20015.0],[12,1075,20934.0],[12,1076,134728.0],[12,1077,2398.0],[12,1078,215.0],[12,1079,387.0],[12,1080,25482.0],[12,1081,9.0],[12,1082,6.0],[12,1083,10.0],[12,1084,951.0],[12,1085,4873.0],[12,1086,355.0],[12,1087,105595.0],[12,1088,19739.0],[12,1089,5520.0],[12,1090,8.0],[12,1091,166638.0],[12,1092,174627.0],[12,1093,5.0],[12,1094,45790.0],[12,1095,6395.0],[12,1096,32.0],[12,1098,46.0],[12,1099,303623.0],[12,1100,32.0],[12,1101,2224.0],[12,1102,1782.0],[12,1103,865.0],[12,1105,1.0],[12,1106,219809.0],[12,1107,94648.0],[12,1108,129.0],[12,1109,2513.0],[12,1110,701320.0],[12,1111,43864.0],[12,1112,11859.0],[12,1113,182696.0],[12,1114,21534.0],[12,1115,142.0],[12,1116,214927.0],[12,1117,73308.0],[12,1118,53367.0],[12,1119,46086.0],[12,1120,168333.0],[12,1121,89148.0],[12,1122,3513.0],[12,1123,49227.0],[12,1124,25957.0],[12,1125,170.0],[12,1126,297.0],[12,1127,95.0],[12,1128,656987.0],[12,1129,13297.0],[12,1130,27.0],[12,1131,41443.0],[12,1132,9.0],[12,1133,20307.0],[12,1134,107727.0],[12,1135,177959.0],[12,1136,92983.0],[12,1137,65.0],[12,1138,40682.0],[12,1139,5083.0],[12,1140,52311.0],[12,1141,589.0],[12,1142,356.0],[12,1143,17.0],[12,1144,6.0],[12,1145,587612.0],[12,1146,28445.0],[12,1147,1539.0],[12,1148,142.0],[12,1149,124.0],[12,1150,102233.0],[12,1151,459.0],[12,1152,739.0],[12,1153,2559.0],[12,1154,482.0],[12,1155,23328.0],[12,1156,102.0],[12,1157,144.0],[12,1158,148532.0],[12,1159,479.0],[12,1160,3557.0],[12,1161,12267.0],[12,1162,52.0],[12,1163,10434.0],[12,1164,29.0],[12,1165,17054
[truncated: 47,314,291 more chars]
