# Supplementary material for: Enhancing infectious intestinal disease diagnosis through metagenomic and metatranscriptomic sequencing of 1000 human diarrhoeal samples
Source: Genome Med. 2025 May 20;17:55. doi: 10.1186/s13073-025-01478-w (PMC12090668; doi:10.1186/s13073-025-01478-w)
Supplement: Supplementary file 5 — Additional file 5: Coverage statistics for Adenovirus F40 and F41. [file 13073_2025_1478_MOESM5_ESM.tab]

#Sample rname startpos endpos numreads covbases coverage meandepth meanbaseq meanmapq
Study_1680_DNA_F40 NC_001454.1 1 34214 302 6736 19.6878 1.28532 38.6 60
Study_1680_DNA_F41 DQ315364.2 1 34188 1706 24166 70.6856 7.30455 38.6 60
Study_1680_RNA_F40 NC_001454.1 1 34214 0 0 0 0 0 0
Study_1680_RNA_F41 DQ315364.2 1 34188 2 125 0.365625 0.00731251 40.3 60
Study_3359_DNA_F40 NC_001454.1 1 34214 1225560 11553 33.7669 5202.78 38.5 60
Study_3359_DNA_F41 DQ315364.2 1 34188 5078646 34042 99.5729 21780.2 38.5 60
Study_3359_RNA_F40 NC_001454.1 1 34214 534 5694 16.6423 2.25086 38.9 60
Study_3359_RNA_F41 DQ315364.2 1 34188 2020 17982 52.5974 8.3949 39 60
Study_5638_DNA_F40 NC_001454.1 1 34214 17052777 34206 99.9766 71564.1 38.2 60
Study_5638_DNA_F41 DQ315364.2 1 34188 1045776 12771 37.3552 4344.65 38.2 60
Study_5638_RNA_F40 NC_001454.1 1 34214 83812 34184 99.9123 353.293 37.1 60
Study_5638_RNA_F41 DQ315364.2 1 34188 8850 8803 25.7488 37.5064 37 60
Study_6229_DNA_F40 NC_001454.1 1 34214 13 247 0.721927 0.01514 26.1 60
Study_6229_DNA_F41 DQ315364.2 1 34188 10 210 0.614251 0.00918451 26.1 60
Study_6229_RNA_F40 NC_001454.1 1 34214 0 0 0 0 0 0
Study_6229_RNA_F41 DQ315364.2 1 34188 0 0 0 0 0 0
Study_6354_DNA_F40 NC_001454.1 1 34214 369289 10361 30.2829 1560.01 38.7 60
Study_6354_DNA_F41 DQ315364.2 1 34188 1590884 32572 95.2732 6800.97 38.8 60
Study_6354_RNA_F40 NC_001454.1 1 34214 572 6484 18.9513 2.38177 38.8 60
Study_6354_RNA_F41 DQ315364.2 1 34188 2541 19406 56.7626 10.6492 39.1 60
Study_6939_DNA_F40 NC_001454.1 1 34214 2491 8255 24.1276 10.6604 37.9 60
Study_6939_DNA_F41 DQ315364.2 1 34188 8992 28611 83.6873 38.7354 38 60
Study_6939_RNA_F40 NC_001454.1 1 34214 5 411 1.20126 0.0196411 37.3 60
Study_6939_RNA_F41 DQ315364.2 1 34188 20 1373 4.01603 0.0791798 38.6 60
Study_6985_DNA_F40 NC_001454.1 1 34214 18561709 34211 99.9912 77562.1 38.6 59.8
Study_6985_DNA_F41 DQ315364.2 1 34188 1616840 13653 39.9351 6694.23 38.6 60
Study_6985_RNA_F40 NC_001454.1 1 34214 6875 33965 99.2722 28.9114 38.4 60
Study_6985_RNA_F41 DQ315364.2 1 34188 836 6985 20.4311 3.46508 38.7 60
Study_7682_DNA_F40 NC_001454.1 1 34214 4779 8513 24.8816 20.5021 38.4 60
Study_7682_DNA_F41 DQ315364.2 1 34188 21440 30052 87.9022 92.5301 38.5 60
Study_7682_RNA_F40 NC_001454.1 1 34214 7 602 1.75951 0.0303677 38.4 60
Study_7682_RNA_F41 DQ315364.2 1 34188 17 1267 3.70598 0.0736516 38.9 60
Study_8184_DNA_F40 NC_001454.1 1 34214 960244 11098 32.437 4062.4 38.5 60
Study_8184_DNA_F41 DQ315364.2 1 34188 3627419 34125 99.8157 15515.5 38.6 60
Study_8184_RNA_F40 NC_001454.1 1 34214 646 6310 18.4427 2.73827 38.7 60
Study_8184_RNA_F41 DQ315364.2 1 34188 2691 19363 56.6368 11.3781 38.5 60
