# Supplementary material for: Enhancing infectious intestinal disease diagnosis through metagenomic and metatranscriptomic sequencing of 1000 human diarrhoeal samples
Source: Genome Med. 2025 May 20;17:55. doi: 10.1186/s13073-025-01478-w (PMC12090668; doi:10.1186/s13073-025-01478-w)
Supplement: Supplementary file 8 — Additional file 8: Correlation coefficients between reads mapped to Cryptosporidium parvum virus 1 and clinical metadata, produced via MaAsLin2. [file 13073_2025_1478_MOESM8_ESM.tsv]

feature	metadata	value	coef	stderr	N	N.not.0	pval	qval
Bifidobacterium_breve	cryptosporidium_traditional_result	cryptosporidium_traditional_result	-39702.7522313419	44016.9497616478	2052	1462	0.367215237216141	0.937257873081211
Bacteroides_caccae	cryptosporidium_traditional_result	cryptosporidium_traditional_result	-15282.5371117121	11229.4696851522	2052	1901	0.173749822781056	0.937257873081211
Streptococcus_phage_YMC.2011	cryptosporidium_traditional_result	cryptosporidium_traditional_result	-3.22798342730693	6.73301240371631	2052	469	0.631708675340773	0.937257873081211
Escherichia_virus_HK022	cryptosporidium_traditional_result	cryptosporidium_traditional_result	-2.29164222456947	4.10837758109884	2052	498	0.577070064833151	0.937257873081211
Micrococcus_luteus	cryptosporidium_traditional_result	cryptosporidium_traditional_result	-12.2764756706821	70.7197699192096	2052	368	0.862209695458316	0.937257873081211
Megasphaera_elsdenii	cryptosporidium_traditional_result	cryptosporidium_traditional_result	-1427.57902339067	3041.17147311339	2052	772	0.638842826253694	0.937257873081211
Clostridium_butyricum	cryptosporidium_traditional_result	cryptosporidium_traditional_result	-2227.70558676774	7107.91961431335	2052	369	0.754013558588757	0.937257873081211
Bacillus_amyloliquefaciens	cryptosporidium_traditional_result	cryptosporidium_traditional_result	763.667737499833	842.69464469585	2052	1021	0.364971460154484	0.937257873081211
Cronobacter_sakazakii	cryptosporidium_traditional_result	cryptosporidium_traditional_result	-375.652928611324	411.923319220143	2052	827	0.361949439723583	0.937257873081211
Rothia_dentocariosa	cryptosporidium_traditional_result	cryptosporidium_traditional_result	-36.165802221714	94.1511014373838	2052	637	0.700942830361249	0.937257873081211
Treponema_succinifaciens	cryptosporidium_traditional_result	cryptosporidium_traditional_result	146.465851936681	60.3735467680156	2052	585	0.0153895495693279	0.937257873081211
Pseudopropionibacterium_propionicum	cryptosporidium_traditional_result	cryptosporidium_traditional_result	-14.56199711268	25.1378579792881	2052	320	0.5624877746312	0.937257873081211
Enterobacteria_phage_mEpX1	cryptosporidium_traditional_result	cryptosporidium_traditional_result	-2.66449675018631	3.53458879514733	2052	512	0.451072406661094	0.937257873081211
Enterobacteria_phage_mEpX2	cryptosporidium_traditional_result	cryptosporidium_traditional_result	-2.48749336639974	2.78582476362568	2052	385	0.37205511111475	0.937257873081211
Enterobacteria_phage_mEp043_c.1	cryptosporidium_traditional_result	cryptosporidium_traditional_result	-7.60165528070392	8.94909900568236	2052	513	0.395782872625118	0.937257873081211
Pluralibacter_gergoviae	cryptosporidium_traditional_result	cryptosporidium_traditional_result	-84.5207204080661	78.1194315223151	2052	402	0.279460563500778	0.937257873081211
Butyrivibrio_hungatei	cryptosporidium_traditional_result	cryptosporidium_traditional_result	119.297525506501	173.913185226514	2052	751	0.492849393927747	0.937257873081211
Lactobacillus_fermentum	cryptosporidium_traditional_result	cryptosporidium_traditional_result	-1466.70965273081	2825.68456371205	2052	439	0.603796796059057	0.937257873081211
Bacteroides_phage_B124.14	cryptosporidium_traditional_result	cryptosporidium_traditional_result	-69.2774967967421	349.548771079471	2052	307	0.842923628346058	0.937257873081211
Stx2.converting_phage_86	cryptosporidium_traditional_result	cryptosporidium_traditional_result	-15.6462613081897	12.9446954607875	2052	716	0.226977708534386	0.937257873081211
Streptococcus_suis	cryptosporidium_traditional_result	cryptosporidium_traditional_result	-21.0946796183881	16.6760971266868	2052	403	0.206089963122096	0.937257873081211
Enterobacteria_phage_mEp235	cryptosporidium_traditional_result	cryptosporidium_traditional_result	-5.57802653273387	9.49677463568215	2052	498	0.557054609095536	0.937257873081211
Enterobacteria_phage_mEp237	cryptosporidium_traditional_result	cryptosporidium_traditional_result	-12.4062160739418	29.9131133920478	2052	858	0.678393197900818	0.937257873081211
Kosakonia_sacchari	cryptosporidium_traditional_result	cryptosporidium_traditional_result	-106.671588265443	170.543998869523	2052	625	0.5317569216111	0.937257873081211
Salmonella_phage_epsilon34	cryptosporidium_traditional_result	cryptosporidium_traditional_result	-3.31641561690772	5.64749327159427	2052	370	0.557137414731912	0.937257873081211
Klebsiella_pneumoniae	cryptosporidium_traditional_result	cryptosporidium_traditional_result	-24084.1122619867	36671.1804065627	2052	1394	0.511441838000567	0.937257873081211
Enterobacteria_phage_HK630	cryptosporidium_traditional_result	cryptosporidium_traditional_result	-45.3793988984427	35.3929693295346	2052	1408	0.199994843430645	0.937257873081211
Bifidobacterium_thermophilum	cryptosporidium_traditional_result	cryptosporidium_traditional_result	-23.6862170004693	115.794560479229	2052	457	0.837949865848981	0.937257873081211
Enterobacteria_phage_HK633	cryptosporidium_traditional_result	cryptosporidium_traditional_result	-3.83871902653614	5.3370608575068	2052	470	0.472100030645503	0.937257873081211
Human_mastadenovirus_C	cryptosporidium_traditional_result	cryptosporidium_traditional_result	-164.246800337834	423.843304387465	2052	1050	0.698430622132743	0.937257873081211
Enterobacteria_phage_phi80	cryptosporidium_traditional_result	cryptosporidium_traditional_result	-25.0678973014942	39.0062046248834	2052	1100	0.520544938890394	0.937257873081211
Lachnoclostridium_phocaeense	cryptosporidium_traditional_result	cryptosporidium_traditional_result	-838.380074007117	4048.80165014381	2052	1946	0.835985690977327	0.937257873081211
Atopobium_parvulum	cryptosporidium_traditional_result	cryptosporidium_traditional_result	-47.9103090832789	120.885739085585	2052	924	0.691922778101787	0.937257873081211
Desulfovibrio_vulgaris	cryptosporidium_traditional_result	cryptosporidium_traditional_result	43.9168214040812	55.4508564362793	2052	665	0.42849473427379	0.937257873081211
Streptococcus_intermedius	cryptosporidium_traditional_result	cryptosporidium_traditional_result	-187.268431899919	333.045380502596	2052	931	0.574005872621528	0.937257873081211
Akkermansia_muciniphila	cryptosporidium_traditional_result	cryptosporidium_traditional_result	7074.22927095111	37900.1768021458	2052	1068	0.851958200653418	0.937257873081211
Actinomyces_radicidentis	cryptosporidium_traditional_result	cryptosporidium_traditional_result	-15.3179103641286	52.5439579334	2052	609	0.770691627366361	0.937257873081211
Escherichia_phage_pro147	cryptosporidium_traditional_result	cryptosporidium_traditional_result	-73.7644194765499	73.9819836593259	2052	660	0.31890444467908	0.937257873081211
Adlercreutzia_equolifaciens	cryptosporidium_traditional_result	cryptosporidium_traditional_result	-1181.74515820616	1346.27291521536	2052	1614	0.380205040938192	0.937257873081211
Ruminococcus_albus	cryptosporidium_traditional_result	cryptosporidium_traditional_result	193.805847069462	369.096407543514	2052	933	0.599607646712571	0.937257873081211
Escherichia_virus_phiV10	cryptosporidium_traditional_result	cryptosporidium_traditional_result	-20.4125895221708	41.1620145270907	2052	552	0.620035232321642	0.937257873081211
Bacteroides_fragilis	cryptosporidium_traditional_result	cryptosporidium_traditional_result	-72121.2763869479	50666.1109291699	2052	1947	0.154820448815014	0.937257873081211
Salmonella_enterica	cryptosporidium_traditional_result	cryptosporidium_traditional_result	-7094.52411594416	28214.2684185149	2052	1233	0.801501074452312	0.937257873081211
X.Eubacterium._eligens	cryptosporidium_traditional_result	cryptosporidium_traditional_result	-854.25123936316	3033.5891004793	2052	1893	0.778292866977743	0.937257873081211
Escherichia_virus_P1	cryptosporidium_traditional_result	cryptosporidium_traditional_result	-57.877414863976	104.565156095736	2052	397	0.580003673950281	0.937257873081211
Escherichia_virus_P2	cryptosporidium_traditional_result	cryptosporidium_traditional_result	-72.1170571849191	73.7982726748561	2052	662	0.328626142351251	0.937257873081211
Escherichia_virus_T4	cryptosporidium_traditional_result	cryptosporidium_traditional_result	-25.7608351575621	30.9052479901092	2052	571	0.404678088381004	0.937257873081211
Escherichia_virus_T7	cryptosporidium_traditional_result	cryptosporidium_traditional_result	-1.51980662975198	1.92351352335029	2052	545	0.429588653871602	0.937257873081211
Streptococcus_pneumoniae	cryptosporidium_traditional_result	cryptosporidium_traditional_result	-282.73943682314	289.881392800732	2052	1279	0.329545446925755	0.937257873081211
Lactobacillus_amylophilus	cryptosporidium_traditional_result	cryptosporidium_traditional_result	8.90264398880906	30.9370881956135	2052	843	0.773567516636282	0.937257873081211
Prevotella_fusca	cryptosporidium_traditional_result	cryptosporidium_traditional_result	-2505.04815750033	4685.62076144586	2052	738	0.59299257594103	0.937257873081211
Enterobacteria_phage_HK446	cryptosporidium_traditional_result	cryptosporidium_traditional_result	-5.28324835513755	5.36388893313003	2052	473	0.324807379116741	0.937257873081211
Streptococcus_phage_20617	cryptosporidium_traditional_result	cryptosporidium_traditional_result	-11.807024173655	17.0281531995037	2052	957	0.488182117465369	0.937257873081211
Prevotella_intermedia	cryptosporidium_traditional_result	cryptosporidium_traditional_result	-2215.32420667454	3299.16454705874	2052	709	0.502023019368795	0.937257873081211
Clostridium_taeniosporum	cryptosporidium_traditional_result	cryptosporidium_traditional_result	-310.795950487727	350.135585393103	2052	359	0.374881240014638	0.937257873081211
Enterobacteria_phage_P88	cryptosporidium_traditional_result	cryptosporidium_traditional_result	-122.314013805296	188.729954183191	2052	638	0.517030723546765	0.937257873081211
Lactococcus_phage_ul36	cryptosporidium_traditional_result	cryptosporidium_traditional_result	-0.133545495813276	0.653787724711126	2052	206	0.838176027929996	0.937257873081211
Acidaminococcus_fermentans	cryptosporidium_traditional_result	cryptosporidium_traditional_result	2041.33946446248	899.740952713918	2052	889	0.0234284877626718	0.937257873081211
Prevotella_ruminicola	cryptosporidium_traditional_result	cryptosporidium_traditional_result	-2230.42198606071	4607.65838555759	2052	561	0.628411424145641	0.937257873081211
Enterobacter_cloacae	cryptosporidium_traditional_result	cryptosporidium_traditional_result	-1230.16872908267	2114.05639449374	2052	779	0.560725979955694	0.937257873081211
Escherichia_virus_TL2011	cryptosporidium_traditional_result	cryptosporidium_traditional_result	-3.25345917669733	3.88142541977547	2052	370	0.402051466625685	0.937257873081211
Salmonella_phage_SEN22	cryptosporidium_traditional_result	cryptosporidium_traditional_result	-10.8500091980985	31.8760931025039	2052	460	0.733619790464386	0.937257873081211
Streptococcus_agalactiae	cryptosporidium_traditional_result	cryptosporidium_traditional_result	-45.145204731894	108.270578690516	2052	415	0.676765492155296	0.937257873081211
Actinomyces_meyeri	cryptosporidium_traditional_result	cryptosporidium_traditional_result	-354.235463129022	571.960935310866	2052	1616	0.53579430581464	0.937257873081211
Desulfovibrio_piger	cryptosporidium_traditional_result	cryptosporidium_traditional_result	1048.06965153095	1337.57891977329	2052	1127	0.433429707607768	0.937257873081211
Olsenella_uli	cryptosporidium_traditional_result	cryptosporidium_traditional_result	-77.2409051914385	184.548480798293	2052	1524	0.675615259984185	0.937257873081211
Eggerthella_lenta	cryptosporidium_traditional_result	cryptosporidium_traditional_result	2050.24449323296	2762.09365279569	2052	1875	0.458040132227614	0.937257873081211
X.Enterobacter._lignolyticus	cryptosporidium_traditional_result	cryptosporidium_traditional_result	-172.787291606065	305.633807565543	2052	645	0.571930599548071	0.937257873081211
Negativicoccus_massiliensis	cryptosporidium_traditional_result	cryptosporidium_traditional_result	-13.2056183630276	60.8495228667362	2052	416	0.828223012895748	0.937257873081211
Streptococcus_thermophilus	cryptosporidium_traditional_result	cryptosporidium_traditional_result	-3709.23056984515	3694.4772367376	2052	1770	0.315551674797671	0.937257873081211
Veillonella_parvula	cryptosporidium_traditional_result	cryptosporidium_traditional_result	-4487.83298683874	3879.51059992103	2052	1679	0.247545693384956	0.937257873081211
Shimwellia_blattae	cryptosporidium_traditional_result	cryptosporidium_traditional_result	-73.0480683516201	217.584097736338	2052	392	0.737128723039153	0.937257873081211
Streptococcus_gallolyticus	cryptosporidium_traditional_result	cryptosporidium_traditional_result	-1167.50015536299	4525.40977419874	2052	605	0.79645350584914	0.937257873081211
Bacillus_subtilis	cryptosporidium_traditional_result	cryptosporidium_traditional_result	2589.60718122192	3505.02832031545	2052	1034	0.460133711658072	0.937257873081211
Bifidobacterium_adolescentis	cryptosporidium_traditional_result	cryptosporidium_traditional_result	36042.3127187947	19050.7883592852	2052	1590	0.0587052970251499	0.937257873081211
Escherichia_virus_MS2	cryptosporidium_traditional_result	cryptosporidium_traditional_result	-29343.0919316439	45848.6182638003	2052	1050	0.522275459407953	0.937257873081211
Enterobacteria_phage_phiP27	cryptosporidium_traditional_result	cryptosporidium_traditional_result	-24.9320140012973	32.5257883416362	2052	453	0.443487134890289	0.937257873081211
Parabacteroides_phage_YZ.2015b	cryptosporidium_traditional_result	cryptosporidium_traditional_result	-1.59598114231468	1.79645899239739	2052	497	0.374472945708273	0.937257873081211
Bifidobacterium_animalis	cryptosporidium_traditional_result	cryptosporidium_traditional_result	-1083.0396693694	1559.97313510568	2052	634	0.487626829377751	0.937257873081211
Enterobacteria_phage_ST104	cryptosporidium_traditional_result	cryptosporidium_traditional_result	-1.63777729365858	2.12730458099126	2052	362	0.441495992485714	0.937257873081211
Phoenicibacter_massiliensis	cryptosporidium_traditional_result	cryptosporidium_traditional_result	13.9250282522569	43.0334145424138	2052	1067	0.746298491328929	0.937257873081211
Haemophilus_influenzae	cryptosporidium_traditional_result	cryptosporidium_traditional_result	-490.003718803139	875.925810289511	2052	1024	0.575967935219879	0.937257873081211
Enterobacteria_phage_P4	cryptosporidium_traditional_result	cryptosporidium_traditional_result	-41.8030257524723	105.376759511717	2052	586	0.691647435572049	0.937257873081211
Odoribacter_splanchnicus	cryptosporidium_traditional_result	cryptosporidium_traditional_result	17481.4304957718	7583.00872375834	2052	1856	0.0212899796509203	0.937257873081211
Stx2.converting_phage_1717	cryptosporidium_traditional_result	cryptosporidium_traditional_result	-8.09844503060046	10.7496192459232	2052	614	0.451351374800626	0.937257873081211
Escherichia_virus_Wphi	cryptosporidium_traditional_result	cryptosporidium_traditional_result	-54.8728623518353	56.4747613862216	2052	644	0.331396414261778	0.937257873081211
Acidaminococcus_intestini	cryptosporidium_traditional_result	cryptosporidium_traditional_result	-10615.3937193949	14165.7335630824	2052	1338	0.45375671668657	0.937257873081211
Bacillus_licheniformis	cryptosporidium_traditional_result	cryptosporidium_traditional_result	282.408119142145	327.546986645652	2052	875	0.388726888939217	0.937257873081211
Escherichia_phage_HK639	cryptosporidium_traditional_result	cryptosporidium_traditional_result	-31.4557266359123	145.573375620551	2052	283	0.828954966716583	0.937257873081211
Lactobacillus_plantarum	cryptosporidium_traditional_result	cryptosporidium_traditional_result	974.305502039173	1606.60759485147	2052	255	0.544321187117393	0.937257873081211
Prevotella_denticola	cryptosporidium_traditional_result	cryptosporidium_traditional_result	-1989.82906599758	2703.93760934486	2052	672	0.461911935016837	0.937257873081211
Salmonella_phage_vB_SemP_Emek	cryptosporidium_traditional_result	cryptosporidium_traditional_result	-3.62668016894744	5.8286403498104	2052	410	0.533898264625132	0.937257873081211
Glaesserella_parasuis	cryptosporidium_traditional_result	cryptosporidium_traditional_result	-15.2232985045599	31.1091312708662	2052	294	0.624667952027978	0.937257873081211
Rothia_mucilaginosa	cryptosporidium_traditional_result	cryptosporidium_traditional_result	-711.932305017818	989.775391200123	2052	1616	0.472081796060362	0.937257873081211
Faecalibaculum_rodentium	cryptosporidium_traditional_result	cryptosporidium_traditional_result	-32.0521055888716	156.00837269411	2052	854	0.83724887221577	0.937257873081211
Cutibacterium_acnes	cryptosporidium_traditional_result	cryptosporidium_traditional_result	-36.5841617937371	98.4063474514021	2052	1097	0.710121949673204	0.937257873081211
Salmonella_virus_ST64T	cryptosporidium_traditional_result	cryptosporidium_traditional_result	-1.02927840456922	0.93556481785457	2052	282	0.271444128115439	0.937257873081211
Escherichia_virus_Min27	cryptosporidium_traditional_result	cryptosporidium_traditional_result	-1.23484723056677	1.25507815403551	2052	279	0.325340584032288	0.937257873081211
Bacteroides_vulgatus	cryptosporidium_traditional_result	cryptosporidium_traditional_result	16420.6159140836	65005.0862439969	2052	1955	0.800609697269055	0.937257873081211
Parvimonas_micra	cryptosporidium_traditional_result	cryptosporidium_traditional_result	-1505.4245312674	6740.2970609872	2052	402	0.823297419350294	0.937257873081211
Gordonibacter_massiliensis	cryptosporidium_traditional_result	cryptosporidium_traditional_result	148.965247570662	161.346462946124	2052	1555	0.356025826845433	0.937257873081211
Enterobacteria_phage_HK140	cryptosporidium_traditional_result	cryptosporidium_traditional_result	-8.02241584101273	10.1677622240978	2052	815	0.430239838703796	0.937257873081211
Bibersteinia_trehalosi	cryptosporidium_traditional_result	cryptosporidium_traditional_result	72.826187590313	81.7439602461224	2052	392	0.373129449057423	0.937257873081211
Enterobacteria_phage_HK106	cryptosporidium_traditional_result	cryptosporidium_traditional_result	-4.42218445355082	4.66598084296383	2052	554	0.343416746388039	0.937257873081211
Enterobacterial_phage_mEp234	cryptosporidium_traditional_result	cryptosporidium_traditional_result	-2.16673396819489	2.73841839527529	2052	458	0.428937766211984	0.937257873081211
Fusobacterium_nucleatum	cryptosporidium_traditional_result	cryptosporidium_traditional_result	-3674.13416878515	17612.975457992	2052	455	0.834787227320807	0.937257873081211
X.Haemophilus._ducreyi	cryptosporidium_traditional_result	cryptosporidium_traditional_result	-6.87158064379578	16.6840970937071	2052	225	0.680500760962581	0.937257873081211
Shigella_virus_VASD	cryptosporidium_traditional_result	cryptosporidium_traditional_result	-3.59030519641725	4.38342862362262	2052	328	0.412886818178146	0.937257873081211
Escherichia_virus_933W	cryptosporidium_traditional_result	cryptosporidium_traditional_result	-1.7159357807522	1.58695237966069	2052	416	0.279756038018357	0.937257873081211
Coriobacterium_glomerans	cryptosporidium_traditional_result	cryptosporidium_traditional_result	299.029225291258	1712.376262249	2052	1491	0.861396489616834	0.937257873081211
Enterobacteria_phage_Sf101	cryptosporidium_traditional_result	cryptosporidium_traditional_result	-13.0409299640784	17.2351581899974	2052	635	0.449386040385794	0.937257873081211
Enterobacteria_phage_SfI	cryptosporidium_traditional_result	cryptosporidium_traditional_result	-18.7590794368504	52.9334768674775	2052	949	0.723099096899775	0.937257873081211
Streptococcus_pyogenes	cryptosporidium_traditional_result	cryptosporidium_traditional_result	-76.865097639781	92.8556357842544	2052	399	0.407926762510718	0.937257873081211
Flavonifractor_plautii	cryptosporidium_traditional_result	cryptosporidium_traditional_result	-8214.1190037306	8004.23040903343	2052	1915	0.304960411946964	0.937257873081211
Enterobacteria_phage_SfV	cryptosporidium_traditional_result	cryptosporidium_traditional_result	-19.9426150203929	81.1740382767182	2052	798	0.805967333938017	0.937257873081211
Denitrobacterium_detoxificans	cryptosporidium_traditional_result	cryptosporidium_traditional_result	37.9498962153878	60.0092370981722	2052	868	0.527226037461566	0.937257873081211
Lactobacillus_gasseri	cryptosporidium_traditional_result	cryptosporidium_traditional_result	-331.904580795803	720.811011016722	2052	258	0.645256143633239	0.937257873081211
Lactobacillus_salivarius	cryptosporidium_traditional_result	cryptosporidium_traditional_result	-717.141768981074	1727.96000504881	2052	252	0.678187905888469	0.937257873081211
Methanobrevibacter_smithii	cryptosporidium_traditional_result	cryptosporidium_traditional_result	-4855.48387189978	5054.23798115381	2052	483	0.336877631728234	0.937257873081211
Clostridium_botulinum	cryptosporidium_traditional_result	cryptosporidium_traditional_result	-617.771591937279	557.490135037543	2052	309	0.267991982135911	0.937257873081211
Pasteurella_multocida	cryptosporidium_traditional_result	cryptosporidium_traditional_result	-44.0829594944842	81.5015015130216	2052	452	0.588670923309048	0.937257873081211
Lactobacillus_paracasei	cryptosporidium_traditional_result	cryptosporidium_traditional_result	-1171.43558859862	5391.03112506319	2052	597	0.82801068303305	0.937257873081211
Bifidobacterium_longum	cryptosporidium_traditional_result	cryptosporidium_traditional_result	-89355.3440511351	102746.117179741	2052	1777	0.384626037938943	0.937257873081211
Enterobacteria_phage_VT2phi_272	cryptosporidium_traditional_result	cryptosporidium_traditional_result	-0.848919955572702	1.16707626948202	2052	230	0.467105964170979	0.937257873081211
Shigella_virus_7502Stx	cryptosporidium_traditional_result	cryptosporidium_traditional_result	-3.23030227651978	5.0289451706437	2052	244	0.520754167036359	0.937257873081211
X.Clostridium._cellulosi	cryptosporidium_traditional_result	cryptosporidium_traditional_result	300.790006794393	605.224114721449	2052	1342	0.619272879821663	0.937257873081211
Citrobacter_freundii	cryptosporidium_traditional_result	cryptosporidium_traditional_result	-8361.33026203607	14460.2785929594	2052	1068	0.563201602480348	0.937257873081211
Enterobacteria_phage_HK225	cryptosporidium_traditional_result	cryptosporidium_traditional_result	-7.02937340438885	16.8209877906432	2052	726	0.67608807565341	0.937257873081211
Bifidobacterium_dentium	cryptosporidium_traditional_result	cryptosporidium_traditional_result	4737.32242104121	4642.60402360392	2052	1351	0.307710442523157	0.937257873081211
Aggregatibacter_actinomycetemcomitans	cryptosporidium_traditional_result	cryptosporidium_traditional_result	-37.5329948962368	94.2615860207816	2052	431	0.690557597840001	0.937257873081211
Prevotella_enoeca	cryptosporidium_traditional_result	cryptosporidium_traditional_result	-2628.0038385842	3956.71897361464	2052	540	0.50667729939051	0.937257873081211
Salmonella_phage_ST160	cryptosporidium_traditional_result	cryptosporidium_traditional_result	-0.382287882224006	1.05509605875864	2052	221	0.717162572822265	0.937257873081211
Tannerella_forsythia	cryptosporidium_traditional_result	cryptosporidium_traditional_result	287.588120104234	1400.81757493166	2052	1278	0.837366811780544	0.937257873081211
Shigella_phage_SfII	cryptosporidium_traditional_result	cryptosporidium_traditional_result	-25.0141467558432	69.0114719894199	2052	920	0.7170591785667	0.937257873081211
Escherichia_virus_PA2	cryptosporidium_traditional_result	cryptosporidium_traditional_result	-1.0450996536947	1.13623125469278	2052	213	0.357835103993971	0.937257873081211
Escherichia_virus_Lambda	cryptosporidium_traditional_result	cryptosporidium_traditional_result	-55.4755356851361	39.7461124198291	2052	1437	0.163007222971246	0.937257873081211
Shigella_virus_SfMu	cryptosporidium_traditional_result	cryptosporidium_traditional_result	-5.23517172390913	11.7987294118497	2052	214	0.657321995771927	0.937257873081211
Shigella_phage_SfIV	cryptosporidium_traditional_result	cryptosporidium_traditional_result	-55.0445077407094	72.7225509028031	2052	881	0.449227798875389	0.937257873081211
Shigella_virus_Sf6	cryptosporidium_traditional_result	cryptosporidium_traditional_result	-19.9119771461882	25.7973020798965	2052	839	0.440323240393004	0.937257873081211
Yersinia_pestis	cryptosporidium_traditional_result	cryptosporidium_traditional_result	-451.258679904723	479.287584640807	2052	678	0.346597644744111	0.937257873081211
Ruminococcus_bicirculans	cryptosporidium_traditional_result	cryptosporidium_traditional_result	-1351.72903541812	3273.5770511581	2052	1742	0.679726325334351	0.937257873081211
Barnesiella_viscericola	cryptosporidium_traditional_result	cryptosporidium_traditional_result	1933.4896234512	1798.45878087613	2052	1856	0.282519633927544	0.937257873081211
Bacteroides_cellulosilyticus	cryptosporidium_traditional_result	cryptosporidium_traditional_result	3905.32875946948	21608.8355654342	2052	1888	0.856606430291286	0.937257873081211
Shigella_virus_POCJ13	cryptosporidium_traditional_result	cryptosporidium_traditional_result	-6.38780406085744	10.3700838352993	2052	286	0.538003217676595	0.937257873081211
Intestinimonas_butyriciproducens	cryptosporidium_traditional_result	cryptosporidium_traditional_result	3234.81636464446	1580.88100057257	2052	1865	0.0409181549769308	0.937257873081211
Clostridium_sp._HMSC19B04	cryptosporidium_traditional_result	cryptosporidium_traditional_result	-288.706133696805	366.142613633178	2052	1357	0.430530709281085	0.937257873081211
Clostridium_perfringens	cryptosporidium_traditional_result	cryptosporidium_traditional_result	-2383.07741213732	2948.25790655614	2052	677	0.419052240653405	0.937257873081211
Escherichia_phage_HK75	cryptosporidium_traditional_result	cryptosporidium_traditional_result	-2.58231344851884	3.67153600519598	2052	424	0.481962570042542	0.937257873081211
Salmonella_phage_vB_SosS_Oslo	cryptosporidium_traditional_result	cryptosporidium_traditional_result	-4.72420982473585	10.4031592376889	2052	403	0.649816413026703	0.937257873081211
Bacteroides_thetaiotaomicron	cryptosporidium_traditional_result	cryptosporidium_traditional_result	26061.5439448934	24365.3837896944	2052	1937	0.284973815694845	0.937257873081211
Dialister_pneumosintes	cryptosporidium_traditional_result	cryptosporidium_traditional_result	197.37106392858	388.008002724969	2052	1167	0.611056541595087	0.937257873081211
Enterobacteria_phage_YYZ.2008	cryptosporidium_traditional_result	cryptosporidium_traditional_result	-4.76222126033467	10.7796581938923	2052	516	0.658716292226471	0.937257873081211
Enterococcus_faecium	cryptosporidium_traditional_result	cryptosporidium_traditional_result	-1078.57026142524	5833.66692533222	2052	338	0.853343739090953	0.937257873081211
Neisseria_elongata	cryptosporidium_traditional_result	cryptosporidium_traditional_result	-49.443147392872	150.972493132544	2052	305	0.743339403338767	0.937257873081211
Streptococcus_phage_5093	cryptosporidium_traditional_result	cryptosporidium_traditional_result	-0.239195298779491	0.442252898575832	2052	224	0.588690818719874	0.937257873081211
Streptococcus_salivarius	cryptosporidium_traditional_result	cryptosporidium_traditional_result	-9271.88096047724	9720.13025146358	2052	1867	0.340303353693579	0.937257873081211
Enterobacteria_phage_UAB_Phi20	cryptosporidium_traditional_result	cryptosporidium_traditional_result	-0.603968603297466	1.01069650925413	2052	212	0.550217082450889	0.937257873081211
Mageeibacillus_indolicus	cryptosporidium_traditional_result	cryptosporidium_traditional_result	-31.6402622990598	109.194463624799	2052	569	0.772041336159256	0.937257873081211
Acinetobacter_johnsonii	cryptosporidium_traditional_result	cryptosporidium_traditional_result	-259.149615458573	972.540553565564	2052	213	0.78991826349013	0.937257873081211
Streptococcus_sanguinis	cryptosporidium_traditional_result	cryptosporidium_traditional_result	-198.670916116246	328.395861608272	2052	1236	0.545292341950512	0.937257873081211
Streptococcus_mitis	cryptosporidium_traditional_result	cryptosporidium_traditional_result	-468.658663052277	463.329369592856	2052	1592	0.311947257823098	0.937257873081211
Enterobacteria_phage_fiAA91.ss	cryptosporidium_traditional_result	cryptosporidium_traditional_result	-84.7674348123567	86.1649907644103	2052	809	0.325389880853731	0.937257873081211
Bacillus_glycinifermentans	cryptosporidium_traditional_result	cryptosporidium_traditional_result	784.20448133646	789.722952297526	2052	587	0.320872031360054	0.937257873081211
Finegoldia_magna	cryptosporidium_traditional_result	cryptosporidium_traditional_result	-88.1461104249216	209.132970304832	2052	347	0.673465354133851	0.937257873081211
Salmonella_phage_118970_sal3	cryptosporidium_traditional_result	cryptosporidium_traditional_result	-4.99348697938078	9.33747669720879	2052	397	0.592885785972415	0.937257873081211
Actinobacillus_suis	cryptosporidium_traditional_result	cryptosporidium_traditional_result	-30.3099932544785	45.7585569485869	2052	379	0.507828289844274	0.937257873081211
Salmonella_phage_118970_sal4	cryptosporidium_traditional_result	cryptosporidium_traditional_result	-0.708563235095962	0.822520508627146	2052	333	0.389132701142791	0.937257873081211
Bifidobacterium_pseudolongum	cryptosporidium_traditional_result	cryptosporidium_traditional_result	-320.157922206457	818.74461412435	2052	309	0.695829506657166	0.937257873081211
Obesumbacterium_proteus	cryptosporidium_traditional_result	cryptosporidium_traditional_result	-755.132129904979	1713.69253488156	2052	325	0.659535742306925	0.937257873081211
Pepino_mosaic_virus	cryptosporidium_traditional_result	cryptosporidium_traditional_result	-72.2658489563456	180.913912072064	2052	212	0.689622176263524	0.937257873081211
Porphyromonas_asaccharolytica	cryptosporidium_traditional_result	cryptosporidium_traditional_result	-945.571888922083	3366.56408276405	2052	507	0.778849595165967	0.937257873081211
Desulfovibrio_fairfieldensis	cryptosporidium_traditional_result	cryptosporidium_traditional_result	-538.669414563329	872.972371311522	2052	566	0.537298608258217	0.937257873081211
Bacillus_atrophaeus	cryptosporidium_traditional_result	cryptosporidium_traditional_result	515.498560789459	556.02957447312	2052	1001	0.354027753255759	0.937257873081211
Streptococcus_gordonii	cryptosporidium_traditional_result	cryptosporidium_traditional_result	-816.011007430344	3604.79765795686	2052	1254	0.820947528928899	0.937257873081211
Parabacteroides_distasonis	cryptosporidium_traditional_result	cryptosporidium_traditional_result	36034.831181009	17048.7898756497	2052	1842	0.0347196778992076	0.937257873081211
X.Clostridium._saccharolyticum	cryptosporidium_traditional_result	cryptosporidium_traditional_result	-661.767810074989	2337.17367443312	2052	1896	0.777103793887118	0.937257873081211
Lactococcus_lactis	cryptosporidium_traditional_result	cryptosporidium_traditional_result	56.9744556754995	128.029809952052	2052	437	0.65638038530975	0.937257873081211
Clostridium_chauvoei	cryptosporidium_traditional_result	cryptosporidium_traditional_result	-515.901946440094	512.660023446637	2052	810	0.314430116611636	0.937257873081211
X.Eubacterium._rectale	cryptosporidium_traditional_result	cryptosporidium_traditional_result	-8266.51750634309	16190.5748343244	2052	1956	0.609726852258299	0.937257873081211
Enterococcus_faecalis	cryptosporidium_traditional_result	cryptosporidium_traditional_result	-2532.2082604193	5779.18357634616	2052	470	0.661336332026293	0.937257873081211
Clostridioides_difficile	cryptosporidium_traditional_result	cryptosporidium_traditional_result	-758.310843283536	926.347989382216	2052	1805	0.413149591821321	0.937257873081211
Pepper_mild_mottle_virus	cryptosporidium_traditional_result	cryptosporidium_traditional_result	-193.201821853389	410.195055350773	2052	464	0.637712659792662	0.937257873081211
Ryegrass_mottle_virus	cryptosporidium_traditional_result	cryptosporidium_traditional_result	-0.0988954438147905	0.169972577288079	2052	212	0.560771716984398	0.937257873081211
Oscillibacter_valericigenes	cryptosporidium_traditional_result	cryptosporidium_traditional_result	303.237880063037	721.383320159382	2052	1571	0.67428848785678	0.937257873081211
Streptococcus_parasanguinis	cryptosporidium_traditional_result	cryptosporidium_traditional_result	-2195.20401655079	3644.95104850007	2052	1820	0.547097330734071	0.937257873081211
Enterobacteria_phage_HK542	cryptosporidium_traditional_result	cryptosporidium_traditional_result	-3.85278376317886	6.2476734224995	2052	466	0.537547300978465	0.937257873081211
Salmonella_phage_SPN9CC	cryptosporidium_traditional_result	cryptosporidium_traditional_result	-1.09911557173535	1.19507947749053	2052	331	0.357884236248251	0.937257873081211
Enterobacteria_phage_HK544	cryptosporidium_traditional_result	cryptosporidium_traditional_result	-9.50681421193921	10.8463453984773	2052	637	0.380905866956862	0.937257873081211
Salmonella_phage_FSL_SP.004	cryptosporidium_traditional_result	cryptosporidium_traditional_result	-15.7124843561469	16.7119741622708	2052	517	0.347277257987746	0.937257873081211
Alistipes_finegoldii	cryptosporidium_traditional_result	cryptosporidium_traditional_result	38691.9136365616	33685.5190669968	2052	1892	0.250904154554699	0.937257873081211
Streptococcus_iniae	cryptosporidium_traditional_result	cryptosporidium_traditional_result	-10.9975296778211	19.7546976039134	2052	224	0.57781642974842	0.937257873081211
Streptococcus_phage_PH15	cryptosporidium_traditional_result	cryptosporidium_traditional_result	-1.85226136826476	8.03337788212791	2052	254	0.817681331726553	0.937257873081211
Escherichia_coli	cryptosporidium_traditional_result	cryptosporidium_traditional_result	-137095.182604646	110686.102978443	2052	2051	0.215699036136555	0.937257873081211
Campylobacter_jejuni	cryptosporidium_traditional_result	cryptosporidium_traditional_result	-2220.72597112862	4267.20104660134	2052	230	0.602853197807997	0.937257873081211
Ethanoligenens_harbinense	cryptosporidium_traditional_result	cryptosporidium_traditional_result	-194.190263238245	749.510893640278	2052	1173	0.795603619670742	0.937257873081211
Yersinia_virus_L413C	cryptosporidium_traditional_result	cryptosporidium_traditional_result	-107.003587574387	175.574505044709	2052	671	0.542324132374134	0.937257873081211
Enterobacteria_phage_phiX174_sensu_lato	cryptosporidium_traditional_result	cryptosporidium_traditional_result	385.741002531839	316.647780700746	2052	2009	0.22334811761208	0.937257873081211
Desulfovibrio_desulfuricans	cryptosporidium_traditional_result	cryptosporidium_traditional_result	-50.837635070883	197.303214797626	2052	320	0.796704480134871	0.937257873081211
Bacillus_pumilus	cryptosporidium_traditional_result	cryptosporidium_traditional_result	221.090883391938	250.847252138088	2052	853	0.378262164419242	0.937257873081211
Bacteroides_phage_B40.8	cryptosporidium_traditional_result	cryptosporidium_traditional_result	-48.2486683574591	254.746383283937	2052	232	0.849807115162525	0.937257873081211
Neisseria_sicca	cryptosporidium_traditional_result	cryptosporidium_traditional_result	-81.0468983053528	262.938006270092	2052	350	0.757947830000929	0.937257873081211
Enterobacteria_phage_HK629	cryptosporidium_traditional_result	cryptosporidium_traditional_result	-45.0651284869996	35.1761877830852	2052	1328	0.20035713156188	0.937257873081211
Escherichia_virus_24B	cryptosporidium_traditional_result	cryptosporidium_traditional_result	-2.19411155304352	2.43583255486077	2052	410	0.367865205338374	0.937257873081211
Streptococcus_anginosus	cryptosporidium_traditional_result	cryptosporidium_traditional_result	-767.332018788156	1281.35974810705	2052	1034	0.549373107767654	0.937257873081211
Parascardovia_denticolens	cryptosporidium_traditional_result	cryptosporidium_traditional_result	-10.1810780656942	35.1154073588468	2052	257	0.771910342368619	0.937257873081211
Salmonella_virus_HK620	cryptosporidium_traditional_result	cryptosporidium_traditional_result	-7.49298528720951	13.4148145042459	2052	561	0.576549162189003	0.937257873081211
Bacteroides_ovatus	cryptosporidium_traditional_result	cryptosporidium_traditional_result	-16535.7238630081	32580.6067021306	2052	1907	0.611859350435157	0.937257873081211
Salmonella_phage_SJ46	cryptosporidium_traditional_result	cryptosporidium_traditional_result	-54.4013082525004	107.71582655132	2052	427	0.613605257300689	0.937257873081211
Escherichia_phage_pro483	cryptosporidium_traditional_result	cryptosporidium_traditional_result	-81.7409132573992	91.9394069157235	2052	772	0.374112976300322	0.937257873081211
Eubacterium_limosum	cryptosporidium_traditional_result	cryptosporidium_traditional_result	-134.296790005553	244.005661250748	2052	230	0.582142042698436	0.937257873081211
Klebsiella_oxytoca	cryptosporidium_traditional_result	cryptosporidium_traditional_result	15945.5899782004	18261.3033521499	2052	1119	0.382706050991435	0.937257873081211
Enterobacteria_phage_IME10	cryptosporidium_traditional_result	cryptosporidium_traditional_result	-11.3223278226507	12.9070202988758	2052	588	0.380513177583462	0.937257873081211
Streptococcus_cristatus	cryptosporidium_traditional_result	cryptosporidium_traditional_result	-77.8536235647037	87.0628927572872	2052	991	0.371353172134103	0.937257873081211
Bifidobacterium_bifidum	cryptosporidium_traditional_result	cryptosporidium_traditional_result	-5187.72454335187	29899.1708401101	2052	1362	0.862277243234714	0.937257873081211
Enterobacteria_phage_cdtI	cryptosporidium_traditional_result	cryptosporidium_traditional_result	-56.2546690206636	62.9660381423089	2052	1067	0.371786438606411	0.937257873081211
Enterobacterial_phage_mEp213	cryptosporidium_traditional_result	cryptosporidium_traditional_result	-3.85459714117379	4.41482486941082	2052	420	0.38275348649455	0.937257873081211
Lactobacillus_phage_PLE3	cryptosporidium_traditional_result	cryptosporidium_traditional_result	-1.04012708058698	2.4401963319497	2052	223	0.669991811835901	0.937257873081211
Lachnoclostridium_phytofermentans	cryptosporidium_traditional_result	cryptosporidium_traditional_result	119.301482303607	448.273164098357	2052	1363	0.790173084710817	0.937257873081211
Campylobacter_concisus	cryptosporidium_traditional_result	cryptosporidium_traditional_result	-72.2716681937415	187.145449982286	2052	361	0.699421452750024	0.937257873081211
Escherichia_virus_HK97	cryptosporidium_traditional_result	cryptosporidium_traditional_result	-5.69002631787694	4.62851725205504	2052	621	0.219146194196143	0.937257873081211
Mannheimia_haemolytica	cryptosporidium_traditional_result	cryptosporidium_traditional_result	-15.2422801808822	29.5430755542014	2052	286	0.60598019490461	0.937257873081211
Klebsiella_aerogenes	cryptosporidium_traditional_result	cryptosporidium_traditional_result	-671.911879244076	2389.8964128676	2052	483	0.778638432182075	0.937257873081211
Salmonella_phage_ST64B	cryptosporidium_traditional_result	cryptosporidium_traditional_result	-2.01264738575743	2.52921458215471	2052	291	0.426303709997977	0.937257873081211
Bifidobacterium_scardovii	cryptosporidium_traditional_result	cryptosporidium_traditional_result	-2780.0232773623	6992.21259757976	2052	902	0.690992882975444	0.937257873081211
Salmonella_phage_RE.2010	cryptosporidium_traditional_result	cryptosporidium_traditional_result	-32.7023829378118	161.13169665594	2052	332	0.839199565543244	0.937257873081211
Lactobacillus_delbrueckii	cryptosporidium_traditional_result	cryptosporidium_traditional_result	-16.4069951754607	40.1294766632584	2052	206	0.682709892279458	0.937257873081211
Clostridium_baratii	cryptosporidium_traditional_result	cryptosporidium_traditional_result	-255.405628909678	253.914009983695	2052	572	0.314646113592812	0.937257873081211
Cellulosilyticum_lentocellum	cryptosporidium_traditional_result	cryptosporidium_traditional_result	-405.45017044053	1238.60566221948	2052	251	0.743455605463833	0.937257873081211
Enterobacteria_phage_mEp460	cryptosporidium_traditional_result	cryptosporidium_traditional_result	-91.3626147588174	89.8657393791561	2052	1114	0.309488699197463	0.937257873081211
Bifidobacterium_angulatum	cryptosporidium_traditional_result	cryptosporidium_traditional_result	1552.21919286896	1455.68247521154	2052	1386	0.286460292514534	0.937257873081211
Porphyromonas_gingivalis	cryptosporidium_traditional_result	cryptosporidium_traditional_result	-7.69381990137098	48.7516164365841	2052	247	0.874623508923092	0.938437241333789
Bacteroides_salanitronis	cryptosporidium_traditional_result	cryptosporidium_traditional_result	-612.691448551879	3880.38752840956	2052	1806	0.874562305504796	0.938437241333789
Slackia_heliotrinireducens	cryptosporidium_traditional_result	cryptosporidium_traditional_result	13.3760494836685	82.5119115039481	2052	1073	0.871241718378386	0.938437241333789
Kosakonia_cowanii	cryptosporidium_traditional_result	cryptosporidium_traditional_result	-13.1183544437787	95.3051382115551	2052	327	0.890539714381957	0.951431318784142
Anaerotignum_propionicum	cryptosporidium_traditional_result	cryptosporidium_traditional_result	50.4949001535187	435.024664927247	2052	1098	0.907610470562476	0.957930052850862
Roseburia_hominis	cryptosporidium_traditional_result	cryptosporidium_traditional_result	-727.970837201617	6306.40575433314	2052	1976	0.908117690102618	0.957930052850862
Clostridium_sp._12.A.	cryptosporidium_traditional_result	cryptosporidium_traditional_result	-110.216680577818	948.989053734571	2052	1824	0.907556983315811	0.957930052850862
Salmonella_phage_g341c	cryptosporidium_traditional_result	cryptosporidium_traditional_result	-0.121243590043575	1.10258651913646	2052	260	0.912454242415708	0.958460338671962
Escherichia_phage_TL.2011b	cryptosporidium_traditional_result	cryptosporidium_traditional_result	4.16550616901658	40.2004773736015	2052	682	0.917486773362984	0.959714198078435
X.Eubacterium._sulci	cryptosporidium_traditional_result	cryptosporidium_traditional_result	-10.741168323741	115.569697966794	2052	962	0.925963417721861	0.960542964441765
Butyrivibrio_proteoclasticus	cryptosporidium_traditional_result	cryptosporidium_traditional_result	6.40960358126171	67.0603092283971	2052	587	0.923867787949357	0.960542964441765
Corynebacterium_kroppenstedtii	cryptosporidium_traditional_result	cryptosporidium_traditional_result	-5.89056254605955	67.8147639764054	2052	794	0.930792937749627	0.961562952220689
Enterobacteria_phage_BP.4795	cryptosporidium_traditional_result	cryptosporidium_traditional_result	-1.42929568976685	17.429624649875	2052	742	0.934655156905349	0.961579379532252
Actinomyces_oris	cryptosporidium_traditional_result	cryptosporidium_traditional_result	-15.412698854297	351.193027317941	2052	1621	0.965000853549391	0.968876358985332
Enterobacter_hormaechei	cryptosporidium_traditional_result	cryptosporidium_traditional_result	598.123523904626	9521.75877364819	2052	1175	0.949921408495073	0.968876358985332
Christensenella_massiliensis	cryptosporidium_traditional_result	cryptosporidium_traditional_result	-16.7582693972233	354.086480627503	2052	1718	0.962258275885092	0.968876358985332
Erysipelothrix_rhusiopathiae	cryptosporidium_traditional_result	cryptosporidium_traditional_result	-2.6200686733944	51.2668266275344	2052	992	0.959247784741236	0.968876358985332
Streptococcus_mutans	cryptosporidium_traditional_result	cryptosporidium_traditional_result	-28.7156628863828	491.7438115463	2052	655	0.953441697733641	0.968876358985332
Lactobacillus_rhamnosus	cryptosporidium_traditional_result	cryptosporidium_traditional_result	-159.901183811432	3029.2032869572	2052	441	0.957909352737066	0.968876358985332
Anaerostipes_hadrus	cryptosporidium_traditional_result	cryptosporidium_traditional_result	-198.145025377387	5305.39947963801	2052	1964	0.970212901986529	0.970212901986529
