# Supplementary material for: Enhancing infectious intestinal disease diagnosis through metagenomic and metatranscriptomic sequencing of 1000 human diarrhoeal samples
Source: Genome Med. 2025 May 20;17:55. doi: 10.1186/s13073-025-01478-w (PMC12090668; doi:10.1186/s13073-025-01478-w)
Supplement: Supplementary file 9 — Additional file 9: Significance levels for correlations between reads mapped to Cryptosporidium parvum virus 1 and clinical metadata, produced via MaAsLin2. [file 13073_2025_1478_MOESM9_ESM.tsv]

feature	metadata	value	coef	stderr	N	N.not.0	pval	qval
Streptococcus_pyogenes	cryptosporidium_luminex_result	cryptosporidium_luminex_result	245.35940192408	71.6149481887918	2052	399	0.000624758596490974	0.156189649122744
Actinomyces_oris	cryptosporidium_luminex_result	cryptosporidium_luminex_result	498.215501800913	283.752401963897	2052	1621	0.0792744129414014	0.90107565050321
Corynebacterium_kroppenstedtii	cryptosporidium_luminex_result	cryptosporidium_luminex_result	-13.4952965954376	48.854597778946	2052	794	0.782397068495779	0.90107565050321
Bifidobacterium_breve	cryptosporidium_luminex_result	cryptosporidium_luminex_result	-26071.8690578838	32749.9530267726	2052	1462	0.426075312844765	0.90107565050321
Bacteroides_caccae	cryptosporidium_luminex_result	cryptosporidium_luminex_result	-12876.2172500603	9247.69160360959	2052	1901	0.163965498064275	0.90107565050321
Streptococcus_phage_YMC.2011	cryptosporidium_luminex_result	cryptosporidium_luminex_result	-2.92816149523796	4.9351155121616	2052	469	0.553026408982253	0.90107565050321
Escherichia_virus_HK022	cryptosporidium_luminex_result	cryptosporidium_luminex_result	-4.17016193360283	5.68895609210006	2052	498	0.463627834187633	0.90107565050321
Micrococcus_luteus	cryptosporidium_luminex_result	cryptosporidium_luminex_result	-25.7583297687612	51.2087568636854	2052	368	0.615015418170378	0.90107565050321
Megasphaera_elsdenii	cryptosporidium_luminex_result	cryptosporidium_luminex_result	-1790.99330538356	2403.11406199942	2052	772	0.456190278249844	0.90107565050321
Clostridium_butyricum	cryptosporidium_luminex_result	cryptosporidium_luminex_result	-1862.20216251609	5111.19490443661	2052	369	0.715644350369135	0.90107565050321
Bacillus_amyloliquefaciens	cryptosporidium_luminex_result	cryptosporidium_luminex_result	856.243499527527	740.780105309005	2052	1021	0.24787405306928	0.90107565050321
Cronobacter_sakazakii	cryptosporidium_luminex_result	cryptosporidium_luminex_result	-372.715481297363	372.415567157287	2052	827	0.317042490261993	0.90107565050321
Rothia_dentocariosa	cryptosporidium_luminex_result	cryptosporidium_luminex_result	-77.1001986582105	91.4808085082046	2052	637	0.399440430276524	0.90107565050321
Treponema_succinifaciens	cryptosporidium_luminex_result	cryptosporidium_luminex_result	55.1533127356762	53.4380784944389	2052	585	0.302151685435889	0.90107565050321
Pseudopropionibacterium_propionicum	cryptosporidium_luminex_result	cryptosporidium_luminex_result	-8.06127813998813	20.6886762212045	2052	320	0.696839334691867	0.90107565050321
Enterobacteria_phage_mEpX1	cryptosporidium_luminex_result	cryptosporidium_luminex_result	-4.42556091587066	5.18660183473484	2052	512	0.393613337029499	0.90107565050321
Enterobacteria_phage_mEpX2	cryptosporidium_luminex_result	cryptosporidium_luminex_result	-2.74476006273534	2.35323289337811	2052	385	0.243601100265377	0.90107565050321
Anaerotignum_propionicum	cryptosporidium_luminex_result	cryptosporidium_luminex_result	110.322270610196	424.359502237402	2052	1098	0.794910999012958	0.90107565050321
Enterobacteria_phage_mEp043_c.1	cryptosporidium_luminex_result	cryptosporidium_luminex_result	-8.8094477202639	8.54111253056845	2052	513	0.302470572927098	0.90107565050321
Pluralibacter_gergoviae	cryptosporidium_luminex_result	cryptosporidium_luminex_result	-94.1721084563172	63.1895604272638	2052	402	0.136300750861543	0.90107565050321
Butyrivibrio_hungatei	cryptosporidium_luminex_result	cryptosporidium_luminex_result	41.3694669485087	154.042705367397	2052	751	0.78829731509566	0.90107565050321
Lactobacillus_fermentum	cryptosporidium_luminex_result	cryptosporidium_luminex_result	-1558.02690655304	2274.32360735605	2052	439	0.493391651707786	0.90107565050321
Bacteroides_phage_B124.14	cryptosporidium_luminex_result	cryptosporidium_luminex_result	-67.1555775929789	257.890091296238	2052	307	0.794579172750409	0.90107565050321
Stx2.converting_phage_86	cryptosporidium_luminex_result	cryptosporidium_luminex_result	-14.9317546228056	10.6864927172205	2052	716	0.162492533578546	0.90107565050321
Streptococcus_suis	cryptosporidium_luminex_result	cryptosporidium_luminex_result	-6.13606633937522	15.9823701567617	2052	403	0.701073393672199	0.90107565050321
Enterobacteria_phage_mEp235	cryptosporidium_luminex_result	cryptosporidium_luminex_result	-6.12017460171466	7.81978515238991	2052	498	0.433924215663344	0.90107565050321
Enterobacteria_phage_mEp237	cryptosporidium_luminex_result	cryptosporidium_luminex_result	-12.3548396210667	22.480725024531	2052	858	0.582672662801119	0.90107565050321
Kosakonia_sacchari	cryptosporidium_luminex_result	cryptosporidium_luminex_result	-83.536577362589	143.291102298378	2052	625	0.559969321008894	0.90107565050321
Salmonella_phage_epsilon34	cryptosporidium_luminex_result	cryptosporidium_luminex_result	-5.34749828775621	6.33719805659997	2052	370	0.398867452242773	0.90107565050321
Klebsiella_pneumoniae	cryptosporidium_luminex_result	cryptosporidium_luminex_result	-22754.889222581	26882.5126865908	2052	1394	0.397399562650472	0.90107565050321
Enterobacteria_phage_HK630	cryptosporidium_luminex_result	cryptosporidium_luminex_result	-39.8321746533287	28.8160223771103	2052	1408	0.16703683888922	0.90107565050321
Enterobacteria_phage_HK633	cryptosporidium_luminex_result	cryptosporidium_luminex_result	-4.75328730659446	4.79482884326466	2052	470	0.321641851572578	0.90107565050321
Human_mastadenovirus_C	cryptosporidium_luminex_result	cryptosporidium_luminex_result	164.862802675144	315.732279465926	2052	1050	0.601616913457786	0.90107565050321
Enterobacteria_phage_phi80	cryptosporidium_luminex_result	cryptosporidium_luminex_result	-20.8766800139658	28.2664903697449	2052	1100	0.4602573401609	0.90107565050321
Lachnoclostridium_phocaeense	cryptosporidium_luminex_result	cryptosporidium_luminex_result	2642.3919797559	3490.58843536993	2052	1946	0.449136551222851	0.90107565050321
Atopobium_parvulum	cryptosporidium_luminex_result	cryptosporidium_luminex_result	-25.0300400649845	93.0493929651874	2052	924	0.787959579654376	0.90107565050321
Roseburia_hominis	cryptosporidium_luminex_result	cryptosporidium_luminex_result	-1461.3610684502	5423.14615223886	2052	1976	0.787597938209002	0.90107565050321
Desulfovibrio_vulgaris	cryptosporidium_luminex_result	cryptosporidium_luminex_result	-13.2222006943676	46.3212350188037	2052	665	0.775332320758572	0.90107565050321
Streptococcus_intermedius	cryptosporidium_luminex_result	cryptosporidium_luminex_result	-73.7026492168064	197.348619252259	2052	931	0.70884270637158	0.90107565050321
Actinomyces_radicidentis	cryptosporidium_luminex_result	cryptosporidium_luminex_result	-27.9991806123139	47.5420610496202	2052	609	0.555971698073013	0.90107565050321
Escherichia_phage_pro147	cryptosporidium_luminex_result	cryptosporidium_luminex_result	-69.6178431380701	74.8416269428848	2052	660	0.352379134287441	0.90107565050321
Adlercreutzia_equolifaciens	cryptosporidium_luminex_result	cryptosporidium_luminex_result	1395.60827252107	1504.22145181234	2052	1614	0.353626619021334	0.90107565050321
Ruminococcus_albus	cryptosporidium_luminex_result	cryptosporidium_luminex_result	476.50380748159	318.73490656324	2052	933	0.135076828985613	0.90107565050321
Escherichia_virus_phiV10	cryptosporidium_luminex_result	cryptosporidium_luminex_result	-19.0473013816225	40.5893465389135	2052	552	0.638929091395227	0.90107565050321
Salmonella_enterica	cryptosporidium_luminex_result	cryptosporidium_luminex_result	-6071.88807310596	20312.0667370688	2052	1233	0.765024564230045	0.90107565050321
X.Eubacterium._eligens	cryptosporidium_luminex_result	cryptosporidium_luminex_result	2543.28378048825	2631.77931705106	2052	1893	0.33397424780847	0.90107565050321
Escherichia_virus_P1	cryptosporidium_luminex_result	cryptosporidium_luminex_result	-65.3383448288804	94.0728346055801	2052	397	0.487417969133648	0.90107565050321
Escherichia_virus_P2	cryptosporidium_luminex_result	cryptosporidium_luminex_result	-75.2137250205613	84.5343849026133	2052	662	0.373712302981097	0.90107565050321
Escherichia_virus_T4	cryptosporidium_luminex_result	cryptosporidium_luminex_result	-19.7083676511587	25.9765984324476	2052	571	0.448123581689328	0.90107565050321
Escherichia_virus_T7	cryptosporidium_luminex_result	cryptosporidium_luminex_result	-1.31876915848982	1.6595164676611	2052	545	0.426899729773174	0.90107565050321
Streptococcus_pneumoniae	cryptosporidium_luminex_result	cryptosporidium_luminex_result	129.763160177768	245.261019260463	2052	1279	0.59680760284813	0.90107565050321
Lactobacillus_amylophilus	cryptosporidium_luminex_result	cryptosporidium_luminex_result	-27.8482116226573	40.5322214468482	2052	843	0.492122664681197	0.90107565050321
Prevotella_fusca	cryptosporidium_luminex_result	cryptosporidium_luminex_result	1815.63649807222	4171.30000433742	2052	738	0.663414526894199	0.90107565050321
Enterobacteria_phage_HK446	cryptosporidium_luminex_result	cryptosporidium_luminex_result	-6.21841947879296	5.46161209547398	2052	473	0.255020082731453	0.90107565050321
Enterobacteria_phage_BP.4795	cryptosporidium_luminex_result	cryptosporidium_luminex_result	-4.8697804377161	13.9054693609431	2052	742	0.726221040951231	0.90107565050321
Streptococcus_phage_20617	cryptosporidium_luminex_result	cryptosporidium_luminex_result	-17.5581955509486	23.1081969392252	2052	957	0.447448855359627	0.90107565050321
Prevotella_intermedia	cryptosporidium_luminex_result	cryptosporidium_luminex_result	-1335.03342824849	2840.9153660331	2052	709	0.63845594855826	0.90107565050321
Clostridium_taeniosporum	cryptosporidium_luminex_result	cryptosporidium_luminex_result	-369.350399022303	442.826133470783	2052	359	0.404338484245707	0.90107565050321
Anaerostipes_hadrus	cryptosporidium_luminex_result	cryptosporidium_luminex_result	4792.07452310654	4539.78757451474	2052	1964	0.291291613942036	0.90107565050321
Enterobacteria_phage_P88	cryptosporidium_luminex_result	cryptosporidium_luminex_result	-127.882922017995	143.406044664363	2052	638	0.372632474409894	0.90107565050321
Lactococcus_phage_ul36	cryptosporidium_luminex_result	cryptosporidium_luminex_result	-0.525129146616498	1.42957741154521	2052	206	0.713410607391683	0.90107565050321
Acidaminococcus_fermentans	cryptosporidium_luminex_result	cryptosporidium_luminex_result	1185.35880232937	725.103510813256	2052	889	0.102260672776688	0.90107565050321
Salmonella_phage_g341c	cryptosporidium_luminex_result	cryptosporidium_luminex_result	-0.830201313631519	1.71281252706694	2052	260	0.627942010131059	0.90107565050321
Prevotella_ruminicola	cryptosporidium_luminex_result	cryptosporidium_luminex_result	1955.47682004207	4520.50771098372	2052	561	0.665367455891907	0.90107565050321
Enterobacter_cloacae	cryptosporidium_luminex_result	cryptosporidium_luminex_result	-1091.84743016619	1548.94349151199	2052	779	0.480956017532565	0.90107565050321
Escherichia_virus_TL2011	cryptosporidium_luminex_result	cryptosporidium_luminex_result	-3.50824745600032	3.56520522302988	2052	370	0.325223219914262	0.90107565050321
Salmonella_phage_SEN22	cryptosporidium_luminex_result	cryptosporidium_luminex_result	-16.0284346365402	37.1827032872237	2052	460	0.66646241938153	0.90107565050321
Streptococcus_agalactiae	cryptosporidium_luminex_result	cryptosporidium_luminex_result	47.7824779330395	78.176837246855	2052	415	0.541130190844277	0.90107565050321
Actinomyces_meyeri	cryptosporidium_luminex_result	cryptosporidium_luminex_result	-66.8204885795489	266.111780720288	2052	1616	0.801763215821654	0.90107565050321
Desulfovibrio_piger	cryptosporidium_luminex_result	cryptosporidium_luminex_result	-550.026397971384	1607.67964849263	2052	1127	0.732293384176711	0.90107565050321
Olsenella_uli	cryptosporidium_luminex_result	cryptosporidium_luminex_result	-124.994375962583	159.275974264445	2052	1524	0.432684069495876	0.90107565050321
Eggerthella_lenta	cryptosporidium_luminex_result	cryptosporidium_luminex_result	5427.70826015316	2642.25656045751	2052	1875	0.0400871242893761	0.90107565050321
X.Enterobacter._lignolyticus	cryptosporidium_luminex_result	cryptosporidium_luminex_result	-161.665682030796	239.648607277834	2052	645	0.500011578473163	0.90107565050321
Negativicoccus_massiliensis	cryptosporidium_luminex_result	cryptosporidium_luminex_result	-17.5082054956948	45.9715061536269	2052	416	0.703355854152683	0.90107565050321
Streptococcus_thermophilus	cryptosporidium_luminex_result	cryptosporidium_luminex_result	-4930.88324138201	7700.88851084716	2052	1770	0.522050857048739	0.90107565050321
Veillonella_parvula	cryptosporidium_luminex_result	cryptosporidium_luminex_result	-2166.15873082574	3051.5019826445	2052	1679	0.477870072856601	0.90107565050321
Shimwellia_blattae	cryptosporidium_luminex_result	cryptosporidium_luminex_result	-115.957552434647	361.282115838359	2052	392	0.748273440033657	0.90107565050321
Streptococcus_gallolyticus	cryptosporidium_luminex_result	cryptosporidium_luminex_result	6396.68355505364	3554.64876914949	2052	605	0.0720867620154426	0.90107565050321
X.Eubacterium._sulci	cryptosporidium_luminex_result	cryptosporidium_luminex_result	-30.770955247789	91.5583546277077	2052	962	0.736845742792521	0.90107565050321
Bacillus_subtilis	cryptosporidium_luminex_result	cryptosporidium_luminex_result	3067.049797283	3180.48131226108	2052	1034	0.334994994595595	0.90107565050321
Bifidobacterium_adolescentis	cryptosporidium_luminex_result	cryptosporidium_luminex_result	47370.6779807131	22391.1851947588	2052	1590	0.034503079227879	0.90107565050321
Escherichia_virus_MS2	cryptosporidium_luminex_result	cryptosporidium_luminex_result	-15651.7320171425	35884.571941335	2052	1050	0.66276150082796	0.90107565050321
Enterobacteria_phage_phiP27	cryptosporidium_luminex_result	cryptosporidium_luminex_result	-23.4952043335114	26.5131689575486	2052	453	0.375632295116131	0.90107565050321
Parabacteroides_phage_YZ.2015b	cryptosporidium_luminex_result	cryptosporidium_luminex_result	-1.54911066086702	1.49922186174622	2052	497	0.301599966379943	0.90107565050321
Bifidobacterium_animalis	cryptosporidium_luminex_result	cryptosporidium_luminex_result	-1500.56119571056	1464.44178633776	2052	634	0.305646033799599	0.90107565050321
Enterobacteria_phage_ST104	cryptosporidium_luminex_result	cryptosporidium_luminex_result	-2.08167340871097	2.53086215899189	2052	362	0.410882001240508	0.90107565050321
Phoenicibacter_massiliensis	cryptosporidium_luminex_result	cryptosporidium_luminex_result	-13.4537232970229	36.0623475818537	2052	1067	0.709137209872894	0.90107565050321
Enterobacteria_phage_P4	cryptosporidium_luminex_result	cryptosporidium_luminex_result	-69.681994763242	119.190934563407	2052	586	0.55886613006785	0.90107565050321
Odoribacter_splanchnicus	cryptosporidium_luminex_result	cryptosporidium_luminex_result	8969.85105137146	6437.48381006088	2052	1856	0.163660834080225	0.90107565050321
Stx2.converting_phage_1717	cryptosporidium_luminex_result	cryptosporidium_luminex_result	-7.43315356210052	11.3871138091059	2052	614	0.51398061133485	0.90107565050321
Escherichia_virus_Wphi	cryptosporidium_luminex_result	cryptosporidium_luminex_result	-47.1632133890574	52.5117733810686	2052	644	0.369216522470158	0.90107565050321
Acidaminococcus_intestini	cryptosporidium_luminex_result	cryptosporidium_luminex_result	-9967.80562043446	10343.2075819655	2052	1338	0.335310588243648	0.90107565050321
Bacillus_licheniformis	cryptosporidium_luminex_result	cryptosporidium_luminex_result	351.457473974459	297.436275894999	2052	875	0.237496460648685	0.90107565050321
Escherichia_phage_HK639	cryptosporidium_luminex_result	cryptosporidium_luminex_result	-25.9452709973492	104.538470542441	2052	283	0.804013961810446	0.90107565050321
Prevotella_denticola	cryptosporidium_luminex_result	cryptosporidium_luminex_result	1072.46293103163	2355.43992405308	2052	672	0.648933539987711	0.90107565050321
Salmonella_phage_vB_SemP_Emek	cryptosporidium_luminex_result	cryptosporidium_luminex_result	-5.48643359057094	7.61046675054456	2052	410	0.471051746136608	0.90107565050321
Glaesserella_parasuis	cryptosporidium_luminex_result	cryptosporidium_luminex_result	8.44279971213424	23.4829709649529	2052	294	0.719237793496625	0.90107565050321
Rothia_mucilaginosa	cryptosporidium_luminex_result	cryptosporidium_luminex_result	718.251168996642	707.120215655081	2052	1616	0.309875973451405	0.90107565050321
Faecalibaculum_rodentium	cryptosporidium_luminex_result	cryptosporidium_luminex_result	-46.1916958997008	119.94514149226	2052	854	0.700199365832118	0.90107565050321
Cutibacterium_acnes	cryptosporidium_luminex_result	cryptosporidium_luminex_result	-27.9402239670163	91.6731948122633	2052	1097	0.760564991528062	0.90107565050321
Salmonella_virus_ST64T	cryptosporidium_luminex_result	cryptosporidium_luminex_result	-1.26785900364904	1.62868687403366	2052	282	0.436393439182314	0.90107565050321
Escherichia_virus_Min27	cryptosporidium_luminex_result	cryptosporidium_luminex_result	-1.12365185210317	2.03026512556371	2052	279	0.580016874213675	0.90107565050321
Bacteroides_vulgatus	cryptosporidium_luminex_result	cryptosporidium_luminex_result	-24330.5247356629	56462.0808702654	2052	1955	0.666574646860489	0.90107565050321
Parvimonas_micra	cryptosporidium_luminex_result	cryptosporidium_luminex_result	-1377.29890567572	4916.75381333015	2052	402	0.779411744937438	0.90107565050321
Christensenella_massiliensis	cryptosporidium_luminex_result	cryptosporidium_luminex_result	-222.41469148633	331.586164492457	2052	1718	0.502451279233248	0.90107565050321
Gordonibacter_massiliensis	cryptosporidium_luminex_result	cryptosporidium_luminex_result	244.436392246374	173.797763559723	2052	1555	0.159749033500939	0.90107565050321
Erysipelothrix_rhusiopathiae	cryptosporidium_luminex_result	cryptosporidium_luminex_result	-15.078482248175	41.4988740054129	2052	992	0.716384406094762	0.90107565050321
Enterobacteria_phage_HK140	cryptosporidium_luminex_result	cryptosporidium_luminex_result	-11.6081691307363	12.85859784879	2052	815	0.366764853380389	0.90107565050321
Bibersteinia_trehalosi	cryptosporidium_luminex_result	cryptosporidium_luminex_result	67.9209029765391	59.2910674487745	2052	392	0.252118854824904	0.90107565050321
Enterobacteria_phage_HK106	cryptosporidium_luminex_result	cryptosporidium_luminex_result	-5.75447322912548	5.36153680756193	2052	554	0.283271907131544	0.90107565050321
Enterobacterial_phage_mEp234	cryptosporidium_luminex_result	cryptosporidium_luminex_result	-3.14341196247661	3.99844444484392	2052	458	0.431868013276729	0.90107565050321
Fusobacterium_nucleatum	cryptosporidium_luminex_result	cryptosporidium_luminex_result	-3147.02854760213	12661.9295606648	2052	455	0.803740255079178	0.90107565050321
Shigella_virus_VASD	cryptosporidium_luminex_result	cryptosporidium_luminex_result	-4.72070198013631	4.12589784860337	2052	328	0.252693277394002	0.90107565050321
Escherichia_virus_933W	cryptosporidium_luminex_result	cryptosporidium_luminex_result	-1.52066623905447	1.38513427096113	2052	416	0.272403755798753	0.90107565050321
Coriobacterium_glomerans	cryptosporidium_luminex_result	cryptosporidium_luminex_result	642.749722965279	1336.02580009989	2052	1491	0.630504802912504	0.90107565050321
Enterobacteria_phage_Sf101	cryptosporidium_luminex_result	cryptosporidium_luminex_result	-20.9037932203437	29.899154826582	2052	635	0.484544114884423	0.90107565050321
Enterobacteria_phage_SfI	cryptosporidium_luminex_result	cryptosporidium_luminex_result	-42.311958051072	53.7792865337139	2052	949	0.431509794215622	0.90107565050321
Flavonifractor_plautii	cryptosporidium_luminex_result	cryptosporidium_luminex_result	-9668.998190949	8011.83882454357	2052	1915	0.227637511873971	0.90107565050321
Enterobacteria_phage_SfV	cryptosporidium_luminex_result	cryptosporidium_luminex_result	-45.3083355017896	66.9897094898346	2052	798	0.498898438449597	0.90107565050321
Lactobacillus_gasseri	cryptosporidium_luminex_result	cryptosporidium_luminex_result	648.557257764213	690.487808001787	2052	258	0.347703950239602	0.90107565050321
Clostridium_botulinum	cryptosporidium_luminex_result	cryptosporidium_luminex_result	-687.523541542089	766.566989803497	2052	309	0.369887891514645	0.90107565050321
Lactobacillus_paracasei	cryptosporidium_luminex_result	cryptosporidium_luminex_result	-1860.56703027515	4211.14188369582	2052	597	0.658667366876035	0.90107565050321
Bifidobacterium_longum	cryptosporidium_luminex_result	cryptosporidium_luminex_result	22834.0814366597	75548.9425538545	2052	1777	0.762498961329202	0.90107565050321
Enterobacteria_phage_VT2phi_272	cryptosporidium_luminex_result	cryptosporidium_luminex_result	-1.28747381512884	1.33934502125006	2052	230	0.336532483687405	0.90107565050321
Shigella_virus_7502Stx	cryptosporidium_luminex_result	cryptosporidium_luminex_result	-3.69729182826199	4.02004327852789	2052	244	0.357833364268049	0.90107565050321
X.Clostridium._cellulosi	cryptosporidium_luminex_result	cryptosporidium_luminex_result	749.887034614924	593.726451532522	2052	1342	0.206730623385567	0.90107565050321
Citrobacter_freundii	cryptosporidium_luminex_result	cryptosporidium_luminex_result	-9197.41307968135	16286.7224362613	2052	1068	0.572328849471437	0.90107565050321
Enterobacteria_phage_HK225	cryptosporidium_luminex_result	cryptosporidium_luminex_result	-7.69837173077571	12.9615669698397	2052	726	0.552620785795314	0.90107565050321
Bifidobacterium_dentium	cryptosporidium_luminex_result	cryptosporidium_luminex_result	3618.89994714546	3995.92188241399	2052	1351	0.365231548892232	0.90107565050321
Aggregatibacter_actinomycetemcomitans	cryptosporidium_luminex_result	cryptosporidium_luminex_result	28.8359973303768	70.5891607242968	2052	431	0.682947157337632	0.90107565050321
Prevotella_enoeca	cryptosporidium_luminex_result	cryptosporidium_luminex_result	-1472.85392590356	3570.94681431886	2052	540	0.680050534662837	0.90107565050321
Salmonella_phage_ST160	cryptosporidium_luminex_result	cryptosporidium_luminex_result	-1.58488854823271	5.76272858804898	2052	221	0.783326337168861	0.90107565050321
Tannerella_forsythia	cryptosporidium_luminex_result	cryptosporidium_luminex_result	-502.617346760401	1165.81730026482	2052	1278	0.666421411500543	0.90107565050321
Shigella_phage_SfII	cryptosporidium_luminex_result	cryptosporidium_luminex_result	-50.7330266137036	66.732595644518	2052	920	0.447198976000712	0.90107565050321
Escherichia_virus_PA2	cryptosporidium_luminex_result	cryptosporidium_luminex_result	-1.39274586040394	1.31073289958964	2052	213	0.288105655758458	0.90107565050321
Escherichia_virus_Lambda	cryptosporidium_luminex_result	cryptosporidium_luminex_result	-50.1646094041552	33.2928738355027	2052	1437	0.132028904673474	0.90107565050321
Shigella_virus_SfMu	cryptosporidium_luminex_result	cryptosporidium_luminex_result	-11.1322949551696	33.7285345964846	2052	214	0.741392584283633	0.90107565050321
Shigella_phage_SfIV	cryptosporidium_luminex_result	cryptosporidium_luminex_result	-79.9053758745087	72.7676857647746	2052	881	0.272298453786028	0.90107565050321
Shigella_virus_Sf6	cryptosporidium_luminex_result	cryptosporidium_luminex_result	-21.9064517263204	21.6627951839121	2052	839	0.312020706816255	0.90107565050321
Yersinia_pestis	cryptosporidium_luminex_result	cryptosporidium_luminex_result	-553.179586621525	439.284799179419	2052	678	0.208079195700052	0.90107565050321
Barnesiella_viscericola	cryptosporidium_luminex_result	cryptosporidium_luminex_result	-676.355686111766	1791.40139652914	2052	1856	0.705800122200256	0.90107565050321
Bacteroides_cellulosilyticus	cryptosporidium_luminex_result	cryptosporidium_luminex_result	-36891.4533590337	16732.5629889801	2052	1888	0.0275841579998245	0.90107565050321
Shigella_virus_POCJ13	cryptosporidium_luminex_result	cryptosporidium_luminex_result	-7.31640714662667	8.50576735907494	2052	286	0.389798769196695	0.90107565050321
Intestinimonas_butyriciproducens	cryptosporidium_luminex_result	cryptosporidium_luminex_result	2889.70381374378	1407.98101385474	2052	1865	0.0402637313418877	0.90107565050321
Clostridium_sp._HMSC19B04	cryptosporidium_luminex_result	cryptosporidium_luminex_result	-410.485436665155	396.484630966845	2052	1357	0.300648727435916	0.90107565050321
Clostridium_perfringens	cryptosporidium_luminex_result	cryptosporidium_luminex_result	-2886.81196506656	2676.96545616443	2052	677	0.280990447786483	0.90107565050321
Escherichia_phage_HK75	cryptosporidium_luminex_result	cryptosporidium_luminex_result	-3.40357033443657	3.34690894890944	2052	424	0.309310478325662	0.90107565050321
Salmonella_phage_vB_SosS_Oslo	cryptosporidium_luminex_result	cryptosporidium_luminex_result	-4.18087056041108	7.55080271748722	2052	403	0.579847125442676	0.90107565050321
Dialister_pneumosintes	cryptosporidium_luminex_result	cryptosporidium_luminex_result	187.582249461103	314.079506708103	2052	1167	0.550412049551125	0.90107565050321
Porphyromonas_gingivalis	cryptosporidium_luminex_result	cryptosporidium_luminex_result	32.3310492900829	41.5928602133925	2052	247	0.437061062768996	0.90107565050321
Enterobacteria_phage_YYZ.2008	cryptosporidium_luminex_result	cryptosporidium_luminex_result	-3.29183070267381	8.53485317167586	2052	516	0.699765441754352	0.90107565050321
Enterococcus_faecium	cryptosporidium_luminex_result	cryptosporidium_luminex_result	-2214.7509542685	4332.01340257714	2052	338	0.609231200708984	0.90107565050321
Neisseria_elongata	cryptosporidium_luminex_result	cryptosporidium_luminex_result	-45.9092820796281	110.236851358445	2052	305	0.677118013795564	0.90107565050321
Streptococcus_phage_5093	cryptosporidium_luminex_result	cryptosporidium_luminex_result	-0.276539390195869	0.342596922473577	2052	224	0.419655780006133	0.90107565050321
Streptococcus_salivarius	cryptosporidium_luminex_result	cryptosporidium_luminex_result	-6360.71323540188	7786.54265318473	2052	1867	0.414091587992396	0.90107565050321
Enterobacteria_phage_UAB_Phi20	cryptosporidium_luminex_result	cryptosporidium_luminex_result	-0.7906595029818	1.44079395502221	2052	212	0.583227180593985	0.90107565050321
Acinetobacter_johnsonii	cryptosporidium_luminex_result	cryptosporidium_luminex_result	-204.253734486807	698.431142852956	2052	213	0.769975725269393	0.90107565050321
Streptococcus_sanguinis	cryptosporidium_luminex_result	cryptosporidium_luminex_result	-191.954983654774	255.359024123454	2052	1236	0.452316511769443	0.90107565050321
Streptococcus_mitis	cryptosporidium_luminex_result	cryptosporidium_luminex_result	165.653234693437	387.866424800784	2052	1592	0.669361128478341	0.90107565050321
Enterobacteria_phage_fiAA91.ss	cryptosporidium_luminex_result	cryptosporidium_luminex_result	-71.4572353378351	78.5500715663282	2052	809	0.363089219183487	0.90107565050321
Bacillus_glycinifermentans	cryptosporidium_luminex_result	cryptosporidium_luminex_result	921.285826663181	702.814378582277	2052	587	0.190058775658632	0.90107565050321
Salmonella_phage_118970_sal3	cryptosporidium_luminex_result	cryptosporidium_luminex_result	-8.45969737154432	10.9729637545361	2052	397	0.440823087451423	0.90107565050321
Actinobacillus_suis	cryptosporidium_luminex_result	cryptosporidium_luminex_result	10.5272915866613	34.4402091908889	2052	379	0.759888898436118	0.90107565050321
Salmonella_phage_118970_sal4	cryptosporidium_luminex_result	cryptosporidium_luminex_result	-0.995501750435375	1.58179801134818	2052	333	0.529193282572505	0.90107565050321
Bifidobacterium_pseudolongum	cryptosporidium_luminex_result	cryptosporidium_luminex_result	-236.853655130566	645.396898689614	2052	309	0.713666096029313	0.90107565050321
Obesumbacterium_proteus	cryptosporidium_luminex_result	cryptosporidium_luminex_result	-692.620820895441	1252.27782382153	2052	325	0.580264678727051	0.90107565050321
Pepino_mosaic_virus	cryptosporidium_luminex_result	cryptosporidium_luminex_result	-65.8249276312616	131.666565631848	2052	212	0.61717497906455	0.90107565050321
Porphyromonas_asaccharolytica	cryptosporidium_luminex_result	cryptosporidium_luminex_result	2505.22675870255	2788.72081725914	2052	507	0.369111486793432	0.90107565050321
Bacteroides_salanitronis	cryptosporidium_luminex_result	cryptosporidium_luminex_result	-1674.99472580219	3076.69653371407	2052	1806	0.586217981892337	0.90107565050321
Desulfovibrio_fairfieldensis	cryptosporidium_luminex_result	cryptosporidium_luminex_result	-593.7842677116	703.611648337883	2052	566	0.398821537287289	0.90107565050321
Bacillus_atrophaeus	cryptosporidium_luminex_result	cryptosporidium_luminex_result	603.93307716777	498.377006375804	2052	1001	0.225732805905257	0.90107565050321
Streptococcus_gordonii	cryptosporidium_luminex_result	cryptosporidium_luminex_result	-619.458594134472	2589.24378703682	2052	1254	0.810941730557723	0.90107565050321
Parabacteroides_distasonis	cryptosporidium_luminex_result	cryptosporidium_luminex_result	-8094.49606237595	14272.5139374538	2052	1842	0.570683803144141	0.90107565050321
Lactococcus_lactis	cryptosporidium_luminex_result	cryptosporidium_luminex_result	-88.6544300614496	377.956460291594	2052	437	0.814572388054902	0.90107565050321
Clostridium_chauvoei	cryptosporidium_luminex_result	cryptosporidium_luminex_result	-593.034874384996	470.58159026768	2052	810	0.207738733128148	0.90107565050321
X.Eubacterium._rectale	cryptosporidium_luminex_result	cryptosporidium_luminex_result	-9418.94587448818	13847.5737646658	2052	1956	0.496464820138497	0.90107565050321
Enterococcus_faecalis	cryptosporidium_luminex_result	cryptosporidium_luminex_result	-2308.21984054415	4190.48143058527	2052	470	0.581815755302756	0.90107565050321
Clostridioides_difficile	cryptosporidium_luminex_result	cryptosporidium_luminex_result	-834.921498911615	1028.02310929702	2052	1805	0.416795614648789	0.90107565050321
Pepper_mild_mottle_virus	cryptosporidium_luminex_result	cryptosporidium_luminex_result	-224.864817289125	325.454550253612	2052	464	0.489692922117809	0.90107565050321
Ryegrass_mottle_virus	cryptosporidium_luminex_result	cryptosporidium_luminex_result	-0.0560995388988964	0.126423831892054	2052	212	0.657277463579838	0.90107565050321
Oscillibacter_valericigenes	cryptosporidium_luminex_result	cryptosporidium_luminex_result	768.728101274171	701.088923459378	2052	1571	0.273002480984066	0.90107565050321
Streptococcus_parasanguinis	cryptosporidium_luminex_result	cryptosporidium_luminex_result	-1638.49549614569	2771.79888858359	2052	1820	0.55449989953373	0.90107565050321
Enterobacteria_phage_HK542	cryptosporidium_luminex_result	cryptosporidium_luminex_result	-4.94596012446349	6.37593596858295	2052	466	0.438004644378849	0.90107565050321
Salmonella_phage_SPN9CC	cryptosporidium_luminex_result	cryptosporidium_luminex_result	-1.50929789486358	2.75838287062119	2052	331	0.584324845569085	0.90107565050321
Enterobacteria_phage_HK544	cryptosporidium_luminex_result	cryptosporidium_luminex_result	-11.3332083499928	9.92735842183573	2052	637	0.253751840900976	0.90107565050321
Salmonella_phage_FSL_SP.004	cryptosporidium_luminex_result	cryptosporidium_luminex_result	-15.0468753061577	22.1697766415958	2052	517	0.497399720815357	0.90107565050321
Alistipes_finegoldii	cryptosporidium_luminex_result	cryptosporidium_luminex_result	31838.8244314989	28460.6935462984	2052	1892	0.263405328949787	0.90107565050321
Streptococcus_iniae	cryptosporidium_luminex_result	cryptosporidium_luminex_result	24.7910780591235	14.4657129259915	2052	224	0.0867243502822831	0.90107565050321
Streptococcus_phage_PH15	cryptosporidium_luminex_result	cryptosporidium_luminex_result	-1.90825020162756	5.96432749915623	2052	254	0.749044411125818	0.90107565050321
Escherichia_coli	cryptosporidium_luminex_result	cryptosporidium_luminex_result	-157319.273223876	97284.9236277092	2052	2051	0.106015421105245	0.90107565050321
Campylobacter_jejuni	cryptosporidium_luminex_result	cryptosporidium_luminex_result	-2178.82427704212	3278.81831329857	2052	230	0.506437602408396	0.90107565050321
Ethanoligenens_harbinense	cryptosporidium_luminex_result	cryptosporidium_luminex_result	1013.39063312388	717.952628295341	2052	1173	0.158253202103718	0.90107565050321
Yersinia_virus_L413C	cryptosporidium_luminex_result	cryptosporidium_luminex_result	-84.7060744776797	143.970326679327	2052	671	0.556358810949439	0.90107565050321
Enterobacteria_phage_phiX174_sensu_lato	cryptosporidium_luminex_result	cryptosporidium_luminex_result	277.04827380191	280.127184187062	2052	2009	0.322778909024172	0.90107565050321
Desulfovibrio_desulfuricans	cryptosporidium_luminex_result	cryptosporidium_luminex_result	-67.5406611088594	149.858788873195	2052	320	0.652258176121872	0.90107565050321
Bacillus_pumilus	cryptosporidium_luminex_result	cryptosporidium_luminex_result	257.313874763074	225.600602067219	2052	853	0.254184916436496	0.90107565050321
Streptococcus_mutans	cryptosporidium_luminex_result	cryptosporidium_luminex_result	-254.193515151955	702.318480864118	2052	655	0.717439125467118	0.90107565050321
Lactobacillus_rhamnosus	cryptosporidium_luminex_result	cryptosporidium_luminex_result	-609.168812026823	2212.78743108293	2052	441	0.783118331971508	0.90107565050321
Neisseria_sicca	cryptosporidium_luminex_result	cryptosporidium_luminex_result	-69.2490905431291	190.643718496382	2052	350	0.716465458487663	0.90107565050321
Slackia_heliotrinireducens	cryptosporidium_luminex_result	cryptosporidium_luminex_result	-24.3566509226683	68.3682015578059	2052	1073	0.721685829979123	0.90107565050321
Enterobacteria_phage_HK629	cryptosporidium_luminex_result	cryptosporidium_luminex_result	-40.8371657314799	29.8799604338582	2052	1328	0.171871238563731	0.90107565050321
Escherichia_virus_24B	cryptosporidium_luminex_result	cryptosporidium_luminex_result	-2.86091155449796	3.66529993561095	2052	410	0.43516609864833	0.90107565050321
Streptococcus_anginosus	cryptosporidium_luminex_result	cryptosporidium_luminex_result	-623.262955148819	600.4395653059	2052	1034	0.299390850878986	0.90107565050321
Parascardovia_denticolens	cryptosporidium_luminex_result	cryptosporidium_luminex_result	-20.1244726098859	30.4345332010905	2052	257	0.508536107646284	0.90107565050321
Salmonella_virus_HK620	cryptosporidium_luminex_result	cryptosporidium_luminex_result	-12.2574370617178	15.3561183164048	2052	561	0.424842654224049	0.90107565050321
Bacteroides_ovatus	cryptosporidium_luminex_result	cryptosporidium_luminex_result	-21949.297212957	24767.0015120481	2052	1907	0.375599759383479	0.90107565050321
Salmonella_phage_SJ46	cryptosporidium_luminex_result	cryptosporidium_luminex_result	-67.0867961654529	110.938687341456	2052	427	0.545434210776482	0.90107565050321
Escherichia_phage_pro483	cryptosporidium_luminex_result	cryptosporidium_luminex_result	-71.2507143452558	80.2938950562946	2052	772	0.374984704446414	0.90107565050321
Eubacterium_limosum	cryptosporidium_luminex_result	cryptosporidium_luminex_result	-188.64745329822	226.726617749722	2052	230	0.405481523434996	0.90107565050321
Klebsiella_oxytoca	cryptosporidium_luminex_result	cryptosporidium_luminex_result	6393.56068356888	14778.4186218345	2052	1119	0.665331729332175	0.90107565050321
Enterobacteria_phage_IME10	cryptosporidium_luminex_result	cryptosporidium_luminex_result	-12.0312070123179	11.1040116624857	2052	588	0.278717263295495	0.90107565050321
Streptococcus_cristatus	cryptosporidium_luminex_result	cryptosporidium_luminex_result	-63.9495730883247	69.4224366285233	2052	991	0.357075424949335	0.90107565050321
Bifidobacterium_bifidum	cryptosporidium_luminex_result	cryptosporidium_luminex_result	8235.1325807629	21930.9485357795	2052	1362	0.707326544368333	0.90107565050321
Enterobacteria_phage_cdtI	cryptosporidium_luminex_result	cryptosporidium_luminex_result	-59.1894607403374	52.3220027825177	2052	1067	0.258084485080966	0.90107565050321
Enterobacterial_phage_mEp213	cryptosporidium_luminex_result	cryptosporidium_luminex_result	-6.86579072229818	9.86170185700747	2052	420	0.486380118543716	0.90107565050321
Lactobacillus_phage_PLE3	cryptosporidium_luminex_result	cryptosporidium_luminex_result	-1.77757903710317	2.82270484541403	2052	223	0.528934868168508	0.90107565050321
Campylobacter_concisus	cryptosporidium_luminex_result	cryptosporidium_luminex_result	113.33942874614	135.279760775075	2052	361	0.402235057039033	0.90107565050321
Escherichia_virus_HK97	cryptosporidium_luminex_result	cryptosporidium_luminex_result	-6.69993070378529	4.98043170158526	2052	621	0.178697311317223	0.90107565050321
Klebsiella_aerogenes	cryptosporidium_luminex_result	cryptosporidium_luminex_result	-587.449412473519	1718.26227520421	2052	483	0.732472926323015	0.90107565050321
Salmonella_phage_ST64B	cryptosporidium_luminex_result	cryptosporidium_luminex_result	-2.53801523747149	3.12421619872341	2052	291	0.416677210309596	0.90107565050321
Salmonella_phage_RE.2010	cryptosporidium_luminex_result	cryptosporidium_luminex_result	-27.6295824894154	115.735049859033	2052	332	0.811338477078843	0.90107565050321
Lactobacillus_delbrueckii	cryptosporidium_luminex_result	cryptosporidium_luminex_result	-333.886569822237	1157.7875083545	2052	206	0.77308336112889	0.90107565050321
Clostridium_baratii	cryptosporidium_luminex_result	cryptosporidium_luminex_result	-288.877177860207	311.232740574405	2052	572	0.353431368056315	0.90107565050321
Cellulosilyticum_lentocellum	cryptosporidium_luminex_result	cryptosporidium_luminex_result	-527.925406220858	923.903703731786	2052	251	0.567787982093658	0.90107565050321
Enterobacteria_phage_mEp460	cryptosporidium_luminex_result	cryptosporidium_luminex_result	-101.917700460147	90.4722865156445	2052	1114	0.260086496997941	0.90107565050321
Bifidobacterium_angulatum	cryptosporidium_luminex_result	cryptosporidium_luminex_result	1669.43295366454	1363.48738316529	2052	1386	0.220951955776269	0.90107565050321
Bacteroides_phage_B40.8	cryptosporidium_luminex_result	cryptosporidium_luminex_result	-39.2652123562211	185.880202909822	2052	232	0.832722117941754	0.917094843548187
Clostridium_sp._12.A.	cryptosporidium_luminex_result	cryptosporidium_luminex_result	174.136953287902	876.989794473454	2052	1824	0.842625549389525	0.923931523453427
Escherichia_phage_TL.2011b	cryptosporidium_luminex_result	cryptosporidium_luminex_result	5.99190669337144	33.7604413464986	2052	682	0.859147008871439	0.934730223976635
Methanobrevibacter_smithii	cryptosporidium_luminex_result	cryptosporidium_luminex_result	-1319.25610060257	7476.30313519153	2052	483	0.859951806058504	0.934730223976635
Finegoldia_magna	cryptosporidium_luminex_result	cryptosporidium_luminex_result	-28.5720538887999	182.379353421964	2052	347	0.875526509009035	0.947539511914539
Denitrobacterium_detoxificans	cryptosporidium_luminex_result	cryptosporidium_luminex_result	-6.04064949989909	53.880554482283	2052	868	0.910746004719328	0.960702536623763
Pasteurella_multocida	cryptosporidium_luminex_result	cryptosporidium_luminex_result	7.81851271616593	63.1038059239244	2052	452	0.901407565862849	0.960702536623763
Butyrivibrio_proteoclasticus	cryptosporidium_luminex_result	cryptosporidium_luminex_result	7.40475770608808	65.2667397508096	2052	587	0.909682244752732	0.960702536623763
X.Clostridium._saccharolyticum	cryptosporidium_luminex_result	cryptosporidium_luminex_result	292.518992964024	2233.84685160935	2052	1896	0.895829235460438	0.960702536623763
Lachnoclostridium_phytofermentans	cryptosporidium_luminex_result	cryptosporidium_luminex_result	46.3841488019586	406.899610528665	2052	1363	0.909253969983643	0.960702536623763
Bifidobacterium_scardovii	cryptosporidium_luminex_result	cryptosporidium_luminex_result	-594.744913706409	5032.65106352824	2052	902	0.905939122325514	0.960702536623763
Bacteroides_fragilis	cryptosporidium_luminex_result	cryptosporidium_luminex_result	-3956.41624195518	39770.7510818715	2052	1947	0.920766739023656	0.965947125702001
Mageeibacillus_indolicus	cryptosporidium_luminex_result	cryptosporidium_luminex_result	-8.75045455489915	91.0493167518413	2052	569	0.923445452171113	0.965947125702001
Lactobacillus_plantarum	cryptosporidium_luminex_result	cryptosporidium_luminex_result	117.353405534478	1431.25365208147	2052	255	0.934660170187911	0.97001271666082
Ruminococcus_bicirculans	cryptosporidium_luminex_result	cryptosporidium_luminex_result	186.396479503753	2648.06553765566	2052	1742	0.943890572439503	0.97001271666082
Kosakonia_cowanii	cryptosporidium_luminex_result	cryptosporidium_luminex_result	-5.7251387778796	79.4670212410464	2052	327	0.942573957051051	0.97001271666082
Bacteroides_thetaiotaomicron	cryptosporidium_luminex_result	cryptosporidium_luminex_result	-1436.31418397439	18673.6838158992	2052	1937	0.938697704899954	0.97001271666082
Mannheimia_haemolytica	cryptosporidium_luminex_result	cryptosporidium_luminex_result	-1.51109665554103	22.6147362110666	2052	286	0.94673241146096	0.97001271666082
Bifidobacterium_thermophilum	cryptosporidium_luminex_result	cryptosporidium_luminex_result	5.16731592266274	85.3885415399226	2052	457	0.951751275676562	0.971174771098533
Haemophilus_influenzae	cryptosporidium_luminex_result	cryptosporidium_luminex_result	-37.0050952028668	671.541199408	2052	1024	0.956060555373624	0.971606255461
Lactobacillus_salivarius	cryptosporidium_luminex_result	cryptosporidium_luminex_result	77.3909121942064	1580.68030328205	2052	252	0.96095567570918	0.972627202134797
X.Haemophilus._ducreyi	cryptosporidium_luminex_result	cryptosporidium_luminex_result	0.702231632887123	16.7210823778964	2052	225	0.966505473165056	0.974299872142193
Enterobacter_hormaechei	cryptosporidium_luminex_result	cryptosporidium_luminex_result	-215.722176624399	6844.57122081092	2052	1175	0.974860179533185	0.977885073817228
Akkermansia_muciniphila	cryptosporidium_luminex_result	cryptosporidium_luminex_result	853.131858788953	30772.3429052504	2052	1068	0.977885073817228	0.977885073817228
