# Supplementary material for: Enhancing infectious intestinal disease diagnosis through metagenomic and metatranscriptomic sequencing of 1000 human diarrhoeal samples
Source: Genome Med. 2025 May 20;17:55. doi: 10.1186/s13073-025-01478-w (PMC12090668; doi:10.1186/s13073-025-01478-w)
Supplement: Supplementary file 10 — Additional file 10: RNA/DNA ratios and their correspondence to positive and negative results based on gold standard diagnostics. [file 13073_2025_1478_MOESM10_ESM.csv]

StudyID	Campylobacter	Clostridioides_difficile	Salmonella	Vibrio_cholerae	Yersinia_enterocolitica	campylobacter_traditional_result	campylobacter_luminex_result	salmonella_traditional_result	salmonella_luminex_result	shigella_traditional_result	shigella_luminex_result	adenovirus_traditional_result	adenovirus_luminex_result	eaec_luminex_result	etec_luminex_result	Stx_1_2_luminex_result	e._coli_o157_traditional_result	e._coli_o157_luminex_result	cryptosporidium_traditional_result	cryptosporidium_luminex_result	giardia_traditional_result	giardia_luminex_result	sapovirus_traditional_result	sapovirus_luminex_result	norovirus_genogroup_i_ii_traditional_result	norovirus_genogroup_i_ii_luminex_result	adenovirus_40_41_traditional_result	adenovirus_40_41_luminex_result	rotavirus_a_traditional_result	rotavirus_a_luminex_result	clostridioides_difficile_traditional_result	clostridioides_difficile_luminex_result	yersinia_enterocolitica_traditional_result	yersinia_enterocolitica_luminex_result	vibrio_cholerae_traditional_result	vibrio_cholerae_luminex_result	entamoeba_histolytica_traditional_result	entamoeba_histolytica_luminex_result	astrovirus_traditional_result
Study_10	NA	100.86	4.94	NA	NA	0	0	0	0	0	0	NA	0	0	0	0	NA	0	NA	0	NA	0	NA	0	NA	0	NA	0	NA	0	0	0	NA	0	NA	0	NA	0	NA
Study_1023	NA	0.61	NA	NA	NA	0	0	0	0	0	0	NA	0	0	0	0	0	0	NA	0	NA	1	NA	0	NA	0	NA	0	NA	0	NA	0	NA	0	NA	0	NA	0	NA
Study_1028	NA	0.07	0.3	NA	NA	0	0	0	0	0	0	NA	0	0	0	0	NA	0	NA	0	NA	0	NA	0	NA	0	NA	0	NA	0	NA	0	NA	0	NA	0	NA	0	NA
Study_1032	NA	0.48	NA	NA	NA	0	0	0	0	0	0	NA	0	0	0	0	0	0	0	0	0	0	NA	0	NA	0	NA	0	NA	0	NA	0	NA	0	0	0	0	0	NA
Study_1042	0.88	NA	0.19	NA	NA	0	1	0	0	0	0	NA	0	0	0	0	0	0	NA	0	NA	0	NA	0	NA	0	NA	0	NA	0	NA	0	NA	0	NA	0	NA	0	NA
Study_1046	1.76	0.32	2.01	NA	NA	0	0	0	0	0	0	NA	0	0	0	0	NA	0	NA	0	NA	0	NA	0	NA	0	NA	0	NA	0	NA	0	NA	0	NA	0	NA	0	NA
Study_1048	NA	1.11	NA	NA	NA	0	0	0	0	0	0	NA	0	0	0	0	0	0	NA	0	NA	0	NA	0	NA	0	NA	0	NA	0	NA	0	NA	0	NA	0	NA	0	NA
Study_105	7.22	5.7	NA	NA	NA	0	0	0	0	0	0	NA	0	1	0	0	0	0	0	0	0	0	NA	0	NA	0	NA	0	NA	0	NA	0	NA	0	NA	0	0	0	NA
Study_1050	NA	0.38	0.56	NA	NA	0	0	0	0	0	0	NA	0	0	0	0	0	0	NA	0	NA	1	NA	0	NA	0	NA	0	NA	0	0	0	NA	0	NA	0	NA	0	NA
Study_1054	NA	0.23	NA	NA	NA	0	0	0	0	0	0	NA	0	0	0	0	NA	0	0	0	0	0	NA	0	NA	0	NA	0	NA	0	NA	0	NA	0	0	0	0	0	NA
Study_1058	3.67	0.73	NA	NA	NA	0	0	0	0	0	0	NA	0	0	0	0	0	0	NA	0	NA	0	NA	0	NA	0	NA	0	NA	0	0	0	NA	0	NA	0	NA	0	NA
Study_106	NA	6.36	0.4	NA	NA	0	0	0	0	0	0	NA	0	1	0	1	1	1	0	0	0	0	NA	0	NA	0	NA	0	NA	0	NA	0	NA	0	0	0	0	0	NA
Study_1061	NA	0.14	0.77	NA	NA	0	0	0	0	0	0	NA	0	1	0	0	0	0	0	0	0	0	NA	0	NA	0	NA	0	NA	0	NA	0	NA	0	0	0	0	0	NA
Study_1063	NA	0.19	NA	NA	NA	0	0	0	0	0	0	NA	0	0	0	0	0	0	NA	0	NA	0	NA	0	NA	0	NA	0	NA	0	NA	0	NA	0	NA	0	NA	0	NA
Study_1067	5.05	6.96	NA	NA	NA	0	0	0	0	0	0	NA	0	0	0	1	0	0	NA	0	NA	0	NA	0	NA	0	NA	0	NA	0	NA	0	NA	0	NA	0	NA	0	NA
Study_1071	24.15	0.09	0.05	NA	NA	1	1	0	0	0	0	NA	0	0	0	0	NA	0	0	0	0	0	NA	0	NA	0	NA	0	NA	0	0	0	NA	0	NA	0	NA	0	NA
Study_1072	NA	0.15	NA	NA	NA	0	0	0	0	0	0	NA	0	0	0	0	0	0	NA	0	NA	0	NA	0	NA	0	NA	0	NA	0	NA	0	NA	0	NA	0	NA	0	NA
Study_1073	NA	2.09	NA	NA	NA	0	0	0	0	0	0	NA	0	1	1	0	0	0	0	0	0	0	NA	0	NA	0	NA	0	NA	0	NA	0	NA	0	0	0	0	0	NA
Study_1076	9.36	0.08	NA	NA	NA	0	1	0	0	0	0	NA	0	0	0	0	0	0	NA	0	NA	0	NA	0	NA	0	NA	0	NA	0	NA	0	NA	0	NA	0	NA	0	NA
Study_1080	4.61	NA	NA	NA	NA	0	0	0	0	0	0	NA	0	0	0	0	0	0	NA	0	NA	0	NA	0	NA	0	NA	0	NA	0	NA	0	NA	0	NA	0	NA	0	NA
Study_1081	NA	0.53	NA	NA	NA	0	0	0	0	0	0	NA	0	0	0	0	0	0	NA	0	NA	1	NA	0	NA	1	NA	0	NA	0	NA	0	NA	0	NA	0	NA	0	NA
Study_1084	NA	3.06	NA	NA	NA	0	0	0	0	0	0	NA	0	1	0	0	0	0	NA	0	NA	0	NA	0	NA	0	NA	0	NA	0	NA	0	NA	0	NA	0	NA	0	NA
Study_1087	NA	0.98	NA	NA	NA	0	0	0	0	0	0	NA	0	0	0	0	0	0	NA	0	NA	0	NA	0	NA	0	NA	0	NA	0	NA	0	NA	0	NA	0	NA	0	NA
Study_1088	549.2	NA	0.25	NA	NA	0	0	0	0	0	0	NA	0	1	0	0	0	0	NA	0	NA	0	NA	0	NA	0	NA	0	NA	0	NA	0	NA	0	NA	0	NA	0	NA
Study_1093	NA	13.47	NA	NA	NA	0	0	0	0	0	0	NA	0	0	0	0	NA	0	NA	0	NA	0	NA	0	NA	0	NA	0	NA	0	NA	0	NA	0	NA	0	NA	0	NA
Study_1096	NA	0.83	NA	NA	NA	0	0	0	0	0	0	NA	0	0	0	0	0	0	NA	0	NA	0	NA	0	NA	0	NA	0	NA	0	NA	0	NA	0	NA	0	NA	0	NA
Study_1097	NA	0.1	0.22	NA	NA	0	1	0	0	0	0	NA	0	0	0	0	0	0	NA	0	NA	0	NA	0	NA	0	NA	0	NA	0	NA	0	NA	0	NA	0	NA	0	NA
Study_1098	NA	0.12	NA	NA	NA	1	0	0	0	0	0	NA	0	0	0	0	NA	0	NA	0	NA	0	NA	0	NA	0	NA	0	NA	0	NA	0	NA	0	NA	0	NA	0	NA
Study_1099	5.69	0.06	NA	NA	NA	0	1	0	0	0	0	NA	0	0	0	0	0	0	NA	0	NA	0	NA	0	NA	0	NA	0	NA	0	NA	0	NA	0	NA	0	NA	0	NA
Study_1103	NA	1.06	NA	NA	NA	0	0	0	0	0	0	NA	0	0	0	0	0	0	NA	0	NA	0	NA	0	NA	0	NA	0	NA	0	0	0	NA	0	NA	0	NA	0	NA
Study_1107	NA	0.12	1.36	NA	NA	0	0	0	0	0	0	NA	0	0	0	0	NA	0	NA	0	NA	0	NA	0	NA	0	NA	0	NA	0	NA	0	NA	0	NA	0	NA	0	NA
Study_1111	NA	3.5	NA	NA	NA	0	0	0	0	0	0	NA	0	0	0	0	0	0	NA	0	NA	0	NA	0	NA	0	NA	0	NA	0	NA	0	NA	0	NA	0	NA	0	NA
Study_1112	NA	1.55	NA	NA	NA	0	0	0	0	0	0	NA	0	0	0	0	NA	0	NA	0	NA	0	NA	0	NA	0	NA	0	NA	0	NA	0	NA	0	NA	0	NA	0	NA
Study_1116	NA	NA	NA	NA	NA	0	0	0	0	0	0	NA	0	0	0	0	NA	0	NA	0	NA	0	NA	0	NA	0	NA	0	NA	0	0	0	NA	0	NA	0	NA	0	NA
Study_1118	NA	0.11	NA	NA	NA	0	0	0	0	0	0	NA	0	0	0	0	NA	0	NA	0	NA	0	NA	0	NA	0	NA	0	NA	0	0	0	NA	0	NA	0	NA	0	NA
Study_1120	34.27	244.43	1.23	NA	NA	1	1	0	0	0	0	NA	0	0	0	0	NA	0	0	0	0	0	NA	0	NA	0	NA	0	NA	0	0	0	NA	0	NA	0	NA	0	NA
Study_114	NA	0.43	4.73	NA	NA	0	0	0	0	0	0	NA	0	0	0	0	NA	0	NA	0	NA	0	NA	0	NA	0	NA	0	NA	0	NA	0	NA	0	NA	0	NA	0	NA
Study_115	NA	0.17	NA	NA	NA	0	0	0	0	0	0	NA	0	0	0	0	0	0	0	0	0	0	NA	0	NA	0	NA	0	NA	0	NA	0	NA	0	0	0	0	0	NA
Study_118	214.21	NA	0.12	NA	NA	1	1	0	0	0	0	NA	0	0	0	0	NA	0	NA	0	NA	0	NA	0	NA	0	NA	0	NA	0	NA	0	NA	0	NA	0	NA	0	NA
Study_121	NA	1.27	NA	NA	NA	0	0	0	0	0	0	NA	0	0	0	0	0	0	NA	0	NA	0	NA	0	NA	0	NA	0	NA	0	NA	0	NA	0	NA	0	NA	0	NA
Study_124	3.92	0.6	16.42	NA	NA	1	0	0	0	0	0	NA	0	0	0	0	NA	0	0	0	0	0	NA	0	NA	0	NA	0	NA	0	NA	0	NA	0	0	0	0	0	NA
Study_1260	NA	0.25	NA	NA	NA	0	0	0	0	0	0	NA	0	0	0	0	0	0	NA	0	NA	0	NA	0	NA	0	NA	0	NA	0	NA	0	NA	0	NA	0	NA	0	NA
Study_1262	NA	NA	NA	NA	NA	0	0	0	0	0	0	NA	0	1	0	0	0	0	NA	0	NA	0	NA	0	NA	0	NA	0	NA	1	NA	0	NA	0	NA	0	NA	0	NA
Study_127	NA	0.18	NA	NA	NA	0	NA	0	NA	0	NA	NA	NA	NA	NA	NA	0	NA	0	NA	0	NA	NA	NA	NA	NA	NA	NA	NA	NA	NA	NA	NA	NA	0	NA	0	NA	NA
Study_1270	NA	4.41	NA	NA	NA	0	0	0	0	0	0	NA	0	0	0	0	NA	0	NA	0	NA	0	NA	0	NA	0	NA	0	NA	0	NA	0	NA	0	NA	0	NA	0	NA
Study_1274	6.93	1.61	0.32	NA	NA	0	1	0	0	0	0	NA	0	0	0	0	NA	0	0	0	0	0	NA	0	NA	0	NA	0	NA	0	0	0	NA	0	0	0	0	0	NA
Study_1279	NA	0.92	NA	NA	NA	0	0	0	0	0	0	NA	0	0	0	0	0	0	NA	0	NA	0	NA	0	NA	0	NA	0	NA	0	0	0	NA	0	NA	0	NA	0	NA
Study_1282	10.39	1.29	NA	NA	NA	0	0	1	1	0	0	NA	0	0	0	0	NA	0	NA	0	NA	0	NA	0	NA	0	NA	0	NA	0	NA	0	NA	0	NA	0	NA	0	NA
Study_1283	NA	NA	NA	NA	NA	0	0	0	0	0	0	NA	0	1	0	0	0	0	NA	0	NA	0	NA	0	NA	0	NA	0	NA	0	NA	0	NA	0	NA	0	NA	0	NA
Study_1286	NA	0.63	0.64	NA	NA	0	0	0	0	0	0	NA	0	0	0	0	0	0	NA	0	NA	0	NA	0	NA	0	NA	0	NA	0	0	0	NA	0	NA	0	NA	0	NA
Study_1287	NA	0.43	1.32	NA	NA	0	0	1	1	0	0	NA	0	0	0	0	0	0	0	0	0	0	NA	0	NA	0	NA	0	NA	0	NA	0	NA	0	0	0	0	0	NA
Study_1296	2.29	0.84	0.48	NA	NA	0	0	0	1	0	0	NA	0	1	1	0	0	0	NA	0	NA	0	NA	0	NA	0	NA	0	NA	0	0	0	NA	0	NA	0	NA	0	NA
Study_1299	NA	NA	0.23	NA	NA	0	0	0	0	0	0	NA	0	0	0	0	0	0	NA	0	NA	0	NA	0	NA	1	NA	0	NA	0	NA	0	NA	0	NA	0	NA	0	NA
Study_1304	NA	1.16	NA	NA	NA	0	0	0	0	0	0	NA	0	0	0	0	0	0	NA	0	NA	0	NA	0	NA	0	NA	0	NA	0	1	1	NA	0	NA	0	NA	0	NA
Study_1309	NA	2.55	NA	NA	NA	0	0	0	0	0	0	NA	0	0	0	0	0	0	NA	0	NA	0	NA	0	NA	0	NA	0	NA	0	NA	0	NA	0	NA	0	NA	0	NA
Study_1316	NA	0.22	NA	NA	NA	0	0	0	0	0	0	NA	0	1	0	0	0	0	NA	0	NA	0	NA	0	NA	0	NA	0	NA	0	NA	0	NA	0	NA	0	NA	0	NA
Study_1318	46.92	0.18	NA	NA	NA	0	0	0	0	0	0	NA	0	0	0	0	NA	0	NA	0	NA	0	NA	0	NA	0	NA	0	NA	0	NA	0	NA	0	NA	0	NA	0	NA
Study_1319	NA	NA	0.5	NA	NA	NA	0	NA	0	NA	0	NA	0	0	0	0	NA	0	NA	0	NA	0	NA	0	NA	0	NA	0	NA	0	NA	0	NA	0	NA	0	NA	0	NA
Study_1320	NA	25.38	0.3	NA	NA	0	0	0	0	0	0	NA	0	0	0	0	0	0	0	0	0	0	NA	0	NA	0	NA	0	NA	0	NA	0	NA	0	0	0	0	0	NA
Study_1321	0.9	0.09	0.36	NA	NA	0	0	0	0	0	0	NA	0	0	1	0	0	0	0	0	0	0	NA	0	NA	1	NA	0	NA	0	0	1	NA	0	0	0	0	0	NA
Study_1322	123.22	2.55	NA	NA	NA	0	1	0	0	0	0	NA	0	0	0	0	0	0	NA	0	NA	1	NA	0	NA	0	NA	0	NA	0	0	0	NA	0	NA	0	NA	0	NA
Study_1323	NA	1.54	NA	NA	NA	0	0	1	1	0	0	NA	0	0	0	0	0	0	0	0	0	0	NA	0	NA	0	NA	0	NA	0	NA	0	NA	0	0	0	0	0	NA
Study_1328	NA	0.73	NA	NA	NA	0	0	0	0	0	0	NA	0	0	0	0	0	0	NA	0	NA	0	NA	0	NA	0	NA	0	NA	0	NA	0	NA	0	NA	0	NA	0	NA
Study_1329	NA	5.61	NA	NA	NA	0	NA	0	NA	0	NA	NA	NA	NA	NA	NA	0	NA	NA	NA	NA	NA	NA	NA	NA	NA	NA	NA	NA	NA	0	NA	NA	NA	NA	NA	NA	NA	NA
Study_133	7.78	0.02	0.18	NA	NA	0	1	0	0	0	0	NA	0	0	0	0	0	0	0	0	0	0	NA	0	NA	0	NA	0	NA	0	NA	0	NA	0	NA	0	NA	0	NA
Study_1339	NA	2.18	NA	NA	NA	0	0	0	0	0	0	NA	0	0	0	0	0	0	NA	0	NA	0	NA	0	NA	0	NA	0	NA	0	NA	0	NA	0	0	0	NA	0	NA
Study_1342	NA	NA	NA	NA	NA	0	0	0	0	0	0	NA	0	0	0	0	0	0	NA	0	NA	0	NA	0	NA	1	NA	0	NA	0	NA	0	NA	0	NA	0	NA	0	NA
Study_135	NA	NA	3.63	NA	NA	0	0	0	0	0	0	NA	0	0	0	0	0	0	0	0	0	0	NA	0	NA	0	NA	0	NA	0	NA	0	NA	0	NA	0	NA	0	NA
Study_1351	NA	0.2	NA	NA	NA	0	0	0	0	0	0	NA	0	0	0	0	NA	0	NA	0	NA	0	NA	0	NA	0	NA	0	NA	0	NA	0	NA	0	NA	0	NA	0	NA
Study_1354	NA	0.24	NA	NA	NA	0	0	0	0	0	0	NA	0	0	0	0	NA	0	NA	0	NA	0	NA	0	NA	0	NA	0	NA	0	NA	0	NA	0	NA	0	NA	0	NA
Study_1357	NA	0.83	0.02	NA	NA	0	0	0	0	0	0	NA	0	1	1	0	0	0	NA	0	NA	0	NA	0	NA	0	NA	0	NA	0	NA	0	NA	0	NA	0	NA	0	NA
Study_1371	17	41.08	0.46	NA	NA	1	1	0	0	0	0	NA	0	0	0	0	0	0	0	0	0	0	NA	0	NA	0	NA	0	NA	0	NA	0	NA	0	0	0	0	0	NA
Study_1372	NA	NA	NA	NA	NA	0	0	0	1	0	0	NA	0	0	0	0	NA	0	NA	0	NA	0	NA	0	NA	0	NA	0	NA	0	NA	0	NA	0	NA	0	NA	0	NA
Study_1376	NA	1.53	NA	NA	NA	0	0	0	0	0	0	NA	0	0	0	0	0	0	NA	0	NA	0	NA	0	NA	0	NA	0	NA	0	NA	0	NA	0	NA	0	NA	0	NA
Study_1379	NA	0.13	0.38	NA	NA	0	0	0	0	0	0	NA	0	0	0	0	0	0	NA	0	NA	0	NA	0	NA	0	NA	0	NA	0	NA	0	NA	0	NA	0	NA	0	NA
Study_1380	NA	2.01	NA	NA	NA	0	0	0	0	0	0	NA	0	0	0	0	0	0	NA	0	NA	0	NA	0	NA	0	NA	0	NA	0	NA	0	NA	0	0	0	NA	0	NA
Study_1381	NA	1.04	NA	NA	NA	0	0	0	0	0	0	NA	0	0	0	0	0	0	0	0	0	0	NA	0	NA	1	NA	0	NA	0	NA	0	NA	0	NA	0	0	0	NA
Study_1382	NA	1.65	NA	NA	NA	0	0	0	0	0	0	NA	0	0	0	0	0	0	NA	0	NA	0	NA	0	NA	0	NA	0	NA	0	NA	0	NA	0	NA	0	NA	0	NA
Study_140	NA	12.44	NA	NA	NA	0	0	0	0	0	0	NA	0	0	0	0	0	0	0	0	0	0	NA	0	NA	0	NA	0	NA	0	0	0	NA	0	NA	0	NA	0	NA
Study_1402	NA	NA	NA	NA	NA	0	0	0	0	0	0	NA	0	0	0	0	0	0	NA	0	NA	0	NA	0	NA	0	NA	0	NA	0	NA	0	NA	0	0	0	NA	0	NA
Study_1404	NA	NA	58.96	NA	NA	0	0	0	0	0	0	NA	0	0	0	0	0	0	NA	0	NA	0	NA	0	NA	0	NA	0	NA	0	0	0	NA	0	NA	0	NA	0	NA
Study_1405	NA	1.43	NA	NA	NA	0	0	0	0	0	0	NA	0	0	0	0	0	0	NA	0	NA	0	NA	0	NA	1	NA	0	NA	0	NA	0	NA	0	NA	0	NA	0	NA
Study_141	5.37	0.12	NA	NA	NA	0	0	0	0	0	0	NA	0	1	0	0	0	0	0	0	0	0	NA	0	NA	0	NA	0	NA	0	0	0	NA	0	NA	0	NA	0	NA
Study_1412	1.76	13.17	0.06	NA	NA	0	0	0	0	0	0	NA	0	0	0	1	0	0	NA	0	NA	0	NA	0	NA	0	NA	0	NA	0	1	1	NA	0	NA	0	NA	0	NA
Study_1418	NA	3.68	NA	NA	NA	0	0	0	1	0	0	NA	0	0	0	0	0	0	0	0	0	0	NA	0	NA	0	NA	0	NA	0	NA	0	NA	0	NA	0	0	0	NA
Study_1419	NA	1.45	NA	NA	NA	0	0	0	0	0	0	NA	0	0	0	0	0	0	0	0	0	0	NA	0	NA	0	NA	0	NA	0	NA	0	NA	0	0	0	0	0	NA
Study_1422	NA	0.53	NA	NA	NA	0	0	0	1	0	0	NA	0	0	0	0	0	0	0	0	0	0	NA	0	NA	0	NA	0	NA	0	NA	0	NA	0	0	0	0	0	NA
Study_1423	NA	0.31	NA	NA	NA	0	0	0	0	0	0	NA	0	0	0	0	0	0	NA	0	NA	0	NA	0	NA	0	NA	0	NA	0	NA	0	NA	0	NA	0	NA	0	NA
Study_1425	NA	2.73	2.49	NA	NA	0	0	0	1	0	0	NA	0	0	0	0	0	0	0	0	0	0	NA	0	NA	0	NA	0	NA	0	NA	0	NA	0	NA	0	0	0	NA
Study_1428	NA	10.46	NA	NA	NA	0	0	0	0	0	0	NA	0	0	0	0	0	0	0	0	0	0	NA	0	NA	0	NA	0	NA	0	NA	0	NA	0	0	0	0	0	NA
Study_1430	NA	1.6	NA	NA	NA	0	0	0	0	0	0	NA	0	0	0	0	0	0	NA	0	NA	0	NA	0	NA	0	NA	0	NA	0	NA	0	NA	0	NA	0	NA	0	NA
Study_1433	NA	0.46	NA	NA	NA	0	0	0	0	0	0	NA	0	0	0	0	0	0	NA	0	NA	0	NA	0	NA	0	NA	0	NA	0	NA	0	NA	0	NA	0	NA	0	NA
Study_1436	42.16	2.26	3.93	NA	NA	1	1	0	0	0	0	NA	0	0	0	0	NA	0	NA	0	NA	0	NA	0	NA	0	NA	0	NA	0	NA	0	NA	0	NA	0	NA	0	NA
Study_144	NA	0.09	NA	NA	NA	0	0	0	0	0	0	NA	0	0	0	0	0	0	0	0	0	0	NA	0	NA	0	NA	0	NA	0	NA	0	NA	0	NA	0	NA	0	NA
Study_1443	NA	0.18	NA	NA	NA	0	0	0	0	0	0	NA	0	0	0	0	0	0	0	0	0	0	NA	0	NA	1	NA	0	NA	0	NA	0	NA	0	0	0	0	0	NA
Study_1444	NA	3.17	2.67	NA	NA	0	0	0	0	0	0	NA	0	0	0	0	0	0	NA	0	NA	0	NA	0	NA	0	NA	0	NA	0	NA	0	NA	0	NA	0	NA	0	NA
Study_1454	NA	0.7	NA	NA	NA	0	0	0	0	0	0	NA	0	0	0	0	0	0	0	0	0	0	NA	0	NA	0	NA	0	NA	0	NA	0	NA	0	0	0	0	0	NA
Study_1456	117.76	0.21	NA	NA	NA	0	0	0	0	0	0	NA	0	0	0	0	0	0	NA	0	NA	0	NA	0	NA	1	NA	0	NA	0	NA	0	NA	0	NA	0	NA	0	NA
Study_1457	NA	1.65	0.08	NA	NA	0	0	0	0	0	0	NA	0	0	0	0	NA	0	0	0	0	0	NA	0	NA	1	NA	0	NA	0	NA	0	NA	0	0	0	0	0	NA
Study_1458	NA	0.19	0.01	NA	NA	0	0	0	0	0	0	NA	0	1	0	0	NA	0	NA	0	NA	0	NA	0	NA	0	NA	0	NA	0	NA	0	NA	0	NA	0	NA	0	NA
Study_1459	NA	1.62	NA	NA	NA	0	0	0	0	0	0	NA	0	0	0	0	NA	0	NA	0	NA	0	NA	0	NA	0	NA	0	NA	0	NA	0	NA	0	NA	0	NA	0	NA
Study_1460	NA	2.42	NA	NA	NA	0	0	0	0	0	0	NA	0	0	0	0	0	0	NA	0	NA	0	NA	0	NA	0	NA	0	NA	0	NA	0	NA	0	NA	0	NA	0	NA
Study_1462	NA	0.06	NA	NA	NA	0	0	0	0	0	0	NA	0	0	0	0	NA	0	NA	0	NA	0	NA	0	NA	1	NA	0	NA	0	NA	0	NA	0	NA	0	NA	0	NA
Study_1467	5.31	0.09	0.36	NA	NA	0	1	0	0	0	0	NA	0	0	0	0	0	0	0	0	0	0	NA	0	NA	0	NA	0	NA	0	0	0	NA	0	0	0	0	0	NA
Study_147	NA	129.49	0.13	NA	NA	0	0	0	0	0	0	NA	0	0	0	0	0	0	0	0	0	0	NA	0	NA	0	NA	0	NA	0	NA	0	NA	0	NA	0	NA	0	NA
Study_1470	NA	0.2	NA	NA	NA	0	0	0	0	0	0	NA	0	0	0	0	0	0	NA	0	NA	0	NA	0	NA	0	NA	0	NA	0	0	0	NA	0	NA	0	NA	0	NA
Study_1471	NA	10.85	3.62	NA	NA	0	1	0	0	0	0	NA	0	0	0	0	0	0	0	0	0	0	NA	0	NA	0	NA	0	NA	0	NA	0	NA	0	0	0	0	0	NA
Study_1476	NA	0.31	NA	NA	NA	0	1	0	0	0	0	NA	0	0	0	0	0	0	NA	0	NA	0	NA	0	NA	0	NA	0	NA	0	NA	0	NA	0	NA	0	NA	0	NA
Study_1477	7.48	0.43	NA	NA	NA	0	0	0	0	0	0	NA	0	0	0	0	NA	0	NA	0	NA	0	NA	0	NA	0	NA	0	NA	0	0	0	NA	0	NA	0	NA	0	NA
Study_1478	7.16	0.37	NA	NA	NA	0	0	0	0	0	0	NA	0	1	1	0	0	0	0	0	0	0	NA	0	NA	0	NA	0	NA	0	NA	0	NA	0	0	0	0	0	NA
Study_1479	NA	9.06	NA	NA	NA	0	0	0	0	0	0	NA	0	1	0	0	0	0	NA	0	NA	0	NA	0	NA	0	NA	0	NA	0	NA	0	NA	0	NA	0	NA	0	NA
Study_1483	NA	1.46	0.18	NA	NA	0	1	0	0	0	0	NA	0	0	0	0	0	0	NA	0	NA	0	NA	0	NA	0	NA	0	NA	0	0	0	NA	0	NA	0	NA	0	NA
Study_1485	38.39	0.21	NA	NA	NA	1	1	0	0	0	0	NA	0	0	0	0	NA	0	0	0	0	0	NA	0	NA	0	NA	0	NA	0	NA	0	NA	0	NA	0	NA	0	NA
Study_1487	NA	0.35	NA	NA	NA	0	0	0	0	0	0	NA	0	0	0	0	0	0	NA	0	NA	0	NA	0	NA	0	NA	0	NA	0	NA	0	NA	0	NA	0	NA	0	NA
Study_149	NA	NA	NA	NA	NA	0	0	0	0	0	0	NA	0	0	0	0	0	0	1	1	0	0	NA	0	NA	0	NA	0	NA	0	NA	0	NA	0	NA	0	NA	0	NA
Study_1490	NA	1.52	0.07	NA	NA	0	0	0	0	0	0	NA	0	1	1	0	0	1	0	0	0	0	NA	0	NA	0	NA	0	NA	0	NA	0	NA	0	0	0	0	0	NA
Study_1491	NA	0.29	0.04	NA	NA	0	0	0	0	0	0	NA	0	0	0	0	NA	0	0	0	0	0	NA	0	NA	0	NA	0	NA	0	NA	0	NA	0	0	0	0	0	NA
Study_1492	16.67	NA	1.74	NA	NA	1	1	0	0	0	0	NA	0	0	0	0	NA	0	NA	0	NA	0	NA	0	NA	0	NA	0	NA	0	NA	0	NA	0	0	0	NA	0	NA
Study_1495	NA	15.99	0.06	NA	NA	0	0	0	0	0	0	NA	0	0	0	0	0	0	NA	0	NA	0	NA	0	NA	0	NA	0	NA	0	NA	0	NA	0	NA	0	NA	0	NA
Study_1498	NA	4.74	NA	NA	NA	0	0	0	0	0	0	NA	0	1	0	0	0	0	NA	0	NA	0	NA	0	NA	1	NA	0	NA	0	NA	0	NA	0	NA	0	NA	0	NA
Study_1499	NA	2.58	0.88	NA	NA	0	0	0	1	0	0	NA	0	0	0	0	0	0	NA	1	NA	0	NA	0	NA	0	NA	0	NA	0	NA	0	NA	0	NA	0	NA	0	NA
Study_150	NA	0.08	0.16	NA	NA	0	0	0	0	0	0	NA	0	0	0	0	0	0	0	0	0	0	NA	0	NA	0	NA	0	NA	0	NA	0	NA	0	NA	0	NA	0	NA
Study_1500	NA	2.27	NA	NA	NA	0	0	0	0	0	0	NA	0	1	0	0	NA	0	NA	0	NA	0	NA	0	NA	1	NA	0	NA	0	NA	0	NA	0	0	0	NA	0	NA
Study_1530	NA	NA	3.95	NA	NA	0	0	0	0	0	0	NA	0	0	0	0	0	0	NA	0	NA	0	NA	0	NA	0	NA	0	NA	0	0	0	NA	0	NA	0	NA	0	NA
Study_1542	NA	2.84	NA	NA	NA	0	0	0	0	0	0	NA	0	0	0	0	0	0	NA	1	NA	0	NA	0	NA	0	NA	0	NA	0	NA	0	NA	0	NA	0	NA	0	NA
Study_1543	NA	0.96	0.07	NA	NA	0	0	0	0	0	0	NA	0	1	0	0	0	0	NA	0	NA	0	NA	1	NA	0	NA	0	NA	0	NA	0	NA	0	NA	0	NA	0	NA
Study_1548	NA	0.49	0.29	NA	NA	0	0	0	0	0	0	NA	0	1	0	0	NA	0	0	0	0	0	NA	0	NA	0	NA	0	NA	0	NA	0	NA	0	0	0	0	0	NA
Study_155	NA	NA	0.31	NA	NA	0	0	0	0	0	0	NA	0	0	0	0	0	0	0	0	0	0	NA	0	NA	0	NA	0	NA	0	NA	0	NA	0	0	0	0	0	NA
Study_1551	1.57	6.28	0.07	NA	NA	0	1	0	0	0	0	NA	0	0	0	0	0	0	NA	0	NA	0	NA	0	NA	0	NA	0	NA	0	NA	0	NA	0	NA	0	NA	0	NA
Study_1552	NA	0.74	3.24	NA	NA	0	0	0	0	0	0	NA	0	1	1	0	0	0	0	0	0	0	NA	0	NA	0	NA	0	NA	0	NA	0	NA	0	0	0	0	0	NA
Study_1553	NA	0.8	NA	NA	NA	0	0	0	0	0	0	NA	0	0	0	0	NA	0	NA	0	NA	0	NA	0	NA	0	NA	0	NA	0	NA	0	NA	0	NA	0	NA	0	NA
Study_1556	NA	NA	NA	NA	NA	0	0	0	0	0	0	NA	0	0	0	0	0	0	NA	0	NA	0	NA	0	NA	0	NA	0	NA	1	NA	0	NA	0	NA	0	NA	0	NA
Study_1561	NA	0.69	NA	NA	NA	0	0	0	0	0	0	NA	0	1	0	0	0	0	0	0	0	0	NA	0	NA	0	NA	0	NA	0	0	0	NA	0	0	0	0	0	NA
Study_1568	50.08	7.58	NA	NA	NA	0	1	0	0	0	0	NA	0	0	0	0	0	0	NA	0	NA	0	NA	0	NA	0	NA	0	NA	0	NA	0	NA	0	NA	0	NA	0	NA
Study_1569	NA	1.56	3.11	NA	NA	0	0	0	0	0	0	NA	0	0	0	0	0	0	NA	0	NA	0	NA	0	NA	0	NA	0	NA	0	NA	0	NA	0	NA	0	NA	0	NA
Study_1574	NA	0.4	6.11	NA	NA	0	0	0	0	0	0	NA	0	0	0	0	0	0	NA	0	NA	0	NA	0	NA	0	NA	0	NA	0	NA	0	NA	0	NA	0	NA	0	NA
Study_1575	NA	5.83	3.12	NA	NA	0	1	0	0	0	0	NA	0	0	0	0	0	0	NA	0	NA	0	NA	0	NA	0	NA	0	NA	0	0	0	NA	0	NA	0	NA	0	NA
Study_1576	NA	0.05	5.19	NA	NA	0	0	0	0	0	0	NA	0	0	0	0	NA	0	NA	0	NA	0	NA	0	NA	0	NA	0	NA	0	0	0	NA	0	NA	0	NA	0	NA
Study_1578	NA	0.7	NA	NA	NA	0	0	0	0	0	0	NA	0	0	0	0	0	0	NA	0	NA	0	NA	0	NA	0	NA	0	NA	0	NA	0	NA	0	NA	0	NA	0	NA
Study_1579	NA	0.02	16.95	NA	NA	0	0	0	0	0	0	NA	0	0	0	0	0	0	NA	0	NA	0	NA	0	NA	0	NA	0	NA	0	NA	0	NA	0	NA	0	NA	0	NA
Study_158	NA	0.41	NA	NA	NA	0	0	0	0	0	0	NA	0	0	0	0	0	0	0	0	0	0	NA	0	NA	0	NA	0	NA	0	0	0	NA	0	NA	0	NA	0	NA
Study_1582	NA	3.9	3.2	NA	NA	0	0	0	0	0	0	NA	0	0	0	0	NA	0	NA	0	NA	0	NA	0	NA	0	NA	0	NA	0	NA	0	NA	0	NA	0	NA	0	NA
Study_1585	NA	0.62	NA	NA	NA	0	0	0	0	0	0	NA	0	0	0	0	0	0	NA	0	NA	0	NA	0	NA	0	NA	0	NA	0	NA	0	NA	0	NA	0	NA	0	NA
Study_1588	NA	1.57	2.39	NA	NA	0	0	0	0	0	1	NA	0	1	1	1	0	1	0	0	0	1	NA	0	NA	0	NA	0	NA	0	NA	0	NA	0	0	0	0	0	NA
Study_1590	NA	0.57	NA	NA	NA	0	0	0	0	0	0	NA	0	0	0	0	0	0	NA	0	NA	0	NA	0	NA	0	NA	0	NA	0	NA	0	NA	0	NA	0	NA	0	NA
Study_1591	NA	0.16	1.23	NA	NA	0	0	0	0	0	0	NA	0	0	0	0	NA	0	0	0	0	0	NA	0	NA	0	NA	0	NA	0	NA	0	NA	0	NA	0	0	0	NA
Study_1592	NA	2.87	NA	NA	NA	0	0	0	0	0	0	NA	0	0	0	0	0	0	NA	0	NA	0	NA	0	NA	0	NA	0	NA	0	NA	0	NA	0	NA	0	NA	0	NA
Study_1593	3.44	13.73	0.46	NA	NA	1	1	0	0	0	0	NA	0	0	0	0	NA	0	0	0	0	0	NA	0	NA	0	NA	0	NA	0	NA	0	NA	0	NA	0	NA	0	NA
Study_1594	NA	NA	1.24	NA	NA	0	0	0	0	0	0	NA	0	1	0	0	0	0	NA	0	NA	0	NA	0	NA	0	NA	0	NA	0	0	0	NA	0	NA	0	NA	0	NA
Study_1598	NA	0.23	NA	NA	NA	0	0	0	0	0	0	NA	0	0	0	0	0	0	NA	0	NA	0	NA	0	NA	0	NA	0	NA	0	0	0	NA	0	NA	0	NA	0	NA
Study_16	NA	NA	NA	NA	NA	0	0	0	0	0	0	NA	0	0	0	0	0	0	0	0	0	0	NA	0	NA	0	NA	0	NA	1	NA	0	NA	0	NA	0	NA	0	NA
Study_160	NA	NA	NA	NA	NA	NA	NA	NA	NA	NA	NA	NA	NA	NA	NA	NA	NA	NA	NA	NA	NA	NA	NA	NA	NA	NA	NA	NA	NA	NA	NA	NA	NA	NA	NA	NA	NA	NA	NA
Study_1602	NA	0.13	NA	NA	NA	0	0	0	0	0	0	NA	0	0	0	0	0	0	NA	0	NA	0	NA	0	NA	0	NA	0	NA	0	NA	0	NA	0	NA	0	NA	0	NA
Study_1603	NA	0.18	0.62	NA	NA	0	0	0	0	0	0	NA	0	0	0	0	0	0	NA	0	NA	0	NA	0	NA	0	NA	0	NA	0	0	0	NA	0	NA	0	NA	0	NA
Study_1605	NA	0.03	NA	NA	NA	0	0	0	0	0	0	NA	0	0	1	0	0	0	0	0	0	0	NA	0	NA	0	NA	0	NA	0	NA	0	NA	0	0	0	0	0	NA
Study_1606	NA	0.14	NA	NA	NA	0	0	0	1	0	0	NA	0	0	0	0	0	0	NA	0	NA	0	NA	0	NA	0	NA	0	NA	1	NA	0	NA	0	NA	0	NA	0	NA
Study_1608	NA	10.23	NA	NA	NA	0	0	0	1	0	0	NA	0	0	0	0	NA	0	NA	0	NA	0	NA	0	NA	0	NA	0	NA	0	NA	0	NA	0	NA	0	NA	0	NA
Study_1609	NA	0.1	NA	NA	NA	0	0	0	0	0	0	NA	0	0	0	0	0	0	0	0	0	0	NA	0	NA	0	NA	0	NA	0	NA	0	NA	0	NA	0	0	0	NA
Study_161	NA	1.36	7.1	NA	NA	0	0	0	0	0	0	NA	0	0	0	0	0	0	0	0	0	0	NA	0	NA	0	NA	0	NA	0	NA	0	NA	0	NA	0	NA	0	NA
Study_1610	1.24	NA	NA	NA	NA	0	0	0	0	0	0	NA	0	0	0	0	0	0	NA	0	NA	0	NA	0	NA	0	NA	0	NA	0	0	0	NA	0	NA	0	NA	0	NA
Study_1612	NA	14.05	0.53	NA	NA	0	1	0	1	0	0	NA	0	0	0	0	0	0	NA	0	NA	0	NA	0	NA	0	NA	0	NA	0	0	0	NA	0	NA	0	NA	0	NA
Study_1615	NA	0.06	NA	NA	NA	0	0	0	0	0	0	NA	0	1	1	0	0	0	0	0	0	0	NA	0	NA	0	NA	0	NA	0	NA	0	NA	0	0	0	0	0	NA
Study_1617	NA	1.89	1.11	NA	NA	0	0	0	0	0	0	NA	0	1	1	0	0	0	NA	0	NA	0	NA	0	NA	0	NA	0	NA	0	NA	0	NA	0	NA	0	NA	0	NA
Study_1619	4.62	0.49	NA	NA	NA	0	0	0	0	0	0	NA	0	0	0	0	0	0	NA	0	NA	1	NA	0	NA	0	NA	0	NA	0	NA	0	NA	0	NA	0	NA	0	NA
Study_1629	NA	0.14	1.06	NA	NA	0	0	0	0	0	0	NA	0	0	0	0	0	0	NA	0	NA	0	NA	0	NA	0	NA	0	NA	0	0	0	NA	0	NA	0	NA	0	NA
Study_1632	NA	NA	0.72	NA	NA	0	0	0	0	0	0	NA	0	0	0	0	0	0	0	0	0	0	NA	0	NA	0	NA	0	NA	0	NA	0	NA	0	NA	0	0	0	NA
Study_1633	NA	NA	NA	NA	NA	0	0	0	0	0	0	NA	0	0	0	0	0	0	NA	0	NA	0	NA	0	NA	0	NA	0	NA	0	1	1	NA	0	NA	0	NA	0	NA
Study_1637	0.66	5.99	NA	NA	NA	0	0	0	0	0	0	NA	0	0	0	0	0	0	NA	0	NA	0	NA	0	NA	0	NA	0	NA	0	0	0	NA	0	NA	0	NA	0	NA
Study_1639	NA	0.36	1.07	NA	NA	0	0	0	1	0	0	NA	0	0	0	0	0	0	0	0	0	0	NA	0	NA	0	NA	0	NA	0	NA	0	NA	0	NA	0	0	0	NA
Study_1640	NA	2.73	0.4	NA	NA	0	0	0	0	0	0	NA	0	1	0	0	0	0	NA	0	NA	0	NA	0	NA	0	NA	0	NA	0	0	0	NA	0	NA	0	NA	0	NA
Study_1646	4.73	0.24	NA	NA	NA	0	0	0	0	0	0	NA	0	0	0	0	0	0	NA	0	NA	0	NA	0	NA	0	NA	0	NA	0	0	0	NA	0	NA	0	NA	0	NA
Study_1651	1.82	0.21	0.19	NA	NA	0	0	0	0	0	0	NA	0	0	0	0	NA	0	NA	0	NA	0	NA	0	NA	0	NA	0	NA	0	NA	0	NA	0	NA	0	NA	0	NA
Study_1652	NA	59.4	NA	NA	NA	0	0	0	0	0	0	NA	0	0	0	0	0	0	NA	0	NA	0	NA	0	NA	0	NA	0	NA	0	0	0	NA	0	NA	0	NA	0	NA
Study_1655	NA	0.86	11.1	NA	NA	0	0	0	0	0	0	NA	0	0	0	0	0	0	NA	0	NA	0	NA	0	NA	0	NA	0	NA	0	0	0	NA	0	NA	0	NA	0	NA
Study_1660	NA	0.15	NA	NA	NA	0	0	0	0	0	0	NA	0	0	0	0	0	0	NA	0	NA	0	NA	0	NA	0	NA	0	NA	0	0	0	NA	0	NA	0	NA	0	NA
Study_1662	NA	NA	NA	NA	NA	0	0	0	0	0	0	NA	0	0	0	0	0	0	NA	0	NA	0	NA	0	NA	0	NA	0	NA	0	NA	0	NA	0	NA	0	NA	0	NA
Study_1663	NA	1.2	NA	NA	NA	0	0	0	0	0	0	NA	0	0	0	0	0	0	0	0	0	0	NA	1	NA	0	NA	0	NA	0	NA	0	NA	0	0	0	0	0	NA
Study_1665	NA	1.13	0.24	NA	NA	1	1	0	0	0	0	NA	0	0	0	0	0	0	0	0	0	0	NA	0	NA	0	NA	0	NA	0	NA	0	NA	0	NA	0	0	0	NA
Study_1667	NA	0.2	0.9	NA	NA	0	0	0	0	0	0	NA	0	0	0	0	NA	0	NA	0	NA	0	NA	1	NA	0	NA	0	NA	0	0	0	NA	0	NA	0	NA	0	NA
Study_1668	NA	NA	NA	NA	NA	0	0	0	0	0	0	NA	0	0	0	0	0	0	NA	0	NA	0	NA	0	NA	0	NA	0	NA	0	NA	0	NA	0	NA	0	NA	0	NA
Study_1676	NA	1.5	0.02	NA	NA	0	0	1	1	0	0	NA	0	1	0	0	0	0	0	0	0	0	NA	0	NA	0	NA	0	NA	0	NA	0	NA	0	NA	0	0	0	NA
Study_1678	NA	NA	2.7	NA	NA	0	0	0	0	0	0	NA	0	0	0	0	NA	0	0	0	0	0	NA	0	NA	0	NA	0	NA	0	0	0	NA	0	0	0	0	0	NA
Study_1680	NA	NA	NA	NA	NA	0	0	0	0	0	0	NA	1	0	0	0	0	0	NA	0	NA	0	NA	0	NA	0	NA	0	NA	0	NA	0	NA	0	NA	0	NA	0	NA
Study_1684	NA	0.07	0.14	NA	NA	0	0	0	0	0	0	NA	0	0	0	0	0	0	NA	0	NA	0	NA	0	NA	0	NA	0	NA	0	NA	0	NA	0	NA	0	NA	0	NA
Study_1689	5	11.83	0.7	NA	NA	1	1	0	0	0	0	NA	0	1	0	0	0	0	0	0	0	0	NA	0	NA	0	NA	0	NA	0	NA	0	NA	0	0	0	0	0	NA
Study_1690	NA	0.1	NA	NA	NA	0	0	0	0	0	0	NA	0	0	0	0	0	0	NA	0	NA	0	NA	0	NA	0	NA	0	NA	0	NA	0	NA	0	NA	0	NA	0	NA
Study_1693	NA	9.22	NA	NA	NA	0	0	0	0	0	0	NA	0	0	0	0	0	0	NA	0	NA	0	NA	0	NA	0	NA	0	NA	0	NA	0	NA	0	NA	0	NA	0	NA
Study_1694	NA	NA	NA	NA	NA	0	0	0	0	0	0	NA	0	0	0	0	0	0	0	0	0	0	NA	0	NA	0	NA	0	NA	0	NA	0	NA	0	0	0	0	0	NA
Study_1696	NA	4.07	0.14	NA	NA	0	0	0	0	0	0	NA	0	0	0	1	NA	0	NA	0	NA	0	NA	0	NA	0	NA	0	NA	0	0	0	NA	0	NA	0	NA	0	NA
Study_1697	NA	22.64	0.54	NA	NA	0	0	0	0	0	0	NA	0	0	0	0	0	0	0	0	0	0	NA	0	NA	0	NA	0	NA	0	NA	0	NA	0	0	0	0	0	NA
Study_1698	NA	0.99	NA	NA	NA	0	0	0	0	0	0	NA	0	0	0	0	0	0	0	0	0	0	NA	0	NA	0	NA	0	NA	0	0	0	NA	0	NA	0	0	0	NA
Study_1699	NA	0.25	0.46	NA	NA	0	0	0	0	0	1	NA	0	1	1	0	0	0	0	0	0	0	NA	0	NA	0	NA	0	NA	0	NA	0	NA	0	0	0	0	0	NA
Study_1701	NA	0.86	0.07	NA	NA	0	0	0	0	0	0	NA	0	0	0	0	0	0	0	0	0	0	NA	0	NA	1	NA	0	NA	0	NA	0	NA	0	NA	0	0	0	NA
Study_1704	NA	0.4	NA	NA	NA	0	0	0	0	0	0	NA	0	0	0	0	0	0	NA	0	NA	0	NA	0	NA	0	NA	0	NA	0	NA	0	NA	0	NA	0	NA	0	NA
Study_1705	5.44	0.13	0.89	NA	NA	0	0	0	0	0	0	NA	0	0	0	0	0	0	NA	0	0	0	NA	0	NA	0	NA	0	NA	0	0	0	NA	0	NA	0	NA	0	NA
Study_1707	NA	NA	NA	NA	NA	0	0	0	0	0	0	NA	0	1	0	0	0	0	NA	0	NA	0	NA	0	NA	0	NA	0	NA	0	NA	0	NA	0	NA	0	NA	0	NA
Study_1709	NA	0.07	0.88	NA	NA	0	0	0	0	0	0	NA	0	0	0	0	0	0	NA	0	NA	0	NA	0	NA	0	NA	0	NA	0	0	0	NA	0	NA	0	NA	0	NA
Study_1710	NA	9.73	0.72	NA	NA	0	0	0	0	0	0	NA	0	0	0	0	0	0	NA	0	NA	0	NA	0	NA	0	NA	0	NA	0	0	0	NA	0	NA	0	NA	0	NA
Study_1712	NA	2.01	NA	NA	NA	0	0	0	0	0	0	NA	0	0	0	0	NA	0	NA	0	NA	0	NA	0	NA	0	NA	0	NA	0	0	0	NA	0	NA	0	NA	0	NA
Study_1717	3.77	6.67	NA	NA	NA	0	0	0	0	0	0	NA	0	0	0	0	0	0	NA	0	NA	0	NA	0	NA	0	NA	0	NA	0	NA	0	NA	0	NA	0	NA	0	NA
Study_172	NA	1.64	0.02	NA	NA	0	0	0	0	0	0	NA	0	0	0	0	0	0	0	0	0	0	NA	0	NA	0	NA	0	NA	0	NA	0	NA	0	NA	0	NA	0	NA
Study_1721	15.49	0.38	1.2	NA	NA	0	0	0	0	0	0	NA	0	0	0	0	0	0	NA	0	NA	0	NA	0	NA	0	NA	0	NA	0	NA	0	NA	0	NA	0	NA	0	NA
Study_1723	13.53	NA	NA	NA	NA	1	1	0	0	0	0	NA	0	0	0	0	NA	0	NA	0	NA	0	NA	1	NA	0	NA	0	NA	0	NA	0	NA	0	NA	0	NA	0	NA
Study_1724	NA	0.7	2.17	NA	NA	0	0	0	0	0	0	NA	0	0	0	0	NA	0	NA	0	NA	0	NA	0	NA	0	NA	0	NA	0	0	0	NA	0	NA	0	NA	0	NA
Study_1725	NA	NA	NA	NA	NA	0	0	0	0	0	0	NA	0	0	0	0	0	0	NA	0	NA	0	NA	0	NA	0	NA	0	NA	0	NA	0	NA	0	NA	0	NA	0	NA
Study_1729	NA	0.37	NA	NA	NA	0	0	0	0	0	0	NA	0	0	0	0	0	0	NA	0	NA	0	NA	0	NA	0	NA	0	NA	0	0	0	NA	0	NA	0	NA	0	NA
Study_1734	NA	NA	0.23	NA	NA	0	0	0	0	0	0	NA	0	0	0	0	0	0	NA	0	NA	0	NA	1	NA	0	NA	0	NA	0	0	0	NA	0	NA	0	NA	0	NA
Study_1740	NA	0.36	NA	NA	NA	0	0	0	0	0	0	NA	0	1	0	0	0	0	NA	0	NA	0	NA	0	NA	0	NA	0	NA	0	NA	0	NA	0	NA	0	NA	0	NA
Study_1742	NA	1.11	NA	NA	NA	0	0	0	0	0	0	NA	0	0	0	0	0	0	0	0	0	0	NA	0	NA	0	NA	0	NA	0	NA	0	NA	0	NA	0	0	0	NA
Study_1746	NA	NA	NA	NA	NA	0	0	0	0	0	0	NA	0	0	0	0	0	0	NA	1	NA	0	NA	0	NA	0	NA	0	NA	0	NA	0	NA	0	NA	0	NA	0	NA
Study_1749	NA	4.71	1.41	NA	NA	0	0	0	0	0	0	NA	0	0	0	0	0	0	NA	0	NA	0	NA	0	NA	0	NA	0	NA	0	0	0	NA	0	NA	0	NA	0	NA
Study_1751	NA	1.92	0.06	NA	NA	0	0	0	0	0	0	NA	0	0	0	0	0	0	0	0	0	0	NA	0	NA	0	NA	0	NA	0	NA	0	NA	0	0	0	0	0	NA
Study_1752	NA	0.14	NA	NA	NA	0	0	0	0	0	0	NA	0	0	0	0	NA	0	NA	0	NA	0	NA	0	NA	0	NA	0	NA	0	NA	0	NA	0	NA	0	NA	0	NA
Study_1754	NA	0.03	NA	NA	NA	0	0	0	0	0	0	NA	0	0	0	0	0	0	NA	0	NA	0	NA	0	NA	0	NA	0	NA	0	NA	0	NA	0	NA	0	NA	0	NA
Study_176	200.4	3.46	NA	NA	NA	1	1	0	0	0	0	NA	0	0	0	0	0	0	0	0	0	0	NA	0	NA	0	NA	0	NA	0	NA	0	NA	0	NA	0	NA	0	NA
Study_1763	NA	0.6	NA	NA	NA	0	0	0	0	0	0	NA	0	0	0	0	NA	0	NA	0	NA	0	NA	0	NA	0	NA	0	NA	0	NA	0	NA	0	NA	0	NA	0	NA
Study_1766	NA	0.11	NA	NA	NA	0	1	1	1	0	0	NA	0	0	1	0	0	0	0	0	0	0	NA	0	NA	0	NA	0	NA	0	NA	0	NA	0	0	0	0	0	NA
Study_1769	1.7	NA	NA	NA	NA	0	0	0	0	0	0	NA	0	0	0	0	0	0	0	0	0	1	NA	0	NA	0	NA	0	NA	0	NA	0	NA	0	0	0	0	0	NA
Study_1771	NA	0.24	NA	NA	NA	0	0	0	0	0	0	NA	0	0	0	0	0	0	NA	0	NA	0	NA	0	NA	0	NA	0	NA	0	NA	0	NA	0	NA	0	NA	0	NA
Study_1780	NA	4.74	2.96	NA	NA	0	0	0	0	0	0	NA	0	0	0	0	NA	0	NA	0	NA	0	NA	0	NA	0	NA	0	NA	0	1	1	NA	0	NA	0	NA	0	NA
Study_1784	NA	0.12	NA	NA	NA	0	0	0	0	0	0	NA	0	0	0	0	0	0	NA	0	NA	0	NA	0	NA	0	NA	0	NA	0	NA	0	NA	0	NA	0	NA	0	NA
Study_1787	48.98	0.14	2.21	NA	NA	1	1	0	0	0	0	NA	0	0	0	0	NA	0	NA	0	NA	0	NA	0	NA	0	NA	0	NA	0	NA	0	NA	0	NA	0	NA	0	NA
Study_1791	NA	1.03	NA	NA	NA	0	0	0	0	0	1	NA	0	0	0	0	0	0	NA	0	NA	0	NA	0	NA	0	NA	0	NA	0	NA	0	NA	0	NA	0	NA	0	NA
Study_1793	NA	0.51	NA	NA	NA	0	0	0	0	0	0	NA	0	0	0	0	0	0	0	0	0	0	NA	0	NA	0	NA	0	NA	0	0	1	NA	0	0	0	0	0	NA
Study_1797	NA	1.81	NA	NA	NA	0	0	0	0	0	0	NA	0	0	0	0	0	0	NA	0	NA	0	NA	0	NA	0	NA	0	NA	0	NA	0	NA	0	NA	0	NA	0	NA
Study_1799	NA	NA	0.78	NA	NA	0	0	0	0	0	0	NA	0	0	0	0	0	0	NA	0	NA	0	NA	0	NA	0	NA	0	NA	0	NA	0	NA	0	NA	0	NA	0	NA
Study_1800	NA	0.08	NA	NA	NA	0	0	0	0	0	0	NA	0	1	0	0	0	0	NA	0	NA	0	NA	0	NA	0	NA	0	NA	0	0	0	NA	0	NA	0	NA	0	NA
Study_1801	NA	0.93	1.14	NA	NA	0	0	0	0	0	0	NA	0	0	0	0	0	0	1	1	0	0	NA	0	NA	0	NA	0	NA	0	NA	0	NA	0	NA	0	0	0	NA
Study_1807	NA	7.2	2.46	NA	NA	0	0	0	0	0	0	NA	0	0	0	0	0	0	NA	0	NA	0	NA	0	NA	0	NA	0	NA	0	NA	0	NA	0	NA	0	NA	0	NA
Study_1811	NA	0.03	0.03	NA	NA	0	0	0	0	0	0	NA	0	0	1	0	0	0	NA	0	0	1	NA	0	NA	0	NA	0	NA	1	NA	0	NA	0	NA	0	NA	0	NA
Study_1813	NA	NA	NA	NA	NA	1	0	0	0	0	0	NA	0	0	0	0	NA	0	NA	0	NA	0	NA	0	NA	0	NA	0	NA	0	NA	0	NA	0	NA	0	NA	0	NA
Study_1817	NA	1.16	4.52	NA	NA	0	0	0	1	0	0	NA	0	0	0	0	0	0	NA	0	NA	0	NA	0	NA	0	NA	0	NA	0	NA	0	NA	0	NA	0	NA	0	NA
Study_182	NA	1.3	NA	NA	NA	0	0	0	0	0	0	NA	0	0	0	0	0	0	0	0	0	0	NA	0	NA	0	NA	0	NA	0	NA	0	NA	0	NA	0	NA	0	NA
Study_1828	NA	4.27	NA	NA	NA	0	0	0	0	0	0	NA	0	0	0	0	0	0	0	0	0	0	NA	0	NA	0	NA	0	NA	0	NA	0	NA	0	0	0	0	0	NA
Study_1830	22.74	51.28	0.11	NA	NA	1	1	0	0	0	0	NA	0	0	0	0	0	0	0	0	0	0	NA	0	NA	0	NA	0	NA	0	NA	0	NA	0	NA	0	0	0	NA
Study_1835	NA	0.04	NA	NA	NA	0	0	0	0	0	0	NA	0	0	0	0	0	0	0	0	0	0	NA	0	NA	0	NA	0	NA	0	NA	0	NA	0	NA	0	0	0	NA
Study_1843	NA	0.13	NA	NA	NA	0	0	0	0	0	0	NA	0	0	0	0	0	0	NA	0	NA	0	NA	0	NA	0	NA	0	NA	0	NA	0	NA	0	NA	0	NA	0	NA
Study_1844	NA	0.78	NA	NA	NA	0	0	0	0	0	0	NA	0	0	0	0	0	0	0	0	0	0	NA	0	NA	0	NA	0	NA	0	NA	0	NA	0	0	0	0	0	NA
Study_1845	3.48	0.67	NA	NA	NA	0	0	0	0	0	0	NA	0	1	0	0	0	0	0	0	0	0	NA	0	NA	0	NA	0	NA	0	NA	0	NA	0	0	0	0	0	NA
Study_1849	NA	2.36	NA	NA	NA	0	0	0	0	0	0	NA	0	0	0	0	NA	0	NA	0	NA	0	NA	0	NA	0	NA	0	NA	0	NA	0	NA	0	NA	0	NA	0	NA
Study_1851	NA	4.36	NA	NA	NA	0	0	0	0	0	0	NA	0	1	0	0	0	0	0	0	0	0	NA	0	NA	0	NA	0	NA	0	NA	0	NA	0	NA	0	0	0	NA
Study_1852	NA	4.17	NA	NA	NA	0	0	0	0	0	0	NA	0	0	0	0	0	0	0	0	0	0	NA	1	NA	0	NA	0	NA	0	NA	0	NA	0	0	0	0	0	NA
Study_1855	NA	0.51	0.98	NA	NA	0	0	0	0	0	0	NA	0	1	0	0	0	0	NA	0	1	1	NA	0	NA	0	NA	0	NA	0	NA	0	NA	0	NA	0	0	0	NA
Study_1866	3.04	0.11	NA	NA	NA	0	0	0	0	0	0	NA	0	1	0	0	0	0	0	0	0	0	NA	1	NA	0	NA	0	NA	0	NA	0	NA	0	0	0	0	0	NA
Study_187	NA	NA	0.03	NA	NA	0	0	0	0	0	0	NA	0	0	0	0	0	0	0	0	0	0	NA	0	NA	0	NA	0	NA	0	0	0	NA	0	0	0	0	0	NA
Study_1873	NA	1.85	NA	NA	NA	0	0	0	0	0	0	NA	0	0	0	0	NA	0	NA	0	NA	0	NA	0	NA	0	NA	0	NA	0	NA	0	NA	0	NA	0	NA	0	NA
Study_188	NA	0.39	NA	NA	NA	0	0	0	0	0	0	NA	0	0	0	0	0	0	0	0	0	0	NA	0	NA	1	NA	0	NA	0	NA	0	NA	0	NA	0	NA	0	NA
Study_1887	2.35	0.74	0.24	NA	NA	0	1	0	0	0	0	NA	0	0	0	0	0	0	0	0	0	0	NA	0	NA	0	NA	0	NA	0	NA	0	0	0	0	0	0	0	NA
Study_1888	NA	0.18	NA	NA	NA	0	0	0	0	0	0	NA	0	0	0	0	0	0	1	1	NA	0	NA	0	NA	0	NA	0	NA	0	NA	0	NA	0	NA	0	NA	0	NA
Study_190	NA	14.38	NA	NA	NA	0	NA	0	NA	0	NA	NA	NA	NA	NA	NA	0	NA	0	NA	0	NA	NA	NA	NA	NA	NA	NA	NA	NA	NA	NA	NA	NA	NA	NA	NA	NA	NA
Study_191	NA	0.07	NA	NA	NA	0	0	0	0	0	0	NA	0	0	0	0	0	0	0	0	0	0	NA	0	NA	0	NA	0	NA	0	NA	0	NA	0	NA	0	NA	0	NA
Study_1910	NA	7	NA	NA	NA	0	0	0	0	0	0	NA	0	0	0	0	0	0	NA	0	NA	0	NA	0	NA	0	NA	0	NA	0	NA	0	NA	0	NA	0	NA	0	NA
Study_1912	NA	9.76	NA	NA	NA	0	0	0	0	0	1	NA	0	0	0	0	0	0	NA	0	NA	0	NA	0	NA	0	NA	0	NA	0	NA	0	NA	0	NA	0	NA	0	NA
Study_1913	NA	5.85	0.71	NA	NA	0	0	0	0	0	0	NA	0	0	0	0	0	0	NA	0	NA	0	NA	0	NA	0	NA	0	NA	0	NA	0	NA	0	NA	0	NA	0	NA
Study_1915	NA	0.91	NA	NA	NA	0	0	0	0	0	0	NA	0	0	0	0	0	0	NA	0	NA	0	NA	1	NA	0	NA	0	NA	0	NA	0	NA	0	NA	0	NA	0	NA
Study_1916	NA	0.86	NA	NA	NA	0	1	0	0	0	0	NA	0	0	0	0	0	0	NA	0	NA	0	NA	0	NA	0	NA	0	NA	0	NA	0	NA	0	NA	0	NA	0	NA
Study_1919	NA	2.92	NA	NA	NA	0	0	0	0	0	0	NA	0	0	0	0	0	0	NA	0	NA	0	NA	0	NA	0	NA	0	NA	0	NA	0	NA	0	NA	0	NA	0	NA
Study_192	NA	1.48	NA	NA	NA	0	0	0	0	0	0	NA	0	0	0	0	0	0	0	0	0	0	NA	0	NA	0	NA	0	NA	0	NA	0	NA	0	NA	0	NA	0	NA
Study_1921	NA	0.72	NA	NA	NA	0	0	0	0	0	0	NA	0	0	0	0	0	0	0	0	0	0	NA	0	NA	0	NA	0	NA	0	NA	0	NA	0	0	0	0	0	NA
Study_1945	NA	1.68	NA	NA	NA	0	0	0	0	0	0	NA	0	0	0	0	0	0	0	0	0	0	NA	0	NA	0	NA	0	NA	0	NA	0	NA	0	0	0	0	1	NA
Study_1949	NA	1.44	14.36	NA	NA	0	0	0	0	0	0	NA	0	0	0	0	0	0	NA	0	NA	0	NA	0	NA	0	NA	0	NA	0	0	0	NA	0	NA	0	NA	0	NA
Study_1950	NA	1.35	0.63	NA	NA	0	0	0	0	0	0	NA	0	0	0	0	0	0	NA	0	NA	0	NA	0	NA	0	NA	0	NA	0	0	0	NA	0	NA	0	NA	0	NA
Study_196	NA	0.45	0.46	NA	NA	0	0	0	0	0	0	NA	0	0	0	0	0	0	0	0	0	0	NA	0	NA	0	NA	0	0	0	NA	0	NA	0	NA	0	NA	0	NA
Study_1962	NA	0.27	NA	NA	NA	0	0	0	0	0	0	NA	0	0	0	0	0	0	NA	0	NA	0	NA	0	NA	0	NA	0	NA	0	NA	0	NA	0	NA	0	NA	0	NA
Study_1968	NA	2.18	NA	NA	NA	0	0	0	0	0	0	NA	0	0	0	0	0	0	NA	0	NA	0	NA	0	NA	0	NA	0	NA	0	0	0	NA	0	NA	0	NA	0	NA
Study_1973	NA	0.05	NA	NA	NA	0	0	0	0	0	0	NA	0	0	0	0	NA	0	NA	0	NA	0	NA	0	NA	0	NA	0	NA	0	0	0	NA	0	NA	0	NA	0	NA
Study_1982	NA	0.05	0.86	NA	NA	0	0	0	0	0	0	NA	0	0	0	0	0	0	NA	0	NA	0	NA	0	NA	1	NA	0	NA	0	0	0	NA	0	NA	0	NA	0	NA
Study_1986	NA	0.13	NA	NA	NA	0	0	0	0	0	0	NA	0	0	0	0	0	0	NA	0	NA	1	NA	0	NA	0	NA	0	NA	0	NA	0	NA	0	NA	0	NA	0	NA
Study_1988	NA	0.34	NA	NA	NA	0	0	0	0	0	0	NA	0	0	0	0	0	0	NA	0	NA	0	NA	0	NA	0	NA	0	NA	0	0	0	NA	0	NA	0	NA	0	NA
Study_1989	NA	0.44	0.15	NA	NA	0	0	0	0	0	0	NA	0	0	0	0	0	0	NA	0	NA	0	NA	0	NA	0	NA	0	NA	0	0	0	NA	0	NA	0	NA	0	NA
Study_1992	NA	2.13	NA	NA	NA	0	0	0	0	0	0	NA	0	0	0	0	NA	0	NA	0	NA	0	NA	0	NA	0	NA	0	NA	0	NA	0	NA	0	NA	0	NA	0	NA
Study_1995	NA	0.24	1.49	NA	NA	0	0	0	0	0	0	NA	0	0	0	0	0	0	NA	0	NA	0	NA	0	NA	0	NA	0	NA	0	0	0	NA	0	NA	0	NA	0	NA
Study_1996	NA	0.07	NA	NA	NA	0	0	0	0	0	0	NA	0	0	0	0	0	0	NA	0	NA	0	NA	0	NA	0	NA	0	NA	0	NA	0	NA	0	NA	0	NA	0	NA
Study_1998	NA	0.56	NA	NA	NA	0	0	0	0	0	0	NA	0	0	0	0	0	0	NA	0	NA	0	NA	0	NA	0	NA	0	NA	0	0	0	NA	0	NA	0	NA	0	NA
Study_2000	NA	1.22	NA	NA	NA	0	0	0	0	0	0	NA	0	0	0	0	0	0	NA	0	0	1	NA	0	NA	0	NA	0	NA	0	0	0	NA	0	NA	0	0	0	NA
Study_2002	NA	0.85	NA	NA	NA	0	0	0	0	0	0	NA	0	0	0	0	0	0	NA	0	NA	0	NA	0	NA	0	NA	0	NA	0	NA	0	NA	0	NA	0	NA	0	NA
Study_2003	NA	1.33	0.53	NA	NA	0	0	0	0	0	0	NA	0	0	0	0	0	0	NA	0	NA	0	NA	0	NA	0	NA	0	NA	0	1	1	NA	0	NA	0	NA	0	NA
Study_2010	NA	NA	1.25	NA	NA	1	1	0	0	0	0	NA	0	0	0	0	NA	0	NA	0	NA	0	NA	0	NA	0	NA	0	NA	0	NA	0	NA	0	NA	0	NA	0	NA
Study_2012	NA	32.53	NA	NA	NA	0	0	0	0	0	0	NA	0	0	0	0	0	0	NA	0	NA	0	NA	0	NA	0	NA	0	NA	0	NA	0	NA	0	NA	0	NA	0	NA
Study_2014	NA	0.99	NA	NA	NA	0	0	0	1	0	0	NA	0	0	0	0	0	0	NA	0	NA	0	NA	0	NA	0	NA	0	NA	0	NA	0	NA	0	NA	0	NA	0	NA
Study_2016	NA	0.8	NA	NA	NA	0	0	0	0	0	0	NA	0	1	1	0	0	0	0	0	0	0	NA	0	NA	0	NA	0	NA	0	NA	0	NA	0	0	0	0	0	NA
Study_2021	NA	0.75	6.45	NA	NA	0	0	0	0	0	0	NA	0	0	0	0	NA	0	0	0	0	0	NA	0	NA	0	NA	0	NA	0	NA	0	NA	0	NA	0	0	0	NA
Study_2026	20.96	0.07	NA	NA	NA	0	1	0	0	0	0	NA	0	0	0	0	0	0	NA	0	NA	0	NA	0	NA	0	NA	0	NA	0	NA	0	NA	0	NA	0	NA	0	NA
Study_211	NA	0.05	0.18	NA	NA	0	0	0	0	0	0	NA	0	0	0	0	0	0	0	0	0	0	NA	0	NA	1	NA	0	NA	0	0	0	NA	0	NA	0	NA	0	NA
Study_212	NA	1.2	1.13	NA	NA	0	0	0	0	0	0	NA	0	0	0	0	0	0	0	0	0	0	NA	0	NA	0	NA	0	NA	0	NA	0	NA	0	NA	0	NA	0	NA
Study_213	NA	NA	NA	NA	NA	0	0	0	0	0	0	NA	0	0	0	0	0	0	0	0	0	0	NA	0	NA	0	NA	0	NA	0	NA	0	NA	0	NA	0	NA	0	NA
Study_220	NA	1.61	NA	NA	NA	0	0	0	0	0	0	NA	0	0	0	0	0	0	0	0	0	0	NA	0	NA	0	NA	0	NA	0	NA	0	NA	0	NA	0	NA	0	NA
Study_221	1.33	0.31	NA	NA	NA	0	0	0	0	0	0	NA	0	0	0	0	0	0	0	0	0	0	NA	0	NA	0	NA	0	NA	0	NA	0	NA	0	NA	0	NA	0	NA
Study_2211	NA	0.29	NA	NA	NA	0	0	0	0	0	0	NA	0	0	0	0	0	0	0	0	0	0	NA	0	NA	0	NA	0	NA	0	NA	0	NA	0	0	0	NA	0	NA
Study_222	2.4	0.59	0.38	NA	NA	0	0	0	0	0	0	NA	0	0	0	0	0	0	0	0	0	0	NA	0	NA	1	NA	0	NA	0	NA	1	NA	0	NA	0	NA	0	NA
Study_2230	NA	0.1	NA	NA	NA	0	0	0	0	0	0	NA	0	0	0	0	0	0	0	0	0	0	NA	0	NA	0	NA	0	NA	0	NA	0	NA	0	0	0	NA	0	NA
Study_2237	5.14	0.38	1.69	NA	NA	0	0	0	0	0	1	NA	0	1	0	0	0	0	0	0	1	1	NA	0	NA	0	NA	0	NA	0	NA	0	NA	0	0	0	NA	0	NA
Study_225	NA	0.39	0.18	NA	NA	0	0	0	0	0	0	NA	0	0	0	0	0	0	0	0	0	0	NA	0	NA	0	NA	0	NA	0	NA	0	NA	0	NA	0	NA	0	NA
Study_2251	NA	0.26	0.05	NA	NA	0	0	1	1	0	0	NA	0	0	0	0	0	0	0	0	0	0	NA	0	NA	0	NA	0	NA	0	NA	0	NA	0	0	0	NA	0	NA
Study_2252	NA	22.31	NA	NA	NA	0	0	0	0	0	0	NA	0	0	0	0	0	0	0	0	0	0	NA	0	NA	0	NA	0	NA	0	NA	0	NA	0	NA	0	NA	0	NA
Study_2263	NA	0.37	0.22	NA	NA	0	0	0	0	0	0	NA	0	0	0	0	0	0	0	0	0	0	NA	0	NA	1	NA	0	NA	0	NA	0	NA	0	NA	0	NA	0	NA
Study_2265	NA	NA	NA	NA	NA	0	0	0	0	0	0	NA	0	0	0	0	0	0	0	0	0	0	NA	0	NA	0	NA	0	NA	0	NA	0	NA	0	NA	0	NA	0	NA
Study_2268	NA	8.23	NA	NA	NA	0	0	0	0	0	0	NA	0	0	0	0	0	0	0	0	0	0	NA	0	NA	0	NA	0	NA	0	0	0	NA	0	NA	0	NA	0	NA
Study_2270	NA	NA	NA	NA	NA	0	0	0	0	0	0	NA	0	0	0	0	0	0	1	1	0	0	NA	0	NA	0	NA	0	NA	0	NA	0	NA	0	NA	0	NA	0	NA
Study_2271	NA	1.86	0.26	NA	NA	0	0	0	0	0	0	NA	0	0	0	0	0	0	0	0	0	0	NA	0	NA	0	NA	0	NA	0	NA	0	NA	0	0	0	NA	0	NA
Study_2272	NA	NA	NA	NA	NA	0	0	0	0	0	0	NA	0	0	0	0	0	0	0	0	0	0	NA	1	NA	0	NA	0	NA	0	NA	0	NA	0	NA	0	NA	0	NA
Study_2274	NA	2.22	NA	NA	NA	0	0	0	0	0	0	NA	0	0	0	0	0	0	0	0	0	1	NA	0	NA	0	NA	0	NA	0	NA	0	NA	0	NA	0	NA	0	NA
Study_2278	NA	1.72	NA	NA	NA	0	0	0	0	0	0	NA	0	0	0	0	0	0	0	0	0	0	NA	0	NA	0	NA	0	NA	0	NA	0	NA	0	NA	0	NA	0	NA
Study_2279	NA	0.89	NA	NA	NA	0	0	0	0	0	0	NA	0	0	0	0	0	0	0	0	0	0	NA	0	NA	0	NA	0	NA	0	NA	0	NA	0	NA	0	NA	0	NA
Study_2320	NA	0.64	NA	NA	NA	0	0	0	0	0	0	NA	0	0	0	0	0	0	0	0	0	0	NA	0	NA	0	NA	0	NA	0	0	0	NA	0	NA	0	NA	0	NA
Study_2327	163.99	NA	NA	NA	NA	1	1	0	0	0	0	NA	0	0	0	0	0	0	0	0	0	0	NA	0	NA	0	NA	0	NA	0	NA	0	NA	0	NA	0	NA	0	NA
Study_2330	NA	2.84	NA	NA	NA	0	0	0	0	0	0	NA	0	0	0	0	0	0	0	0	0	0	NA	0	NA	0	NA	0	NA	0	0	0	NA	0	NA	0	NA	0	NA
Study_2333	NA	1.38	0.15	NA	NA	0	0	0	0	0	0	NA	0	0	0	0	0	0	0	0	0	0	NA	0	NA	0	NA	0	NA	0	0	0	NA	0	NA	0	NA	0	NA
Study_235	NA	2.42	NA	NA	NA	0	0	0	0	0	0	NA	0	0	0	0	NA	0	NA	0	NA	0	NA	0	NA	0	NA	0	NA	0	NA	0	NA	0	NA	0	NA	0	NA
Study_236	NA	0.64	0.63	NA	NA	0	0	0	0	0	0	NA	0	1	1	0	0	1	0	0	0	1	NA	0	NA	0	NA	0	NA	0	NA	0	NA	0	0	0	0	0	NA
Study_238	NA	0.05	NA	NA	NA	0	0	0	0	0	0	NA	0	0	0	1	0	0	0	1	0	0	NA	0	NA	0	NA	0	NA	0	NA	0	NA	0	NA	0	0	0	NA
Study_24	NA	0.1	NA	NA	NA	0	0	0	0	0	0	NA	0	0	0	0	0	0	0	0	0	0	NA	0	NA	0	NA	0	NA	0	NA	0	NA	0	NA	0	NA	0	NA
Study_249	NA	1.89	NA	NA	NA	0	0	0	0	0	0	NA	0	0	0	0	NA	0	NA	0	NA	0	NA	0	NA	0	NA	0	NA	0	NA	0	NA	0	NA	0	NA	0	NA
Study_257	NA	0.9	NA	NA	NA	0	0	0	0	0	0	NA	0	1	0	0	0	0	NA	1	NA	0	NA	0	NA	1	NA	0	NA	0	NA	0	NA	0	NA	0	NA	0	NA
Study_262	NA	1.4	NA	NA	NA	0	0	0	0	0	0	NA	0	0	0	0	NA	0	NA	0	NA	0	NA	0	NA	0	NA	0	NA	0	0	0	NA	0	NA	0	NA	0	NA
Study_267	NA	21.33	1.94	NA	NA	0	0	0	0	0	0	NA	0	0	0	0	0	0	NA	0	NA	0	NA	0	NA	0	NA	0	NA	0	NA	0	NA	0	NA	0	NA	0	NA
Study_276	NA	0.65	NA	NA	NA	0	0	0	0	0	0	NA	0	0	0	0	0	0	NA	0	NA	1	NA	0	NA	0	NA	0	NA	0	NA	0	NA	0	NA	0	NA	0	NA
Study_28	NA	10.48	0.03	NA	NA	0	0	0	0	0	0	NA	0	0	0	0	NA	0	NA	0	NA	0	NA	0	NA	0	NA	0	NA	0	NA	0	NA	0	NA	0	NA	0	NA
Study_282	NA	0.24	NA	NA	NA	0	0	0	0	0	0	NA	0	0	0	0	NA	0	NA	0	NA	0	NA	0	NA	0	NA	0	NA	0	NA	0	NA	0	NA	0	NA	0	NA
Study_286	NA	0.11	NA	NA	NA	0	0	0	0	0	0	NA	0	0	0	0	0	0	NA	0	NA	0	NA	1	NA	0	NA	0	NA	0	NA	0	NA	0	NA	0	NA	0	NA
Study_289	NA	1.37	0.11	NA	NA	0	0	0	0	0	0	NA	0	0	0	0	NA	0	NA	0	NA	0	NA	0	NA	0	NA	0	NA	0	0	0	NA	0	NA	0	NA	0	NA
Study_291	NA	0.94	0.07	NA	NA	0	0	0	0	0	0	NA	0	1	1	0	NA	0	0	0	0	0	NA	0	NA	0	NA	0	NA	0	0	0	NA	0	0	0	0	0	NA
Study_292	NA	1.64	NA	NA	NA	0	0	0	0	0	0	NA	0	0	0	0	0	0	0	0	0	0	NA	0	NA	0	NA	0	NA	0	NA	0	NA	0	0	0	0	0	NA
Study_293	4.13	0.77	0.44	NA	NA	1	1	0	0	0	0	NA	0	0	0	0	NA	0	NA	0	NA	0	NA	0	NA	0	NA	0	NA	0	NA	0	NA	0	0	0	NA	0	NA
Study_294	91.31	6.98	0.09	NA	NA	0	0	0	0	0	0	NA	0	0	0	0	0	0	NA	0	NA	0	NA	0	NA	0	NA	0	NA	0	1	1	NA	0	NA	0	NA	0	NA
Study_296	NA	0.77	1.18	NA	NA	0	NA	0	NA	0	NA	NA	NA	NA	NA	NA	0	NA	NA	NA	NA	NA	NA	NA	NA	NA	NA	NA	NA	NA	0	NA	NA	NA	NA	NA	NA	NA	NA
Study_297	9.95	0.61	0.27	NA	NA	1	1	0	0	0	0	NA	0	0	0	0	NA	0	NA	0	NA	0	NA	0	NA	0	NA	0	NA	0	NA	0	NA	0	NA	0	NA	0	NA
Study_298	NA	0.06	NA	NA	NA	0	0	0	0	0	0	NA	0	0	1	0	NA	0	NA	0	NA	0	NA	0	NA	0	NA	0	NA	0	0	0	NA	0	NA	0	NA	0	NA
Study_299	9.12	0.04	NA	NA	NA	0	0	0	0	0	0	NA	0	0	0	0	0	0	0	1	0	0	NA	0	NA	0	NA	0	NA	0	NA	0	NA	0	NA	0	0	0	NA
Study_301	4.05	43.38	6.87	NA	NA	1	1	0	0	0	0	NA	0	0	0	0	NA	0	0	0	0	0	NA	1	NA	0	NA	0	NA	0	NA	0	NA	0	NA	0	NA	0	NA
Study_3015	NA	0.38	7.05	NA	NA	0	0	0	0	0	0	NA	0	0	0	0	0	0	0	0	0	0	NA	0	NA	0	NA	0	0	0	NA	0	NA	0	NA	0	NA	0	NA
Study_3018	2.17	0.08	3.44	NA	NA	0	0	0	0	0	0	NA	0	0	0	0	0	0	0	0	0	0	NA	0	NA	1	NA	0	0	0	NA	0	NA	0	NA	0	NA	0	NA
Study_303	NA	NA	NA	NA	NA	0	0	0	0	0	0	NA	0	0	0	0	0	0	0	0	0	0	NA	0	NA	0	NA	0	NA	1	NA	0	NA	0	NA	0	0	0	NA
Study_304	NA	NA	0.6	NA	NA	0	0	0	0	0	0	NA	0	0	0	0	0	0	0	0	0	0	NA	0	NA	0	NA	0	NA	1	NA	0	NA	0	NA	0	0	0	NA
Study_305	NA	1.28	NA	NA	NA	0	0	0	0	0	0	NA	0	0	0	0	0	0	NA	0	NA	0	NA	0	NA	1	NA	0	NA	0	NA	0	NA	0	NA	0	NA	0	NA
Study_306	2.3	2.41	1.75	NA	NA	0	0	0	0	0	0	NA	0	0	0	0	0	0	0	0	0	0	NA	0	NA	0	NA	0	NA	0	NA	0	NA	0	NA	0	NA	0	NA
Study_307	13.79	0.08	0.37	NA	NA	1	1	0	0	0	0	NA	0	0	0	0	0	0	0	0	0	0	NA	0	NA	0	NA	0	NA	0	NA	0	NA	0	NA	0	NA	0	NA
Study_3074	1.4	NA	0.33	NA	NA	0	0	0	0	0	0	NA	0	0	0	0	0	0	0	0	0	0	NA	0	NA	0	NA	0	0	0	NA	0	NA	0	NA	0	NA	0	NA
Study_308	NA	0.07	NA	NA	NA	0	0	0	0	0	0	NA	0	0	0	0	0	0	0	0	0	0	NA	1	NA	1	NA	0	NA	0	NA	0	NA	0	0	0	NA	0	NA
Study_3103	3.41	0.26	NA	NA	NA	0	0	0	0	0	0	NA	0	0	0	0	0	0	0	0	0	0	NA	0	NA	0	NA	0	NA	0	0	0	NA	0	NA	0	NA	0	NA
Study_3111	NA	0.08	NA	NA	NA	0	NA	0	NA	0	NA	NA	NA	NA	NA	NA	0	NA	0	NA	0	NA	NA	NA	NA	NA	NA	NA	NA	NA	NA	NA	NA	NA	NA	NA	NA	NA	NA
Study_312	NA	1.59	NA	NA	NA	0	0	0	0	0	0	NA	0	0	0	0	0	0	0	0	0	0	NA	0	NA	0	NA	0	NA	0	0	0	NA	0	NA	0	NA	0	NA
Study_314	NA	17.93	NA	NA	NA	0	0	0	0	0	0	NA	0	0	0	0	0	0	0	0	0	0	NA	0	NA	0	NA	0	NA	0	NA	0	NA	0	NA	0	NA	0	NA
Study_3168	NA	0.15	NA	NA	NA	0	0	0	0	0	0	NA	0	0	0	0	0	0	0	0	0	0	NA	0	NA	0	NA	0	NA	0	NA	0	NA	0	NA	0	NA	0	NA
Study_3169	NA	1.08	NA	NA	NA	0	0	0	0	0	0	NA	0	0	0	0	0	0	0	0	0	0	NA	0	NA	0	NA	0	NA	0	NA	0	NA	0	NA	0	NA	0	NA
Study_3171	NA	0.03	NA	NA	NA	0	0	0	0	0	0	NA	0	0	0	0	0	0	0	0	0	0	NA	0	NA	0	NA	0	NA	0	0	0	NA	0	NA	0	NA	0	NA
Study_3172	NA	0.81	7.17	NA	NA	0	NA	0	NA	0	NA	NA	NA	NA	NA	NA	0	NA	0	NA	0	NA	NA	NA	NA	NA	NA	NA	NA	NA	0	NA	NA	NA	NA	NA	NA	NA	NA
Study_3192	NA	NA	NA	NA	NA	0	0	0	0	0	0	NA	0	0	0	0	0	0	0	0	0	0	NA	1	NA	0	NA	0	NA	0	NA	0	NA	0	NA	0	NA	0	NA
Study_3193	NA	0.19	NA	NA	NA	0	0	0	0	0	0	NA	0	0	0	0	0	0	0	0	0	0	NA	0	NA	0	NA	0	NA	0	NA	0	NA	0	NA	0	NA	0	NA
Study_3195	14.87	1.35	NA	NA	NA	1	1	0	0	0	0	NA	0	0	0	0	0	0	0	0	0	0	NA	0	NA	0	NA	0	NA	0	NA	0	NA	0	NA	0	NA	0	NA
Study_3204	78.83	1.33	NA	NA	NA	1	1	0	0	0	0	NA	0	0	0	0	0	0	0	0	0	0	NA	0	NA	0	NA	0	NA	0	NA	0	NA	0	NA	0	NA	0	NA
Study_321	NA	0.12	0.9	NA	NA	0	0	0	0	0	0	NA	0	1	0	0	0	0	0	0	0	0	NA	0	NA	0	NA	0	NA	0	NA	0	NA	0	0	0	NA	0	NA
Study_3212	1.11	NA	NA	NA	NA	0	0	0	0	0	0	NA	0	0	0	0	0	0	0	0	0	0	NA	0	NA	0	NA	0	NA	0	0	0	NA	0	NA	0	NA	0	NA
Study_3213	NA	NA	NA	NA	NA	1	1	0	0	0	0	NA	0	0	0	0	0	0	0	0	0	0	NA	0	NA	0	NA	0	NA	0	NA	0	NA	0	NA	0	NA	0	NA
Study_3214	NA	0.25	4.63	NA	NA	0	0	0	0	0	0	NA	0	1	0	0	0	0	0	0	0	0	NA	0	NA	0	NA	0	NA	0	NA	0	NA	0	NA	0	NA	0	NA
Study_3215	92.43	NA	9.68	NA	NA	1	1	0	0	0	0	NA	0	0	0	0	0	0	0	0	0	0	NA	0	NA	0	NA	0	NA	0	NA	0	NA	0	NA	0	NA	0	NA
Study_3219	1.59	NA	0.15	NA	NA	1	1	0	0	0	0	NA	0	0	0	0	0	0	0	0	0	0	NA	0	NA	0	NA	0	NA	0	NA	0	NA	0	NA	0	NA	0	NA
Study_322	NA	0.37	NA	NA	NA	0	0	0	0	0	0	NA	0	0	0	0	0	0	0	0	1	1	NA	0	NA	0	NA	0	NA	0	NA	0	NA	0	NA	0	NA	0	NA
Study_3220	6.19	0.61	2.68	NA	NA	0	0	0	0	0	0	NA	0	0	0	0	0	0	0	0	0	0	NA	0	NA	0	NA	0	NA	0	0	0	NA	0	NA	0	NA	0	NA
Study_3221	NA	0.33	NA	NA	NA	0	0	0	0	0	0	NA	0	0	0	0	0	0	0	0	0	0	NA	0	NA	0	NA	0	NA	0	NA	0	NA	0	NA	0	NA	0	NA
Study_3223	NA	NA	NA	NA	NA	0	0	0	0	0	0	NA	0	0	0	0	0	0	0	0	0	0	NA	0	NA	0	NA	0	NA	0	NA	0	NA	0	NA	0	NA	0	NA
Study_3224	NA	0.43	NA	NA	NA	0	0	0	0	0	0	NA	0	0	0	0	0	0	0	0	0	0	NA	0	NA	0	NA	0	NA	0	NA	0	NA	0	NA	0	NA	0	NA
Study_3225	24.43	0.43	NA	NA	NA	0	1	0	0	0	0	NA	0	0	0	0	0	0	0	0	0	0	NA	0	NA	0	NA	0	NA	0	0	0	NA	0	NA	0	NA	0	NA
Study_3227	19.82	0.35	NA	NA	NA	1	1	0	0	0	0	NA	0	0	0	0	0	0	0	0	0	1	NA	0	NA	0	NA	0	NA	0	0	0	NA	0	NA	0	NA	0	NA
Study_3246	NA	0.19	4.47	NA	NA	0	0	0	0	0	0	NA	0	1	0	0	0	0	0	0	0	0	NA	0	NA	0	NA	0	NA	0	NA	0	NA	0	NA	0	NA	0	NA
Study_3247	NA	NA	NA	NA	NA	0	0	0	0	0	0	NA	0	0	0	0	0	0	0	0	0	0	NA	0	NA	0	NA	0	NA	0	NA	0	NA	0	NA	0	NA	0	NA
Study_3252	NA	0.12	NA	NA	NA	0	0	0	0	0	0	NA	0	0	0	0	0	0	0	0	0	0	NA	0	NA	0	NA	0	NA	0	NA	0	NA	0	0	0	0	0	NA
Study_3253	NA	0.17	NA	NA	NA	0	0	0	0	0	0	NA	0	0	0	0	0	0	0	0	0	0	NA	0	NA	0	NA	0	NA	0	NA	0	NA	0	NA	0	NA	0	NA
Study_3255	NA	0.56	NA	NA	NA	0	0	0	0	0	0	NA	0	0	0	0	0	0	0	0	0	0	NA	0	NA	1	NA	0	NA	0	NA	0	NA	0	NA	0	NA	0	NA
Study_3257	NA	0.29	NA	NA	NA	0	0	0	0	0	0	NA	0	0	0	0	0	0	0	0	0	1	NA	0	NA	0	NA	0	NA	0	NA	0	NA	0	NA	0	NA	0	NA
Study_3258	22.86	5.82	3.01	NA	NA	0	0	0	0	0	0	NA	0	0	0	0	0	0	0	0	0	0	NA	0	NA	0	NA	0	NA	0	NA	0	NA	0	NA	0	NA	0	NA
Study_3261	NA	NA	NA	NA	NA	0	0	0	0	0	0	NA	0	0	0	0	0	0	0	0	0	0	NA	0	NA	0	NA	0	NA	0	0	0	NA	0	NA	0	NA	0	NA
Study_3265	NA	0.47	NA	NA	NA	0	0	0	0	0	0	NA	0	0	0	0	0	0	0	0	0	0	NA	0	NA	1	NA	0	NA	0	NA	0	NA	0	NA	0	NA	0	NA
Study_3266	NA	NA	NA	NA	NA	0	0	0	0	0	0	NA	0	0	0	0	0	0	0	0	0	0	NA	0	NA	0	NA	0	NA	0	0	0	NA	0	NA	0	NA	0	NA
Study_3268	NA	0.18	NA	NA	NA	0	0	0	0	0	0	NA	0	0	0	0	0	0	0	0	0	0	NA	0	NA	0	NA	0	NA	0	NA	0	NA	0	NA	0	NA	0	NA
Study_327	NA	2.1	0.28	NA	NA	0	0	0	0	0	0	NA	0	0	0	0	0	0	0	0	0	0	NA	0	NA	0	NA	0	NA	0	0	0	NA	0	0	0	NA	0	NA
Study_3272	NA	NA	NA	NA	NA	0	0	0	0	0	0	NA	0	0	0	0	0	0	0	0	1	1	NA	0	NA	0	NA	0	NA	0	NA	0	NA	0	NA	0	NA	0	NA
Study_3292	NA	NA	0.6	NA	NA	0	0	0	0	0	0	NA	0	0	0	0	0	0	0	0	0	0	NA	0	NA	0	NA	0	NA	0	NA	0	NA	0	NA	0	NA	0	NA
Study_330	NA	9.32	NA	NA	NA	0	0	0	0	0	0	NA	0	0	0	0	0	0	0	0	0	0	NA	0	NA	0	NA	0	NA	0	0	0	NA	0	NA	0	NA	0	NA
Study_331	NA	4.98	NA	NA	NA	0	0	0	0	0	0	NA	0	0	0	0	0	0	0	0	0	0	NA	0	NA	0	0	0	0	0	NA	0	NA	0	NA	0	NA	0	NA
Study_3317	3.9	0.17	3.58	NA	NA	0	0	0	0	0	0	NA	0	0	0	0	0	0	0	0	0	0	NA	1	NA	0	NA	0	NA	0	NA	0	NA	0	NA	0	NA	0	NA
Study_3330	NA	3.6	NA	NA	NA	0	0	0	0	0	0	NA	0	0	0	0	0	0	0	0	0	0	NA	0	NA	0	NA	0	NA	0	NA	0	NA	0	NA	0	NA	0	NA
Study_3343	NA	0.63	NA	NA	NA	0	0	0	0	0	0	NA	0	0	0	0	0	0	0	0	0	0	NA	1	NA	0	NA	0	NA	0	NA	0	NA	0	NA	0	NA	0	NA
Study_3355	NA	0.06	NA	NA	NA	1	1	0	0	0	0	NA	0	0	0	0	0	0	0	0	0	0	NA	1	NA	0	NA	0	0	0	NA	0	NA	0	NA	0	NA	0	NA
Study_3356	3.02	0.31	NA	NA	NA	0	0	0	0	0	0	NA	0	0	0	0	0	0	0	0	0	0	NA	0	NA	1	NA	0	NA	0	NA	0	NA	0	NA	0	NA	0	NA
Study_3357	6.95	1.64	NA	NA	NA	0	0	0	0	0	0	NA	0	0	0	0	0	0	0	0	0	0	NA	1	NA	0	NA	0	NA	0	NA	0	NA	0	NA	0	NA	0	NA
Study_3359	NA	0.17	NA	NA	NA	0	0	0	0	0	0	1	0	0	0	0	0	0	0	0	0	0	NA	0	NA	0	NA	1	0	0	NA	0	NA	0	NA	0	NA	0	NA
Study_3363	6.04	3.86	0.27	NA	NA	0	0	0	0	0	0	NA	0	0	0	0	0	0	0	0	0	0	NA	0	NA	0	NA	0	NA	0	NA	0	NA	0	NA	0	NA	0	NA
Study_3364	NA	0.95	NA	NA	NA	0	0	0	0	0	0	NA	0	0	0	0	0	0	0	0	0	0	NA	0	NA	0	NA	0	NA	0	NA	0	NA	0	NA	0	NA	0	NA
Study_3367	NA	NA	1.79	NA	NA	0	0	0	0	0	0	NA	0	0	0	0	0	0	0	0	0	0	NA	0	NA	1	NA	0	NA	0	NA	0	NA	0	NA	0	NA	0	NA
Study_340	NA	0.64	NA	NA	NA	0	0	0	0	0	0	NA	0	0	0	0	0	0	0	0	0	0	NA	0	NA	0	0	0	0	0	NA	0	NA	0	NA	0	NA	0	NA
Study_3402	NA	39.35	NA	NA	NA	0	0	0	0	0	0	NA	0	1	0	0	0	0	0	1	0	0	NA	0	NA	0	NA	0	NA	0	NA	0	NA	0	NA	0	NA	0	NA
Study_3405	NA	2.01	NA	NA	NA	0	0	0	0	0	0	NA	0	0	0	0	0	0	0	0	0	0	NA	0	NA	0	NA	0	0	0	NA	0	NA	0	NA	0	NA	0	NA
Study_3406	NA	0.26	0.41	NA	NA	0	0	0	0	0	0	NA	0	0	0	0	0	0	0	0	0	0	NA	0	NA	0	NA	0	0	0	NA	0	NA	0	NA	0	NA	0	NA
Study_341	NA	1.57	NA	NA	NA	0	0	0	0	0	0	NA	0	1	0	0	0	0	0	0	0	0	NA	0	NA	0	0	0	0	0	NA	0	NA	0	NA	0	NA	0	NA
Study_343	NA	29.86	NA	NA	NA	0	0	0	0	0	0	NA	0	0	0	0	0	0	0	0	0	0	NA	0	NA	0	NA	0	NA	0	NA	0	NA	0	NA	0	NA	0	NA
Study_345	4.98	0.18	1.53	NA	NA	1	1	0	0	0	0	NA	0	0	0	0	0	0	0	0	0	0	NA	0	NA	0	NA	0	NA	0	NA	0	NA	0	0	0	NA	0	NA
Study_346	NA	0.63	2.31	NA	NA	0	1	0	0	0	0	NA	0	0	0	0	0	0	0	0	0	0	NA	0	NA	0	NA	0	NA	0	0	0	NA	0	NA	0	NA	0	NA
Study_3461	NA	NA	NA	NA	NA	0	0	0	0	0	0	NA	0	0	0	0	0	0	0	0	0	0	NA	0	NA	0	NA	0	NA	1	NA	0	NA	0	NA	0	NA	0	NA
Study_347	1.56	10.17	NA	NA	NA	0	0	0	0	0	0	NA	0	0	0	0	0	0	0	1	0	0	NA	0	NA	0	NA	0	NA	0	NA	0	NA	0	0	0	NA	0	NA
Study_35	NA	0.69	1.19	NA	NA	0	0	0	0	0	0	NA	0	0	0	0	0	1	0	0	0	0	NA	0	NA	1	NA	0	0	0	NA	0	NA	0	NA	0	NA	0	NA
Study_3505	NA	0.18	2.41	NA	NA	0	0	0	0	0	0	NA	0	0	0	0	0	0	0	0	0	0	NA	1	NA	0	NA	0	0	0	NA	0	NA	0	NA	0	NA	0	NA
Study_351	NA	0.19	0.53	NA	NA	0	NA	0	NA	0	NA	NA	NA	NA	NA	NA	0	NA	0	NA	0	NA	NA	NA	NA	NA	NA	NA	NA	NA	NA	NA	NA	NA	0	NA	NA	NA	NA
Study_3513	NA	0.06	NA	NA	NA	0	1	0	0	0	0	NA	0	0	0	0	0	0	0	0	0	0	NA	0	NA	0	NA	0	NA	0	NA	0	NA	0	NA	0	NA	0	NA
Study_354	NA	1.57	NA	NA	NA	0	0	0	0	0	0	NA	0	0	0	0	0	0	0	0	1	1	NA	0	NA	0	NA	0	NA	0	NA	0	NA	0	NA	0	NA	0	NA
Study_355	NA	2.26	NA	NA	NA	0	0	0	0	0	0	NA	0	0	0	0	0	0	0	0	0	0	NA	0	NA	0	NA	1	NA	0	NA	0	NA	0	NA	0	NA	0	NA
Study_356	3.86	4.98	NA	NA	NA	0	1	0	0	0	0	NA	0	0	0	0	0	0	0	0	0	0	NA	0	NA	0	NA	0	NA	0	NA	0	NA	0	NA	0	NA	0	NA
Study_358	NA	9.67	NA	NA	NA	0	NA	0	NA	0	NA	NA	NA	NA	NA	NA	0	NA	0	NA	0	NA	NA	NA	NA	NA	NA	NA	NA	NA	NA	NA	NA	NA	0	NA	NA	NA	NA
Study_359	NA	17.61	0.09	NA	NA	0	1	0	1	0	0	NA	0	0	0	0	0	0	0	0	0	0	NA	0	NA	0	NA	0	NA	0	NA	0	NA	0	0	0	NA	0	NA
Study_360	66.9	0.88	2.04	NA	NA	NA	1	0	0	0	0	NA	0	0	0	0	0	0	0	0	1	1	NA	0	NA	0	NA	0	NA	0	NA	0	NA	0	NA	0	NA	0	NA
Study_361	NA	0.26	NA	NA	NA	0	1	0	0	0	0	NA	0	0	0	0	0	0	0	0	0	0	NA	0	NA	0	NA	0	NA	0	0	0	NA	0	0	0	NA	0	NA
Study_363	NA	1.92	NA	NA	NA	0	0	0	0	0	0	NA	0	0	0	0	0	0	0	0	0	0	NA	0	NA	0	NA	0	NA	0	NA	0	NA	0	0	0	NA	1	NA
Study_365	NA	4.3	0.66	NA	NA	0	NA	0	NA	0	NA	NA	NA	NA	NA	NA	0	NA	0	NA	0	NA	NA	NA	NA	NA	NA	NA	NA	NA	NA	NA	NA	NA	NA	NA	NA	NA	NA
Study_366	1.3	1.53	NA	NA	NA	0	0	0	0	0	0	NA	0	0	0	0	0	0	0	0	0	0	NA	0	NA	0	NA	0	NA	0	NA	0	NA	0	NA	0	NA	0	NA
Study_367	NA	5.51	NA	NA	NA	0	NA	0	NA	0	NA	NA	NA	NA	NA	NA	0	NA	0	NA	0	NA	NA	NA	NA	NA	NA	NA	NA	NA	NA	NA	NA	NA	NA	NA	NA	NA	NA
Study_368	NA	NA	0.83	NA	NA	0	1	0	0	0	0	NA	0	0	0	0	0	0	0	0	0	0	NA	0	NA	0	NA	0	NA	0	0	0	NA	0	NA	0	NA	0	NA
Study_369	120.65	3	NA	NA	NA	1	1	0	0	0	0	NA	0	0	0	0	0	0	0	0	0	0	NA	0	NA	0	NA	0	NA	0	NA	0	NA	0	NA	0	NA	0	NA
Study_3695	NA	0.16	NA	NA	NA	0	0	0	0	0	0	NA	0	0	0	0	0	0	0	0	0	0	NA	0	NA	0	NA	0	NA	0	NA	0	NA	0	NA	0	NA	0	NA
Study_370	NA	0.33	0.67	NA	NA	0	0	0	0	0	0	NA	0	0	0	0	0	0	0	0	0	0	NA	0	NA	0	NA	0	NA	0	NA	0	NA	0	NA	0	NA	0	NA
Study_371	NA	6.95	0.21	NA	NA	0	0	0	0	0	0	NA	0	0	0	0	0	0	0	0	0	0	NA	0	NA	0	NA	0	NA	0	NA	0	NA	0	NA	0	NA	0	NA
Study_3710	NA	NA	NA	NA	NA	0	0	0	0	0	0	NA	0	0	0	0	0	0	0	0	0	0	NA	0	NA	0	NA	0	NA	0	0	0	NA	0	NA	0	NA	0	NA
Study_3711	NA	0.17	NA	NA	NA	0	0	0	0	0	0	NA	0	0	0	0	0	0	0	0	0	0	NA	0	NA	0	NA	0	NA	0	0	0	NA	0	NA	0	NA	0	NA
Study_374	NA	NA	0.5	NA	NA	0	0	0	0	0	0	NA	0	0	0	0	0	0	0	0	0	0	NA	0	NA	0	1	1	0	0	NA	0	NA	0	NA	0	NA	0	NA
Study_376	NA	0.85	5.96	NA	NA	0	0	0	0	0	0	NA	0	0	0	0	0	0	0	0	0	0	NA	0	NA	0	0	0	0	0	NA	0	NA	0	NA	0	NA	0	NA
Study_38	NA	NA	NA	NA	NA	0	0	0	0	0	0	NA	0	0	1	0	0	0	0	0	0	0	NA	0	NA	0	NA	0	0	0	NA	0	NA	0	NA	0	NA	0	NA
Study_3801	NA	0.29	NA	NA	NA	0	0	0	0	0	0	NA	0	0	0	0	0	0	0	0	0	0	NA	0	NA	0	NA	0	NA	0	NA	0	NA	0	NA	0	NA	0	NA
Study_3803	NA	0.28	NA	NA	NA	0	0	0	0	0	0	NA	0	0	0	0	0	0	0	0	0	0	NA	0	NA	0	NA	0	NA	0	NA	0	NA	0	NA	0	NA	0	NA
Study_3804	13.11	0.1	4.46	NA	NA	0	0	0	0	0	0	NA	0	0	0	0	0	0	0	0	0	0	NA	0	NA	1	NA	0	NA	0	0	0	NA	0	NA	0	NA	0	NA
Study_3805	0.17	NA	NA	NA	NA	0	0	0	0	0	0	NA	0	0	0	0	0	0	0	0	0	0	NA	0	NA	0	NA	0	NA	1	0	0	NA	0	NA	0	NA	0	NA
Study_3812	NA	NA	NA	NA	NA	0	0	0	0	0	0	NA	0	0	0	0	0	0	0	0	0	0	NA	0	NA	0	NA	0	NA	0	NA	0	NA	0	NA	0	NA	0	NA
Study_3814	2.28	2.83	2.39	NA	NA	0	0	0	0	0	0	NA	0	1	0	0	0	0	0	0	0	0	NA	0	NA	0	NA	0	NA	0	NA	0	NA	0	0	0	0	0	NA
Study_3815	NA	0.59	NA	NA	NA	0	0	0	0	0	0	NA	0	0	0	0	0	0	0	0	0	0	NA	0	NA	0	NA	0	NA	0	NA	0	NA	0	NA	0	NA	0	NA
Study_3816	NA	NA	1.5	NA	NA	0	0	0	0	0	0	NA	0	0	0	0	0	0	0	0	0	0	NA	0	NA	0	NA	0	NA	0	NA	0	NA	0	NA	0	NA	0	NA
Study_390	NA	5.52	0.07	NA	NA	0	0	0	0	0	0	NA	0	0	0	0	0	0	0	0	0	0	NA	0	NA	0	0	0	0	0	NA	0	NA	0	NA	0	NA	0	NA
Study_391	NA	20.82	0.42	NA	NA	0	0	0	0	0	0	NA	0	0	0	0	0	0	0	0	0	0	NA	0	NA	0	0	0	0	0	NA	1	NA	0	NA	0	NA	0	NA
Study_394	NA	0.18	0.23	NA	NA	0	0	0	0	0	0	NA	0	0	0	0	0	0	0	0	0	0	NA	0	NA	0	0	0	0	0	NA	0	NA	0	NA	0	NA	0	NA
Study_3963	NA	0.02	NA	NA	NA	0	0	0	0	0	0	NA	0	0	0	0	0	0	0	0	0	0	NA	0	NA	0	NA	0	NA	0	NA	0	NA	0	NA	0	NA	0	NA
Study_3968	NA	0.27	NA	NA	NA	0	0	0	0	0	0	NA	0	0	0	0	0	0	0	0	0	0	NA	0	NA	0	NA	0	NA	0	0	0	NA	0	NA	0	NA	0	NA
Study_3971	0.73	0.13	NA	NA	NA	0	0	0	0	0	0	NA	0	0	0	0	0	0	0	0	0	0	NA	0	NA	0	NA	0	NA	0	NA	0	NA	0	NA	0	NA	0	NA
Study_3972	2.61	0.06	NA	NA	NA	0	0	0	0	0	0	NA	0	0	0	0	0	0	0	0	0	0	NA	0	NA	0	NA	0	NA	0	NA	0	NA	0	NA	0	NA	0	NA
Study_3978	NA	NA	4.2	0.14	0.06	0	0	0	0	0	0	NA	0	0	0	0	0	0	0	0	0	0	NA	0	NA	1	NA	0	NA	0	NA	0	NA	0	NA	0	NA	0	NA
Study_398	NA	NA	3.26	NA	NA	0	0	0	0	0	0	NA	0	0	0	0	0	0	0	0	0	0	NA	0	NA	0	NA	0	NA	0	NA	0	NA	0	NA	0	NA	0	NA
Study_3980	NA	1.01	NA	NA	NA	0	0	0	0	0	0	NA	0	0	0	0	0	0	0	0	0	0	NA	0	NA	0	NA	0	NA	0	NA	0	NA	0	NA	0	NA	0	NA
Study_3985	NA	1.11	2.43	NA	NA	0	0	0	0	0	0	NA	0	0	0	0	0	0	0	0	0	0	NA	0	NA	0	NA	0	NA	0	NA	0	NA	0	NA	0	NA	0	NA
Study_3988	NA	NA	NA	NA	NA	0	0	0	0	0	0	NA	0	0	0	0	0	0	0	0	0	0	NA	0	NA	0	NA	0	NA	0	NA	0	NA	0	NA	0	NA	0	NA
Study_3989	NA	0.47	NA	NA	NA	0	0	0	0	0	0	NA	0	0	0	0	0	0	0	0	0	0	NA	0	NA	0	NA	0	NA	0	0	0	NA	0	NA	0	NA	0	NA
Study_3990	5.69	0.29	NA	NA	NA	0	0	0	0	0	0	NA	0	0	0	0	0	0	0	0	0	1	NA	0	NA	1	NA	0	NA	0	0	0	NA	0	NA	0	NA	0	NA
Study_4001	NA	1.3	11.83	NA	NA	0	0	0	0	0	0	NA	0	0	0	0	0	0	0	0	0	0	NA	0	NA	0	NA	0	NA	0	0	1	NA	0	NA	0	NA	0	NA
Study_4005	4.53	NA	NA	NA	NA	1	1	0	0	0	0	NA	0	1	0	0	0	0	0	0	0	0	NA	0	NA	1	NA	0	NA	0	NA	0	NA	0	0	0	0	0	NA
Study_4006	NA	0.08	4.5	NA	NA	0	0	0	0	0	0	NA	0	0	0	0	0	0	0	0	0	0	NA	0	NA	0	NA	0	NA	0	0	1	NA	0	NA	0	NA	0	NA
Study_4007	NA	0.18	NA	NA	NA	0	0	0	0	0	0	NA	0	0	0	0	0	0	0	0	0	0	NA	0	NA	0	NA	0	NA	0	0	0	NA	0	NA	0	NA	0	NA
Study_4012	2.79	0.72	NA	NA	NA	0	0	0	0	0	0	NA	0	0	0	0	0	0	0	0	0	0	NA	0	NA	0	NA	0	NA	0	NA	0	NA	0	NA	0	NA	0	NA
Study_4013	0.18	0.21	NA	NA	NA	0	0	0	0	0	0	NA	0	0	0	0	0	0	0	0	0	1	NA	0	NA	0	NA	0	NA	0	NA	0	NA	0	NA	0	NA	0	NA
Study_4015	NA	NA	NA	NA	NA	0	0	0	0	0	0	NA	0	0	0	0	0	0	0	0	0	0	NA	0	NA	0	NA	0	NA	0	0	0	NA	0	NA	0	NA	0	NA
Study_4021	7.62	0.66	NA	NA	NA	0	0	0	0	0	0	NA	0	0	0	0	0	0	0	0	0	0	NA	0	NA	0	NA	0	NA	0	NA	0	NA	0	NA	0	NA	0	NA
Study_4027	NA	0.16	5.98	NA	NA	0	0	0	0	0	0	NA	0	0	0	0	0	0	0	0	0	0	NA	0	NA	0	NA	0	NA	0	NA	0	NA	0	NA	0	NA	0	NA
Study_4028	NA	0.2	NA	NA	NA	0	0	0	0	0	0	NA	0	0	0	0	0	0	0	0	0	0	NA	0	NA	0	NA	0	NA	0	NA	0	NA	0	NA	0	NA	0	NA
Study_4029	NA	5.05	0.59	NA	NA	0	0	0	0	0	0	NA	0	0	0	0	0	0	0	0	0	0	NA	0	NA	1	NA	0	NA	0	NA	0	NA	0	0	0	0	0	NA
Study_403	8.25	2.41	0.05	NA	NA	0	0	0	0	0	0	NA	0	0	0	0	0	0	0	0	0	0	NA	0	NA	1	NA	0	0	0	NA	0	NA	0	NA	0	NA	0	NA
Study_4035	NA	0.21	NA	NA	NA	0	0	0	0	0	0	NA	0	0	0	0	0	0	0	0	0	0	NA	0	NA	0	NA	0	NA	0	0	0	NA	0	NA	0	NA	0	NA
Study_4037	NA	0.42	NA	NA	NA	0	0	0	0	0	0	NA	0	0	0	0	0	0	0	0	0	0	NA	0	NA	0	NA	0	NA	0	NA	0	NA	0	NA	0	NA	0	NA
Study_4038	NA	NA	0.16	NA	NA	0	0	0	0	0	0	NA	0	0	0	0	0	0	0	0	0	0	NA	0	NA	0	NA	0	NA	0	0	0	NA	0	NA	0	NA	0	NA
Study_404	NA	NA	0.12	NA	NA	0	0	0	0	0	0	NA	0	0	0	0	0	0	0	0	0	0	NA	0	NA	0	NA	0	0	0	NA	0	NA	0	NA	0	NA	0	NA
Study_4081	NA	0.61	NA	NA	NA	0	0	0	0	0	0	NA	0	0	0	0	0	0	0	0	0	0	NA	0	NA	0	NA	0	NA	0	0	0	NA	0	NA	0	NA	0	NA
Study_4086	NA	0.97	0.96	NA	NA	0	0	0	0	0	0	NA	0	0	0	0	0	0	0	0	0	0	NA	0	NA	0	NA	0	NA	0	0	0	NA	0	NA	0	NA	0	NA
Study_4098	21.18	0.99	NA	NA	NA	1	NA	0	NA	0	NA	NA	NA	NA	NA	NA	0	NA	0	NA	0	NA	NA	NA	NA	NA	NA	NA	NA	NA	NA	NA	NA	NA	NA	NA	NA	NA	NA
Study_410	NA	0.41	NA	NA	NA	0	0	0	0	0	0	NA	0	0	0	0	0	0	0	0	0	0	NA	0	NA	1	NA	0	NA	0	NA	0	NA	0	NA	0	NA	0	NA
Study_4100	0.52	0.44	NA	NA	NA	0	NA	0	NA	0	NA	NA	NA	NA	NA	NA	0	NA	0	NA	0	NA	NA	NA	NA	NA	NA	NA	NA	NA	NA	NA	NA	NA	NA	NA	NA	NA	NA
Study_4109	NA	8.64	0.03	NA	NA	0	0	0	0	0	0	NA	0	0	0	0	0	0	0	0	0	0	NA	0	NA	0	NA	0	NA	0	NA	0	NA	0	NA	0	NA	0	NA
Study_4114	NA	NA	NA	NA	NA	0	0	0	0	0	0	NA	0	0	0	0	0	0	0	0	0	0	NA	0	NA	0	NA	0	NA	0	NA	0	NA	0	NA	0	NA	0	NA
Study_4120	NA	0.1	NA	NA	NA	0	0	0	0	0	0	NA	0	0	0	0	0	0	0	0	0	0	NA	0	NA	0	NA	0	NA	0	0	0	NA	0	NA	0	NA	0	NA
Study_4126	NA	0.46	6.55	NA	NA	0	0	0	0	0	0	NA	0	0	0	0	0	0	0	0	0	0	NA	0	NA	0	NA	0	NA	0	NA	0	NA	0	NA	0	NA	0	NA
Study_4128	NA	1.08	NA	NA	NA	0	0	0	0	0	0	NA	0	0	0	0	0	0	0	0	0	0	NA	0	NA	0	NA	0	NA	0	0	0	NA	0	NA	0	NA	0	NA
Study_4137	NA	NA	0.16	NA	NA	0	0	0	0	0	0	NA	0	1	1	0	0	0	0	0	0	0	NA	0	NA	0	NA	0	NA	0	NA	0	NA	0	0	0	0	0	NA
Study_4147	NA	0.29	NA	NA	NA	0	0	0	0	0	0	NA	0	0	0	0	0	0	0	0	0	0	NA	0	NA	0	NA	0	NA	0	NA	0	NA	0	NA	0	NA	0	NA
Study_415	NA	NA	0.16	NA	NA	0	NA	0	NA	0	NA	NA	NA	NA	NA	NA	0	NA	0	NA	0	NA	NA	NA	NA	NA	0	NA	0	NA	NA	NA	NA	NA	NA	NA	NA	NA	1
Study_4151	4.43	NA	0.39	NA	NA	1	1	0	0	0	0	NA	0	0	0	0	0	0	0	0	0	0	NA	0	NA	0	NA	0	NA	0	NA	0	NA	0	NA	0	NA	0	NA
Study_416	NA	19.05	1.7	NA	NA	0	0	0	0	0	0	NA	0	0	0	0	0	0	0	0	1	1	NA	0	1	1	0	0	0	0	NA	0	NA	0	NA	0	NA	0	NA
Study_418	NA	0.04	NA	NA	NA	0	0	0	0	0	0	NA	0	0	0	0	0	0	0	0	0	0	NA	0	NA	0	NA	0	NA	0	NA	0	NA	0	0	0	NA	0	NA
Study_4253	NA	NA	NA	NA	NA	0	0	0	0	0	0	NA	0	0	0	0	0	0	0	0	0	0	NA	0	NA	0	NA	0	NA	0	NA	0	NA	0	NA	0	NA	0	NA
Study_4277	NA	0.23	NA	NA	NA	0	0	0	0	0	0	NA	0	0	0	0	0	0	0	0	0	0	NA	0	NA	0	NA	0	NA	0	NA	0	NA	0	NA	0	NA	0	NA
Study_4280	1.52	0.2	NA	NA	NA	0	0	0	0	0	0	NA	0	0	0	0	0	0	0	0	0	0	NA	0	NA	0	NA	0	NA	0	0	0	NA	0	NA	0	NA	0	NA
Study_430	NA	NA	1.48	NA	NA	0	0	0	0	0	0	NA	0	1	0	0	0	0	0	0	0	0	NA	0	NA	1	NA	0	NA	0	NA	0	NA	0	NA	0	NA	0	NA
Study_431	NA	1.3	NA	NA	NA	0	0	0	0	0	0	NA	0	0	0	0	0	0	0	0	0	0	NA	0	NA	1	NA	0	0	0	NA	0	NA	0	NA	0	NA	0	NA
Study_4310	NA	NA	9.99	NA	NA	0	0	0	0	0	0	NA	0	0	0	0	0	0	0	0	0	0	NA	0	NA	0	NA	0	NA	0	NA	0	NA	0	NA	0	NA	0	NA
Study_4321	NA	0.17	NA	NA	NA	0	0	0	0	0	0	NA	0	0	0	0	0	0	0	0	0	0	NA	0	NA	0	NA	0	NA	0	NA	0	NA	0	NA	0	NA	0	NA
Study_4335	NA	0.08	NA	NA	NA	0	0	0	0	0	0	NA	0	0	0	0	0	0	0	0	0	0	NA	0	NA	0	NA	0	NA	0	NA	0	NA	0	NA	0	NA	0	NA
Study_434	NA	0.86	0.77	NA	NA	0	0	0	0	0	0	NA	0	0	0	0	0	0	0	0	0	0	NA	0	NA	0	NA	0	0	0	NA	0	NA	0	NA	0	NA	1	NA
Study_4340	NA	8.05	NA	NA	NA	0	0	0	0	0	0	NA	0	0	0	0	0	0	0	0	0	0	NA	0	NA	0	NA	0	NA	0	NA	0	NA	0	NA	0	NA	0	NA
Study_4341	NA	0.08	NA	NA	NA	0	0	0	0	0	0	NA	0	0	0	0	0	0	0	0	0	1	NA	0	NA	0	NA	0	NA	0	NA	1	NA	0	NA	0	NA	0	NA
Study_4353	3.07	1.35	NA	NA	NA	0	0	0	0	0	0	NA	0	0	0	0	0	0	0	0	0	0	NA	0	NA	0	NA	0	NA	0	NA	0	NA	0	NA	0	NA	0	NA
Study_4358	3.12	0.15	NA	NA	NA	0	0	0	0	0	0	NA	0	0	0	0	0	0	0	0	0	0	NA	0	NA	0	NA	0	NA	0	NA	0	NA	0	NA	0	NA	0	NA
Study_4369	NA	0.01	6.39	NA	NA	NA	NA	NA	NA	NA	NA	NA	NA	NA	NA	NA	NA	NA	NA	NA	NA	NA	NA	NA	NA	NA	NA	NA	NA	NA	NA	NA	NA	NA	NA	NA	NA	NA	NA
Study_4380	NA	1.68	NA	NA	NA	0	0	0	0	0	0	NA	0	0	0	0	0	0	0	0	0	0	NA	0	NA	0	NA	0	NA	0	0	1	NA	0	NA	0	NA	0	NA
Study_4411	NA	NA	NA	NA	NA	0	0	0	0	0	0	NA	0	0	0	0	0	0	0	0	0	0	NA	0	NA	0	NA	0	NA	0	NA	0	NA	0	NA	0	NA	0	NA
Study_4416	NA	1.61	NA	NA	NA	0	0	0	0	0	0	NA	0	0	0	0	0	0	0	0	0	0	NA	0	NA	0	NA	0	NA	0	NA	0	NA	0	0	0	0	0	NA
Study_4420	0.68	0.63	NA	NA	NA	0	0	0	0	0	0	NA	0	0	0	0	0	0	0	0	0	0	NA	0	NA	0	NA	0	NA	0	NA	0	NA	0	NA	0	NA	0	NA
Study_4423	NA	0.06	NA	NA	NA	0	0	0	0	0	0	NA	0	0	0	0	0	0	0	0	0	0	NA	0	NA	1	NA	0	NA	0	NA	0	NA	0	NA	0	NA	0	NA
Study_4426	NA	0.12	NA	NA	NA	0	0	0	0	0	0	NA	0	0	0	0	0	0	0	0	0	0	NA	0	NA	0	NA	0	NA	0	NA	0	NA	0	NA	0	NA	0	NA
Study_4430	NA	0.17	NA	NA	NA	0	0	0	0	0	0	NA	0	0	0	0	0	0	0	0	0	0	NA	0	NA	0	NA	0	NA	0	0	0	NA	0	NA	0	NA	0	NA
Study_4437	2.36	0.77	0.11	NA	NA	0	0	0	0	0	0	NA	0	0	0	0	0	0	0	0	0	0	NA	0	NA	0	NA	0	NA	0	0	0	NA	0	NA	0	NA	0	NA
Study_4438	NA	3.46	2.81	NA	NA	0	0	0	0	0	0	NA	0	0	0	0	0	0	0	0	0	0	NA	0	NA	0	NA	0	NA	0	NA	0	NA	0	NA	0	NA	0	NA
Study_444	NA	0.13	NA	NA	NA	0	0	0	0	0	0	NA	0	0	0	0	0	0	0	0	0	0	NA	1	NA	0	NA	0	NA	0	NA	0	NA	0	NA	0	NA	0	NA
Study_4446	NA	0.07	NA	NA	NA	0	0	0	0	0	0	NA	0	0	0	0	0	0	0	0	0	0	NA	0	NA	0	NA	0	NA	0	NA	0	NA	0	NA	0	NA	0	NA
Study_4470	NA	8.28	0.89	NA	NA	0	0	0	0	0	0	NA	0	0	0	0	0	0	0	0	0	0	NA	0	NA	0	NA	0	NA	0	NA	0	NA	0	NA	0	NA	0	NA
Study_4510	NA	0.62	0.6	NA	NA	0	0	0	0	0	0	NA	0	0	0	0	0	0	0	0	0	0	NA	0	NA	0	NA	0	NA	0	0	0	NA	0	NA	0	NA	0	NA
Study_4516	NA	0.53	1.22	NA	NA	0	0	0	0	0	0	NA	0	0	0	1	0	0	0	0	0	0	NA	0	NA	0	NA	0	NA	0	0	0	NA	0	NA	0	NA	0	NA
Study_4518	1.4	0.11	0.98	NA	NA	0	0	0	0	0	0	NA	0	0	0	0	0	0	0	0	0	0	NA	0	NA	0	NA	0	NA	0	0	0	NA	0	NA	0	NA	0	NA
Study_4520	NA	0.14	0.27	NA	NA	0	0	0	0	0	0	NA	0	0	0	0	0	0	0	0	0	0	NA	0	NA	0	NA	0	NA	0	0	0	NA	0	NA	0	NA	0	NA
Study_4523	NA	0.12	NA	NA	NA	0	0	0	0	0	0	NA	0	0	0	0	0	0	0	0	0	0	NA	0	NA	0	NA	0	NA	0	0	0	NA	0	NA	0	NA	0	NA
Study_4524	NA	0.65	1.39	NA	NA	0	0	0	0	0	0	NA	0	0	0	0	0	0	0	0	0	0	NA	0	NA	0	NA	0	NA	0	NA	0	NA	0	NA	0	NA	0	NA
Study_4526	2.97	168.78	0.11	NA	NA	0	0	0	0	0	0	NA	0	0	0	0	0	0	0	0	0	0	NA	0	NA	0	NA	0	NA	0	NA	0	NA	0	NA	0	NA	0	NA
Study_4531	NA	1.24	2.08	NA	NA	0	0	0	0	0	0	NA	0	0	1	0	0	0	0	0	0	0	NA	0	NA	0	NA	0	NA	0	NA	0	NA	0	0	0	0	0	NA
Study_4533	NA	0.06	4.87	NA	NA	0	0	0	0	0	0	NA	0	0	0	0	0	0	0	0	0	0	NA	0	NA	0	NA	0	NA	0	NA	0	NA	0	NA	0	NA	0	NA
Study_4545	3.9	0.14	NA	NA	NA	1	0	0	0	0	0	NA	0	0	0	0	0	0	0	0	0	0	NA	0	NA	1	NA	0	NA	0	NA	0	NA	0	0	0	0	0	NA
Study_4548	NA	0.1	0.61	NA	NA	0	0	0	0	0	0	NA	0	0	0	0	0	0	0	0	0	0	NA	0	NA	0	NA	0	NA	0	0	0	NA	0	NA	0	NA	0	NA
Study_4553	3.8	0.25	1.93	NA	NA	0	0	0	0	0	0	NA	0	0	0	0	0	0	0	0	0	0	NA	0	NA	0	NA	0	NA	0	0	0	NA	0	NA	0	NA	0	NA
Study_4560	27.75	0.41	NA	NA	NA	0	1	0	0	0	0	NA	0	0	0	0	0	0	0	0	0	0	NA	0	NA	0	NA	0	NA	0	NA	0	NA	0	NA	0	NA	0	NA
Study_4562	NA	0.09	0.46	NA	NA	0	0	0	0	0	0	NA	0	0	0	0	0	0	0	0	0	0	NA	0	NA	0	NA	0	NA	0	NA	0	NA	0	NA	0	NA	0	NA
Study_4564	NA	NA	1.76	NA	NA	0	0	0	0	0	0	NA	0	0	0	0	0	0	0	0	0	0	NA	0	NA	0	NA	0	NA	0	NA	0	NA	0	NA	0	NA	0	NA
Study_4579	NA	4.11	3.21	NA	NA	0	0	0	0	0	0	NA	0	0	0	0	0	0	0	0	0	0	NA	0	NA	0	NA	0	NA	0	0	0	NA	0	NA	0	NA	0	NA
Study_4580	NA	0.36	1.03	NA	NA	0	0	0	0	0	0	NA	0	0	0	0	0	0	0	0	0	0	NA	0	NA	0	NA	0	NA	0	NA	0	NA	0	NA	0	NA	0	NA
Study_4582	NA	0.66	0.53	NA	NA	0	0	0	0	0	0	NA	0	0	0	0	0	0	0	0	0	0	NA	0	NA	0	NA	0	NA	0	NA	0	NA	0	NA	0	NA	0	NA
Study_4586	NA	NA	NA	NA	NA	0	0	0	0	0	0	NA	0	0	0	0	0	0	1	1	0	0	NA	0	NA	0	NA	0	NA	0	NA	0	NA	0	NA	0	NA	0	NA
Study_4587	NA	1.04	1.59	NA	NA	0	0	0	0	0	0	NA	0	0	0	0	0	0	0	0	0	0	NA	0	NA	0	NA	0	NA	0	0	0	NA	0	NA	0	NA	0	NA
Study_4590	NA	1.88	0.51	NA	NA	0	0	0	0	0	0	NA	0	0	0	0	0	0	0	0	0	0	NA	0	NA	0	NA	0	NA	0	NA	0	NA	0	0	0	0	0	NA
Study_4591	NA	0.34	NA	NA	NA	0	0	0	0	0	0	NA	0	0	0	0	0	0	0	0	0	0	NA	0	NA	0	NA	0	NA	0	NA	1	NA	0	NA	0	NA	0	NA
Study_4592	NA	0.68	NA	NA	NA	0	0	0	0	0	0	NA	0	0	0	0	0	0	0	0	0	0	NA	0	NA	0	NA	0	NA	0	NA	0	NA	0	NA	0	NA	0	NA
Study_4594	NA	NA	0.59	NA	NA	0	0	0	0	0	0	NA	0	1	1	0	0	0	0	0	0	0	NA	0	NA	0	NA	0	NA	0	0	0	NA	0	0	0	0	0	NA
Study_4595	37.25	1.29	0.15	NA	NA	1	1	0	0	0	0	NA	0	0	0	0	0	0	0	0	0	0	NA	0	NA	0	NA	0	NA	0	NA	0	NA	0	NA	0	NA	0	NA
Study_4596	NA	0.11	NA	NA	NA	0	0	0	0	0	0	NA	0	0	0	0	0	0	0	0	0	1	NA	0	NA	0	NA	0	NA	0	0	0	NA	0	0	0	0	0	NA
Study_4602	19.26	NA	5.32	NA	NA	1	0	0	0	0	0	NA	0	0	0	0	0	0	0	0	0	0	NA	0	NA	0	NA	0	NA	0	NA	0	NA	0	NA	0	NA	0	NA
Study_4604	NA	1.22	1.34	NA	NA	0	0	0	0	0	0	NA	0	0	0	0	0	0	0	0	0	0	NA	0	NA	0	NA	0	NA	0	0	0	NA	0	NA	0	NA	0	NA
Study_4606	5.13	2.62	NA	NA	NA	0	0	0	0	0	0	NA	0	0	0	0	0	0	0	0	0	0	NA	0	NA	0	NA	0	NA	0	NA	0	NA	0	NA	0	NA	0	NA
Study_4607	NA	0.39	NA	NA	NA	0	0	0	0	0	0	NA	0	0	0	0	0	0	0	0	0	0	NA	0	NA	0	NA	0	NA	0	0	0	NA	0	NA	0	NA	0	NA
Study_4608	NA	NA	NA	NA	NA	0	0	0	0	0	0	NA	0	0	0	0	0	0	0	0	0	0	NA	0	NA	0	NA	0	NA	0	0	0	NA	0	NA	0	NA	0	NA
Study_4610	NA	0.51	0.26	NA	NA	0	0	0	0	0	0	NA	0	0	0	0	0	0	0	0	0	0	NA	0	NA	0	NA	0	NA	0	NA	0	NA	0	NA	0	NA	0	NA
Study_4614	5.9	0.2	21.3	NA	NA	0	0	0	0	0	0	NA	0	0	0	0	0	0	0	0	0	0	NA	0	NA	0	NA	0	NA	0	NA	0	NA	0	NA	0	NA	0	NA
Study_4631	NA	0.33	6.61	NA	NA	0	0	0	0	0	0	NA	0	0	0	0	0	0	0	0	0	0	NA	0	NA	0	NA	0	NA	0	NA	0	NA	0	NA	0	NA	0	NA
Study_4635	NA	0.48	0.22	NA	NA	NA	NA	NA	NA	NA	NA	NA	NA	NA	NA	NA	NA	NA	NA	NA	NA	NA	NA	NA	NA	NA	NA	NA	NA	NA	NA	NA	NA	NA	NA	NA	NA	NA	NA
Study_4640	NA	NA	NA	NA	NA	0	0	0	0	0	0	NA	0	0	0	0	0	0	0	0	0	0	NA	0	NA	0	NA	0	NA	1	NA	0	NA	0	NA	0	NA	0	NA
Study_4641	NA	NA	7.18	NA	NA	0	0	0	0	0	0	NA	0	0	0	0	0	0	0	0	0	0	NA	0	NA	0	NA	0	NA	0	0	0	NA	0	NA	0	NA	0	NA
Study_4645	NA	5.98	NA	NA	NA	0	0	0	0	0	0	NA	0	0	0	0	0	0	0	0	0	0	NA	0	NA	0	NA	0	NA	0	NA	0	NA	0	NA	0	NA	0	NA
Study_4647	NA	0.54	0.86	NA	NA	0	0	0	0	0	0	NA	0	0	0	0	0	0	0	0	0	0	NA	0	NA	0	NA	0	NA	0	NA	0	NA	0	NA	0	NA	0	NA
Study_4650	NA	0.17	NA	NA	NA	0	0	0	0	0	0	NA	0	0	0	0	0	0	0	0	0	0	NA	0	NA	0	NA	0	NA	0	NA	0	NA	0	NA	0	NA	0	NA
Study_4651	NA	0.69	0.61	NA	NA	0	0	0	0	0	0	NA	0	0	0	0	0	0	0	0	0	0	NA	0	NA	0	NA	0	NA	0	NA	0	NA	0	NA	0	NA	0	NA
Study_4660	0.91	0.1	4.12	NA	NA	0	0	0	0	0	0	NA	0	0	0	0	0	0	0	0	0	0	NA	0	NA	1	NA	0	NA	0	0	0	NA	0	NA	0	NA	0	NA
Study_4662	4.22	11.75	0.3	NA	NA	0	1	0	0	0	0	NA	0	0	0	0	0	0	0	0	0	0	NA	0	NA	0	NA	0	NA	0	NA	0	NA	0	NA	0	NA	0	NA
Study_4667	5.14	0.07	NA	NA	NA	0	0	0	0	0	0	NA	0	0	0	0	0	0	1	1	0	0	NA	0	NA	0	NA	0	NA	0	NA	0	NA	0	NA	0	NA	0	NA
Study_4672	NA	0.68	NA	NA	NA	0	0	0	0	0	0	NA	0	0	0	0	0	0	0	0	0	0	NA	0	NA	0	NA	0	NA	0	NA	1	NA	0	NA	0	NA	0	NA
Study_4674	NA	3	NA	NA	NA	0	0	0	0	0	0	NA	0	0	0	0	0	0	0	0	0	0	NA	0	NA	0	NA	0	NA	0	NA	0	NA	0	NA	0	NA	0	NA
Study_4679	NA	2.67	0.97	NA	NA	0	0	0	0	0	0	NA	0	0	0	0	0	0	0	0	0	0	NA	0	NA	0	NA	0	NA	0	0	0	NA	0	NA	0	NA	0	NA
Study_4681	NA	0.29	NA	NA	NA	0	NA	0	NA	0	NA	NA	NA	NA	NA	NA	0	NA	0	NA	0	NA	NA	NA	NA	NA	NA	NA	NA	NA	NA	NA	NA	NA	NA	NA	NA	NA	NA
Study_4695	NA	NA	0.12	NA	NA	0	1	0	0	0	0	NA	0	0	0	0	0	0	0	0	0	0	NA	0	NA	0	NA	0	NA	0	NA	0	NA	0	NA	0	NA	0	NA
Study_4699	NA	0.35	NA	NA	NA	0	0	0	0	0	0	NA	0	0	0	0	0	0	0	0	0	1	NA	0	NA	1	NA	0	NA	0	NA	0	NA	0	NA	0	NA	0	NA
Study_4705	NA	1.86	NA	NA	NA	0	0	0	0	0	0	NA	0	0	0	0	0	0	0	0	0	1	NA	0	NA	0	NA	0	NA	0	NA	0	NA	0	NA	0	NA	0	NA
Study_4708	10.49	173	0.31	NA	NA	0	0	0	0	0	0	NA	0	0	0	0	0	0	0	0	0	0	NA	0	NA	0	NA	0	NA	0	NA	0	NA	0	NA	0	NA	0	NA
Study_4709	NA	NA	NA	NA	NA	0	0	0	0	0	0	NA	0	0	0	0	0	0	0	0	0	0	NA	0	NA	0	NA	0	NA	0	0	0	NA	0	NA	0	NA	0	NA
Study_471	NA	0.47	NA	NA	NA	0	0	0	0	0	0	NA	0	0	0	0	0	0	0	0	0	0	NA	0	NA	0	NA	0	NA	0	NA	0	NA	0	NA	0	NA	0	NA
Study_4718	1.29	0.09	NA	NA	NA	0	0	0	0	0	0	NA	0	0	0	0	0	0	0	0	0	0	NA	0	NA	0	NA	0	NA	0	NA	0	NA	0	NA	0	NA	0	NA
Study_472	NA	1.18	NA	NA	NA	0	0	0	0	0	0	NA	0	0	0	1	0	0	0	0	0	0	NA	0	NA	0	NA	0	NA	0	NA	0	NA	0	NA	0	NA	0	NA
Study_4730	84.58	NA	6.39	NA	NA	1	1	0	0	0	0	NA	0	0	0	0	0	0	0	0	0	0	NA	0	NA	0	NA	0	NA	0	NA	0	NA	0	NA	0	NA	0	NA
Study_4734	5.07	0.17	1.57	NA	NA	0	1	0	0	0	0	NA	0	0	0	0	0	0	0	0	0	0	NA	0	NA	0	NA	0	NA	0	NA	0	NA	0	NA	0	NA	0	NA
Study_4743	9.44	NA	NA	NA	NA	0	0	0	0	0	0	NA	0	0	0	0	0	0	0	0	0	0	NA	0	NA	0	NA	0	NA	0	0	0	NA	0	NA	0	NA	0	NA
Study_4764	NA	NA	NA	NA	NA	0	NA	0	NA	0	NA	NA	NA	NA	NA	NA	0	NA	0	NA	0	NA	NA	NA	NA	NA	NA	NA	NA	NA	0	NA	NA	NA	NA	NA	NA	NA	NA
Study_4781	NA	0.9	1.13	NA	NA	0	0	0	0	0	0	NA	0	1	0	0	0	0	0	0	0	0	NA	1	NA	0	NA	0	NA	0	NA	0	NA	0	NA	0	NA	0	NA
Study_4784	7.93	5.7	1.02	NA	NA	1	1	0	0	0	0	NA	0	0	0	0	0	0	0	0	0	0	NA	0	NA	0	NA	0	NA	0	NA	0	NA	0	NA	0	NA	0	NA
Study_4785	NA	NA	NA	NA	NA	0	0	0	0	0	1	NA	0	0	0	0	0	0	0	0	0	0	NA	0	NA	0	NA	0	NA	0	0	0	NA	0	0	0	0	0	NA
Study_4787	NA	0.43	0.28	NA	NA	0	0	0	0	0	0	NA	0	0	0	0	0	0	0	0	0	0	NA	0	NA	0	NA	0	NA	0	0	0	NA	0	NA	0	NA	0	NA
Study_4793	NA	NA	0.21	NA	NA	0	0	0	0	0	0	NA	0	0	0	0	0	0	0	0	1	1	NA	0	NA	0	NA	0	NA	0	0	0	NA	0	0	0	0	0	NA
Study_4797	NA	NA	2.56	NA	NA	0	0	0	0	0	0	NA	0	0	0	0	0	0	0	0	0	0	NA	0	NA	0	NA	0	NA	0	0	0	NA	0	NA	0	NA	0	NA
Study_4802	1.51	0.08	2.41	NA	NA	0	0	0	0	0	0	NA	0	0	0	0	0	0	0	0	0	0	NA	0	NA	0	NA	0	NA	0	0	0	NA	0	NA	0	NA	0	NA
Study_4805	NA	0.4	15.4	NA	NA	0	0	0	0	0	0	NA	0	0	0	0	0	0	0	0	0	0	NA	0	NA	0	NA	0	NA	0	NA	0	NA	0	NA	0	NA	0	NA
Study_4806	NA	1.67	NA	NA	NA	0	0	0	0	0	0	NA	0	0	0	0	0	0	0	0	0	0	NA	0	NA	0	NA	0	NA	0	NA	0	NA	0	NA	0	NA	0	NA
Study_4807	NA	0.21	2.64	NA	NA	0	0	0	0	0	1	NA	0	0	0	0	0	0	0	0	0	0	NA	0	NA	0	NA	0	NA	0	0	0	NA	0	0	0	0	0	NA
Study_4810	NA	0.14	NA	NA	NA	0	0	0	0	0	0	NA	0	0	0	0	0	0	0	0	0	1	NA	0	NA	0	NA	0	NA	0	NA	0	NA	0	NA	0	NA	0	NA
Study_4812	56.01	8	0.31	NA	NA	1	1	0	0	0	0	NA	0	0	0	0	0	0	0	0	0	0	NA	0	NA	0	NA	0	NA	0	NA	0	NA	0	NA	0	NA	0	NA
Study_4814	14.74	2.45	0.44	NA	NA	1	0	0	0	0	0	NA	0	0	0	0	0	0	0	0	0	0	NA	0	NA	0	NA	0	NA	0	NA	0	NA	0	NA	0	NA	0	NA
Study_4816	NA	0.95	NA	NA	NA	0	0	0	0	0	0	NA	0	0	0	0	0	0	0	0	0	0	NA	0	NA	0	NA	0	NA	0	0	0	NA	0	NA	0	NA	0	NA
Study_4819	5.37	0.48	1.9	NA	NA	0	0	0	0	0	0	NA	0	0	0	0	0	0	0	0	0	0	NA	0	NA	0	NA	0	NA	0	NA	0	NA	0	NA	0	NA	0	NA
Study_484	NA	0.14	NA	NA	NA	0	NA	0	NA	0	NA	NA	NA	NA	NA	NA	0	NA	0	NA	0	NA	NA	NA	NA	NA	NA	NA	NA	NA	NA	NA	NA	NA	NA	NA	NA	NA	NA
Study_4859	NA	NA	NA	NA	NA	0	0	0	0	0	0	NA	0	0	0	0	0	0	0	0	0	0	NA	0	NA	0	NA	0	NA	0	NA	0	NA	0	NA	0	NA	0	NA
Study_4871	NA	0.07	NA	NA	NA	0	0	0	0	0	0	NA	0	0	0	0	0	0	0	0	0	0	NA	0	NA	0	NA	0	NA	0	NA	0	NA	0	NA	0	NA	0	NA
Study_4876	NA	NA	NA	NA	NA	0	0	0	0	0	0	NA	0	0	0	0	0	0	0	0	0	0	NA	0	NA	0	NA	0	NA	0	NA	0	NA	0	NA	0	NA	0	NA
Study_4879	NA	NA	0.26	NA	NA	0	0	0	0	0	0	NA	0	0	0	0	0	0	0	0	0	0	NA	0	NA	0	NA	0	NA	0	NA	0	NA	0	NA	0	NA	0	NA
Study_4883	4.29	0.13	1.25	NA	NA	1	1	0	0	0	0	NA	0	0	0	0	0	0	0	0	0	0	NA	0	NA	0	NA	0	NA	0	NA	0	NA	0	NA	0	NA	0	NA
Study_4889	NA	0.19	NA	NA	NA	0	0	0	0	0	0	NA	0	0	0	0	0	0	0	0	0	1	NA	0	NA	0	NA	0	NA	0	NA	0	NA	0	NA	0	NA	0	NA
Study_4890	NA	NA	1.05	NA	NA	0	0	0	0	0	0	NA	0	0	0	0	0	0	0	0	0	0	NA	0	NA	0	NA	0	NA	0	NA	0	NA	0	NA	0	NA	0	NA
Study_4892	NA	0.65	NA	NA	NA	NA	NA	NA	NA	NA	NA	NA	NA	NA	NA	NA	NA	NA	NA	NA	NA	NA	NA	NA	NA	NA	NA	NA	NA	NA	NA	NA	NA	NA	NA	NA	NA	NA	NA
Study_4896	NA	0.06	NA	NA	NA	0	0	0	0	0	0	NA	0	0	0	0	0	0	0	0	0	0	NA	0	NA	0	NA	0	NA	0	NA	0	NA	0	NA	0	NA	0	NA
Study_49	NA	0.08	NA	NA	NA	0	0	0	0	0	0	NA	0	0	0	0	0	0	0	0	0	0	NA	0	NA	0	NA	0	NA	0	NA	0	NA	0	NA	0	NA	0	NA
Study_4906	NA	0.29	0.06	NA	NA	0	0	0	0	0	0	NA	0	0	0	0	0	0	0	0	0	0	NA	0	NA	0	NA	0	NA	0	NA	0	NA	0	NA	0	NA	0	NA
Study_4909	NA	1.45	0.04	NA	NA	0	0	0	0	0	0	NA	0	0	0	0	0	0	0	0	0	0	NA	0	NA	0	NA	0	NA	0	0	1	NA	0	NA	0	NA	0	NA
Study_4918	NA	0.19	NA	NA	NA	0	0	0	0	0	0	NA	0	0	0	0	0	0	0	0	0	0	NA	0	NA	0	NA	0	NA	0	0	0	NA	0	NA	0	NA	0	NA
Study_4922	NA	NA	0.29	NA	NA	0	0	0	0	0	0	NA	0	0	0	0	0	0	1	1	0	0	NA	0	NA	0	NA	0	NA	0	NA	0	NA	0	NA	0	NA	0	NA
Study_4923	NA	32.45	0.36	NA	NA	0	0	0	0	0	0	NA	0	0	0	0	0	0	0	0	0	0	NA	0	NA	0	NA	0	NA	0	1	1	NA	0	NA	0	NA	0	NA
Study_4926	NA	0.13	NA	NA	NA	0	0	0	0	0	0	NA	0	0	0	0	0	0	0	0	0	0	NA	0	NA	0	NA	0	NA	0	NA	0	NA	0	NA	0	NA	0	NA
Study_4928	NA	0.07	NA	NA	NA	0	0	0	0	0	0	NA	0	0	0	0	0	0	0	0	0	0	NA	0	NA	0	NA	0	NA	0	0	0	NA	0	NA	0	NA	0	NA
Study_4931	NA	0.14	NA	NA	NA	0	0	0	0	0	0	NA	0	0	0	0	0	0	0	0	0	0	NA	0	NA	0	NA	0	NA	0	NA	0	NA	0	NA	0	NA	0	NA
Study_4936	7.83	1.68	NA	NA	NA	0	0	0	0	0	0	NA	0	0	0	0	0	0	0	0	0	1	NA	0	NA	0	NA	0	NA	0	NA	0	NA	0	NA	0	NA	0	NA
Study_4938	NA	0.06	2.18	NA	NA	0	0	0	0	0	0	NA	0	0	0	0	0	0	0	0	0	0	NA	0	NA	0	NA	0	NA	0	NA	0	NA	0	NA	0	NA	0	NA
Study_4943	196.94	0.14	NA	NA	NA	1	1	0	0	0	0	NA	0	0	0	0	0	0	0	0	0	0	NA	0	NA	0	NA	0	NA	0	NA	0	NA	0	NA	0	NA	0	NA
Study_4947	NA	0.18	2.78	NA	NA	0	0	0	0	0	0	NA	0	0	0	0	0	0	0	0	0	0	NA	0	NA	0	NA	0	NA	0	0	0	NA	0	NA	0	NA	0	NA
Study_495	NA	0.36	NA	NA	NA	NA	NA	NA	NA	NA	NA	NA	NA	NA	NA	NA	NA	NA	NA	NA	NA	NA	NA	NA	NA	NA	NA	NA	NA	NA	NA	NA	NA	NA	NA	NA	NA	NA	NA
Study_4950	NA	5.56	NA	NA	NA	0	NA	0	NA	0	NA	NA	NA	NA	NA	NA	0	NA	0	NA	0	NA	NA	NA	NA	NA	NA	NA	NA	NA	NA	NA	NA	NA	NA	NA	NA	NA	NA
Study_4953	NA	NA	NA	NA	NA	0	0	0	0	0	0	NA	0	0	0	0	0	0	0	0	0	0	NA	0	NA	0	NA	0	NA	0	NA	0	NA	0	NA	0	NA	0	NA
Study_4954	23.79	23.71	NA	NA	NA	0	0	0	0	0	0	NA	0	0	0	0	0	0	0	0	0	0	NA	0	NA	0	NA	0	NA	0	NA	0	NA	0	NA	0	NA	0	NA
Study_4956	NA	NA	NA	NA	NA	0	0	0	0	0	0	NA	0	0	0	0	0	0	0	0	0	0	NA	0	NA	0	NA	0	NA	0	NA	0	NA	0	NA	0	NA	0	NA
Study_4957	NA	0.19	0.96	NA	NA	0	0	0	0	0	0	NA	0	0	0	0	0	0	0	0	0	0	NA	0	NA	0	NA	0	NA	0	NA	0	NA	0	NA	0	NA	0	NA
Study_4961	NA	1.04	NA	NA	NA	0	0	0	0	0	0	NA	0	0	0	0	0	0	0	0	0	0	NA	0	NA	0	NA	0	NA	0	0	0	NA	0	NA	0	NA	0	NA
Study_4967	NA	0.32	NA	NA	NA	0	0	0	0	0	0	NA	0	0	0	0	0	0	0	0	0	0	NA	0	NA	0	NA	0	NA	0	NA	0	NA	0	NA	0	NA	0	NA
Study_4981	NA	1.27	NA	NA	NA	0	0	0	0	0	0	NA	0	0	0	0	0	0	0	0	0	0	NA	0	NA	0	NA	0	NA	0	NA	0	NA	0	NA	0	NA	0	NA
Study_4987	NA	3.18	NA	NA	NA	0	0	0	0	0	0	NA	0	0	0	0	0	0	0	0	0	0	NA	0	NA	0	NA	0	NA	0	NA	0	NA	0	0	0	0	0	NA
Study_5002	NA	NA	NA	NA	NA	0	0	0	0	0	0	NA	0	0	0	0	0	0	0	0	0	0	NA	0	NA	0	NA	0	NA	0	0	0	NA	0	NA	0	NA	0	NA
Study_5005	NA	0.17	NA	NA	NA	0	0	0	0	0	0	NA	0	0	0	0	0	0	0	0	0	0	NA	0	NA	0	NA	0	NA	1	NA	0	NA	0	NA	0	NA	0	NA
Study_5006	NA	0.14	NA	NA	NA	0	0	0	0	0	0	NA	0	0	0	0	0	0	0	0	0	1	NA	0	NA	0	NA	0	NA	0	NA	0	NA	0	NA	0	NA	0	NA
Study_5009	NA	1.16	NA	NA	NA	0	0	0	0	0	0	NA	0	0	0	0	0	0	0	0	0	1	NA	0	NA	0	NA	0	NA	0	0	0	NA	0	NA	0	NA	0	NA
Study_5018	4.1	0.16	4.68	NA	NA	0	0	0	0	0	0	NA	0	0	0	0	0	0	0	0	0	0	NA	0	NA	0	NA	0	NA	0	0	0	NA	0	NA	0	NA	0	NA
Study_5019	NA	0.23	NA	NA	NA	0	0	0	0	0	0	NA	0	0	0	0	0	0	1	1	0	0	NA	0	NA	0	NA	0	NA	0	NA	0	NA	0	NA	0	NA	0	NA
Study_5021	NA	0.89	NA	NA	NA	0	0	0	0	0	0	NA	0	0	0	0	0	0	0	0	0	1	NA	0	NA	0	NA	0	NA	0	NA	0	NA	0	NA	0	NA	0	NA
Study_5027	2.76	0.55	2.22	NA	NA	1	1	0	0	0	0	NA	0	0	0	0	0	0	0	0	0	0	NA	0	NA	0	NA	0	NA	0	NA	0	NA	0	NA	0	NA	0	NA
Study_5028	3.43	0.28	1.15	NA	NA	0	0	0	0	0	0	NA	0	0	0	0	0	0	0	0	0	0	NA	0	NA	0	NA	0	NA	0	NA	0	NA	0	NA	0	NA	0	NA
Study_5035	9.77	0.09	2.46	NA	NA	0	1	0	0	0	0	NA	0	0	0	0	0	0	0	0	0	0	NA	0	NA	0	NA	0	NA	0	0	0	NA	0	NA	0	NA	0	NA
Study_5037	NA	1.11	0.56	NA	NA	0	0	0	0	0	0	NA	0	0	0	0	0	0	0	0	0	0	NA	0	NA	0	NA	0	NA	0	NA	0	NA	0	NA	0	NA	0	NA
Study_5038	NA	NA	NA	NA	NA	0	0	0	0	0	0	NA	0	0	0	0	0	0	0	0	0	0	NA	0	NA	0	NA	0	NA	0	NA	0	NA	0	0	0	0	0	NA
Study_5039	NA	NA	1.97	NA	NA	0	0	1	0	0	0	NA	0	0	1	0	0	0	0	0	0	1	NA	0	NA	0	NA	0	NA	0	NA	0	NA	0	NA	0	NA	0	NA
Study_5044	NA	NA	0.17	NA	NA	0	0	0	0	0	0	NA	0	0	0	0	0	0	0	0	0	0	NA	0	NA	0	NA	0	NA	0	NA	0	NA	0	NA	0	NA	0	NA
Study_5046	18.93	1.76	0.69	NA	NA	0	1	0	0	0	0	NA	0	0	0	0	0	0	0	0	0	0	NA	0	NA	1	NA	0	NA	0	NA	0	NA	0	0	0	0	0	NA
Study_5047	4.04	NA	0.32	NA	NA	1	0	0	0	0	0	NA	0	0	0	0	0	0	0	0	0	0	NA	0	NA	0	NA	0	NA	0	NA	0	NA	0	NA	0	NA	0	NA
Study_5051	5.09	1.31	0.14	NA	NA	1	1	0	0	0	0	NA	0	0	0	0	0	0	0	0	0	0	NA	0	NA	0	NA	0	NA	0	NA	0	NA	0	NA	0	NA	0	NA
Study_5052	31.72	12.06	0.12	NA	NA	1	0	0	0	0	0	NA	0	0	0	0	0	0	0	0	0	0	NA	0	NA	0	NA	0	NA	0	0	0	NA	0	NA	0	NA	0	NA
Study_5054	0.41	29.01	NA	NA	NA	0	0	0	0	0	0	NA	0	0	0	0	0	0	0	0	0	0	NA	0	NA	0	NA	0	NA	0	0	0	NA	0	NA	0	NA	0	NA
Study_5067	1.7	1.38	0.52	NA	NA	0	1	1	1	0	0	NA	0	0	0	0	0	0	0	0	0	0	NA	0	NA	0	NA	0	NA	0	NA	0	NA	0	0	0	0	0	NA
Study_5076	NA	0.32	0.35	NA	NA	0	0	0	0	0	0	NA	0	1	0	0	0	0	0	0	0	0	NA	0	NA	0	NA	0	NA	0	NA	0	NA	0	0	0	0	0	NA
Study_5080	NA	8.99	0.51	NA	NA	0	0	0	0	0	0	NA	0	0	0	0	0	0	0	0	0	0	NA	0	NA	0	NA	0	NA	0	NA	0	NA	0	NA	0	NA	0	NA
Study_5086	NA	0.14	NA	NA	NA	0	0	0	0	0	0	NA	0	0	0	0	0	0	0	0	0	0	NA	0	NA	0	NA	0	NA	0	NA	0	NA	0	0	0	NA	0	NA
Study_5087	1.07	0.93	NA	NA	NA	0	0	0	0	0	0	NA	0	0	0	0	0	0	0	0	0	0	NA	1	NA	0	NA	0	NA	0	0	0	NA	0	NA	0	NA	0	NA
Study_5088	NA	0.04	NA	NA	NA	0	0	0	0	0	0	NA	0	0	0	0	0	0	0	0	0	0	NA	0	NA	0	NA	0	NA	0	NA	0	NA	0	NA	0	NA	0	NA
Study_5090	NA	0.03	1.85	NA	NA	0	0	0	0	0	1	NA	0	1	1	0	0	0	0	0	0	0	NA	0	NA	0	NA	0	NA	0	NA	0	NA	0	0	0	0	0	NA
Study_5092	NA	2.38	35.67	NA	NA	0	0	0	0	0	0	NA	0	0	0	0	0	0	0	1	0	0	NA	0	NA	0	NA	0	NA	0	NA	0	NA	0	0	0	0	0	NA
Study_5098	NA	4.9	0.4	NA	NA	0	0	0	0	0	0	NA	0	1	0	0	0	0	0	0	0	0	NA	0	NA	1	NA	0	NA	0	NA	0	NA	0	NA	0	NA	0	NA
Study_5100	NA	0.42	NA	NA	NA	0	0	0	0	0	0	NA	0	0	0	0	0	0	0	0	0	0	NA	0	NA	0	NA	0	NA	0	NA	0	NA	0	NA	0	NA	0	NA
Study_5104	NA	0.3	8.67	NA	NA	0	0	0	0	0	0	NA	0	1	1	0	0	0	0	0	0	0	NA	0	NA	0	NA	0	NA	0	NA	0	NA	0	0	0	0	0	NA
Study_5106	NA	1.89	1.29	NA	NA	0	0	0	0	0	0	NA	0	0	0	0	0	0	0	0	0	0	NA	0	NA	0	NA	0	NA	0	NA	0	NA	0	NA	0	NA	0	NA
Study_5107	NA	0.6	NA	NA	NA	0	0	0	0	0	0	NA	0	0	0	0	0	0	0	0	0	0	NA	0	NA	0	NA	0	NA	0	0	0	NA	0	NA	0	NA	0	NA
Study_5109	NA	0.28	NA	NA	NA	0	0	0	0	0	0	NA	0	0	0	0	0	0	0	0	0	0	NA	0	NA	0	NA	0	NA	0	NA	0	NA	0	NA	0	NA	0	NA
Study_5110	NA	NA	NA	NA	NA	0	0	0	0	0	0	NA	0	0	0	0	0	0	0	0	0	0	NA	0	NA	0	NA	0	NA	0	NA	0	NA	0	NA	0	NA	0	NA
Study_5113	NA	0.88	1.46	NA	NA	0	0	0	0	0	0	NA	0	0	0	0	0	0	0	0	0	0	NA	0	NA	0	NA	0	NA	0	NA	1	NA	0	NA	0	NA	0	NA
Study_5114	NA	0.16	7.14	NA	NA	0	0	0	0	0	0	NA	0	0	0	0	0	0	0	0	0	0	NA	0	NA	0	NA	0	NA	0	NA	0	NA	0	NA	0	NA	0	NA
Study_5118	NA	0.73	NA	NA	NA	0	0	0	0	0	0	NA	0	0	0	0	0	0	0	0	0	0	NA	0	NA	0	NA	0	NA	0	0	0	NA	0	NA	0	NA	0	NA
Study_5120	NA	35.1	0.55	NA	NA	0	0	0	0	0	0	NA	0	0	0	0	0	0	0	0	0	0	NA	0	NA	0	NA	0	NA	0	NA	0	NA	0	NA	0	NA	0	NA
Study_5125	NA	NA	NA	NA	NA	0	1	0	0	0	0	NA	0	0	0	0	0	0	0	0	0	0	NA	0	NA	0	NA	0	NA	0	NA	0	NA	0	NA	0	NA	0	NA
Study_5127	NA	NA	0.45	NA	NA	0	0	0	0	0	0	NA	0	0	0	0	0	0	0	0	0	0	NA	0	NA	1	NA	0	NA	0	NA	0	NA	0	NA	0	NA	0	NA
Study_5128	NA	0.43	NA	NA	NA	0	0	0	0	0	0	NA	0	0	0	0	0	0	0	0	0	0	NA	0	NA	0	NA	0	NA	0	NA	0	NA	0	NA	0	NA	0	NA
Study_5135	4.18	NA	0.55	NA	NA	0	0	0	0	0	0	NA	0	0	0	0	0	0	0	0	0	0	NA	0	NA	1	NA	0	NA	0	NA	0	NA	0	NA	0	NA	0	NA
Study_5137	NA	0.05	4.78	NA	NA	0	0	0	0	0	0	NA	0	0	0	0	0	0	0	0	0	1	NA	0	NA	0	NA	0	NA	0	NA	0	NA	0	NA	0	NA	0	NA
Study_5139	NA	1.05	0.68	NA	NA	0	0	0	0	0	0	NA	0	0	0	0	0	0	0	0	0	0	NA	0	NA	0	NA	0	NA	0	NA	1	NA	0	NA	0	NA	0	NA
Study_5168	2.64	0.99	0.43	NA	NA	0	0	0	0	0	0	NA	0	0	0	0	0	0	0	0	0	0	NA	0	NA	0	NA	0	NA	0	0	0	NA	0	NA	0	NA	0	NA
Study_5181	89.18	0.16	NA	NA	NA	0	1	0	0	0	0	NA	0	0	0	0	0	0	0	0	0	0	NA	0	NA	0	NA	0	NA	0	NA	0	NA	0	NA	0	NA	0	NA
Study_5183	NA	NA	0.75	NA	NA	0	0	0	0	1	1	NA	0	0	0	0	0	0	0	0	0	0	NA	0	NA	0	NA	0	NA	0	NA	0	NA	0	0	0	0	0	NA
Study_5185	0.6	0.73	0.41	NA	NA	0	0	0	0	0	0	NA	0	0	0	0	0	0	0	0	0	1	NA	0	NA	0	NA	0	NA	0	NA	0	NA	0	NA	0	NA	0	NA
Study_5189	NA	0.17	NA	NA	NA	0	0	0	0	0	0	NA	0	0	0	0	0	0	0	0	0	0	NA	0	NA	0	NA	0	NA	0	NA	0	NA	0	NA	0	NA	0	NA
Study_5190	NA	0.32	7.21	NA	NA	0	0	0	0	0	0	NA	0	0	0	0	0	0	0	0	0	0	NA	0	NA	0	NA	0	NA	0	NA	0	NA	0	NA	0	NA	0	NA
Study_5195	NA	0.54	NA	NA	NA	0	0	0	0	0	0	NA	0	0	0	0	0	0	0	0	0	0	NA	0	NA	0	NA	0	NA	0	NA	0	NA	0	NA	0	NA	0	NA
Study_5208	23.27	NA	0.29	NA	NA	1	1	0	0	0	0	NA	0	0	0	0	0	0	0	0	0	0	NA	0	NA	0	NA	0	NA	0	NA	0	NA	0	NA	0	NA	0	NA
Study_5209	2.94	1.04	NA	NA	NA	NA	NA	NA	NA	NA	NA	NA	NA	NA	NA	NA	NA	NA	NA	NA	NA	NA	NA	NA	NA	NA	NA	NA	NA	NA	NA	NA	NA	NA	NA	NA	NA	NA	NA
Study_521	NA	0.32	NA	NA	NA	0	0	0	0	0	0	NA	0	0	0	0	0	0	0	0	0	0	NA	0	NA	0	NA	0	0	0	NA	0	NA	0	NA	0	NA	0	NA
Study_5215	NA	NA	1.18	NA	NA	0	0	0	0	0	0	NA	0	0	0	0	0	0	1	1	0	0	NA	0	NA	0	NA	0	NA	0	0	0	NA	0	NA	0	NA	0	NA
Study_522	NA	7.15	1.09	NA	NA	0	0	0	0	0	0	NA	0	0	0	0	0	0	0	0	0	0	NA	0	NA	0	NA	0	0	0	NA	0	NA	0	NA	0	NA	0	NA
Study_5221	NA	2.81	NA	NA	NA	0	0	0	0	0	0	NA	0	0	0	0	0	0	0	0	0	0	NA	0	NA	0	NA	0	NA	0	NA	0	NA	0	NA	0	NA	0	NA
Study_5222	NA	0.6	NA	NA	NA	0	0	0	0	0	0	NA	0	0	0	0	0	0	0	0	0	0	NA	0	NA	0	NA	0	NA	0	NA	0	NA	0	NA	0	NA	0	NA
Study_5225	NA	NA	0.21	NA	NA	0	0	0	0	0	0	NA	0	0	0	0	0	0	0	0	0	0	NA	0	NA	0	NA	0	NA	0	NA	0	NA	0	NA	0	NA	0	NA
Study_5226	NA	0.47	9.7	NA	NA	0	0	0	0	0	0	NA	0	0	0	0	0	0	0	0	0	0	NA	0	NA	0	NA	1	NA	0	NA	0	NA	0	NA	0	NA	0	NA
Study_5230	NA	NA	0.17	NA	NA	0	0	0	0	0	0	NA	0	0	0	0	0	0	0	0	0	0	NA	0	NA	0	NA	0	NA	0	0	0	NA	0	NA	0	NA	0	NA
Study_5233	NA	0.78	NA	NA	NA	0	0	0	0	0	0	NA	0	0	0	0	0	0	0	0	0	0	NA	0	NA	0	NA	0	NA	0	NA	0	NA	0	NA	0	NA	0	NA
Study_5236	NA	0.38	NA	NA	NA	0	0	0	0	0	0	NA	0	0	0	0	0	0	0	0	0	0	NA	0	NA	0	NA	0	NA	0	NA	0	NA	0	NA	0	NA	0	NA
Study_5238	NA	0.31	NA	NA	NA	0	0	0	0	0	0	NA	0	0	0	0	0	0	0	0	0	1	NA	0	NA	0	NA	0	NA	0	NA	0	NA	0	NA	0	NA	0	NA
Study_5240	NA	NA	NA	NA	NA	0	0	0	0	0	0	NA	0	0	0	0	0	0	0	0	0	0	NA	0	NA	0	NA	0	NA	0	NA	0	NA	0	NA	0	NA	0	NA
Study_5241	NA	0.27	NA	NA	NA	0	0	0	0	0	0	NA	0	0	0	0	0	0	0	0	0	0	NA	0	NA	0	NA	0	NA	0	NA	0	NA	0	NA	0	NA	0	NA
Study_5244	NA	1.3	0.71	NA	NA	0	0	0	0	0	0	NA	0	0	0	0	0	0	0	0	0	0	NA	0	NA	0	NA	0	NA	0	0	0	NA	0	NA	0	NA	0	NA
Study_5246	NA	0.57	NA	NA	NA	0	0	0	0	0	0	NA	0	0	0	0	0	0	0	0	0	0	NA	0	NA	0	NA	0	NA	0	NA	0	NA	0	NA	0	NA	0	NA
Study_525	NA	0.33	NA	NA	NA	0	0	0	0	0	0	NA	0	0	0	0	0	0	0	0	0	0	NA	1	NA	0	NA	0	0	0	NA	0	NA	0	NA	0	NA	0	NA
Study_5255	4.77	0.29	4.62	NA	NA	1	1	0	0	0	0	NA	0	0	0	0	0	0	0	0	0	0	NA	0	NA	0	NA	0	NA	0	NA	0	NA	0	NA	0	NA	0	NA
Study_5257	2.51	0.3	NA	NA	NA	0	1	0	0	0	0	NA	0	0	0	0	0	0	0	0	0	0	NA	0	NA	0	NA	0	NA	0	NA	0	NA	0	NA	0	NA	0	NA
Study_5258	NA	NA	0.14	NA	NA	0	0	0	0	0	0	NA	0	0	0	0	0	0	0	0	0	0	NA	0	NA	0	NA	0	NA	0	NA	0	NA	0	NA	0	NA	0	NA
Study_5261	NA	0.05	1.47	NA	NA	0	0	0	0	0	0	NA	0	0	0	0	0	0	0	0	0	0	NA	0	NA	0	NA	0	NA	0	0	0	NA	0	NA	0	NA	0	NA
Study_5265	NA	0.08	NA	NA	NA	0	0	0	0	0	0	NA	0	1	0	0	0	0	0	0	0	0	NA	0	NA	0	NA	0	NA	0	NA	0	NA	0	NA	0	NA	0	NA
Study_5268	NA	NA	0.62	NA	NA	0	0	0	0	0	0	NA	0	0	0	0	0	0	0	0	0	0	NA	0	NA	0	NA	0	NA	0	NA	0	NA	0	NA	0	NA	0	NA
Study_5277	395.8	NA	NA	NA	NA	1	1	0	0	0	0	NA	0	0	0	0	0	0	0	0	0	0	NA	0	NA	0	NA	0	NA	0	0	0	NA	0	NA	0	NA	0	NA
Study_5279	NA	NA	NA	NA	NA	0	0	0	0	0	0	NA	0	0	0	0	0	0	0	0	0	0	NA	0	NA	0	NA	0	NA	1	NA	0	NA	0	NA	0	NA	0	NA
Study_528	4.29	1.24	0.35	NA	NA	0	0	0	0	0	0	NA	0	0	0	0	0	0	0	0	0	0	NA	1	NA	1	NA	0	0	0	NA	0	NA	0	NA	0	NA	0	NA
Study_5282	NA	NA	0.89	NA	NA	0	0	0	0	0	0	NA	0	0	0	0	0	0	0	0	0	0	NA	0	NA	0	NA	0	NA	0	NA	0	NA	0	NA	0	NA	0	NA
Study_5285	56.87	0.35	NA	NA	NA	1	1	0	0	0	0	NA	0	0	0	0	0	0	0	0	0	0	NA	0	NA	0	NA	0	NA	0	NA	0	NA	0	NA	0	NA	0	NA
Study_5288	NA	0.14	NA	NA	NA	0	NA	0	NA	0	NA	NA	NA	NA	NA	NA	0	NA	0	NA	0	NA	NA	NA	NA	NA	NA	NA	NA	NA	NA	NA	NA	NA	NA	NA	NA	NA	NA
Study_5289	NA	NA	0.63	NA	NA	0	0	0	0	0	0	NA	0	0	0	0	0	0	0	0	0	0	NA	0	NA	0	NA	0	NA	0	NA	0	NA	0	NA	0	NA	0	NA
Study_5295	NA	NA	0.43	NA	NA	1	1	0	0	0	0	NA	0	0	0	0	0	0	0	0	0	0	NA	0	NA	0	NA	0	NA	0	NA	0	NA	0	NA	0	NA	0	NA
Study_5298	NA	0.21	NA	NA	NA	0	0	0	0	0	0	NA	0	1	0	0	0	0	0	0	0	0	NA	0	NA	0	NA	0	NA	0	NA	0	NA	0	NA	0	NA	0	NA
Study_5301	NA	0.2	NA	NA	NA	0	0	0	0	0	0	NA	0	1	1	0	0	0	0	0	0	1	NA	0	NA	0	NA	0	NA	0	0	0	NA	0	0	0	0	0	NA
Study_5303	NA	1.58	NA	NA	NA	0	0	0	0	0	0	NA	0	0	0	0	0	0	0	0	0	0	NA	0	NA	0	NA	0	NA	0	0	0	NA	0	NA	0	NA	0	NA
Study_5304	NA	1.65	9.59	NA	NA	0	0	0	0	0	0	NA	0	0	0	0	0	0	0	0	0	0	NA	0	NA	0	NA	0	NA	0	NA	0	NA	0	NA	0	NA	0	NA
Study_5308	10.22	NA	NA	NA	NA	0	1	0	0	0	0	NA	0	0	0	0	0	0	0	0	0	0	NA	0	NA	0	NA	0	NA	0	0	0	NA	0	NA	0	NA	0	NA
Study_5309	28.19	0.29	1.45	NA	NA	0	1	0	0	0	0	NA	0	0	0	0	0	0	0	0	0	0	NA	0	NA	0	NA	0	NA	0	NA	0	NA	0	NA	0	NA	0	NA
Study_5310	NA	NA	0.87	NA	NA	0	0	0	0	0	0	NA	0	0	0	0	0	0	0	0	0	0	NA	0	NA	0	NA	0	NA	0	0	0	NA	0	NA	0	NA	0	NA
Study_5316	NA	0.32	2.48	NA	NA	0	0	0	0	0	0	NA	0	0	0	0	0	0	0	0	0	0	NA	0	NA	1	NA	0	NA	0	NA	0	NA	0	NA	0	NA	0	NA
Study_5320	NA	0.34	44.59	NA	NA	0	0	0	0	0	0	NA	0	0	0	0	0	0	0	0	0	0	NA	0	NA	0	NA	1	NA	0	NA	0	NA	0	NA	0	NA	0	NA
Study_5321	7.46	2.87	0.81	NA	NA	0	1	0	0	0	0	NA	0	0	0	0	0	0	0	0	0	0	NA	0	NA	0	NA	0	NA	0	NA	0	NA	0	NA	0	NA	0	NA
Study_5323	NA	NA	NA	NA	NA	0	0	0	0	0	0	NA	0	0	0	0	0	0	0	0	0	0	NA	0	NA	0	NA	0	NA	0	NA	0	NA	0	NA	0	NA	0	NA
Study_5325	NA	0.21	0.54	NA	NA	0	0	0	0	0	0	NA	0	0	0	0	0	0	0	0	0	0	NA	0	NA	0	NA	0	NA	0	NA	0	NA	0	NA	0	NA	0	NA
Study_5328	2.73	NA	0.25	NA	NA	1	1	0	0	0	0	NA	0	0	0	0	0	0	0	0	0	0	NA	0	NA	0	NA	0	NA	0	NA	0	NA	0	NA	0	NA	0	NA
Study_5329	NA	4.82	NA	NA	NA	0	0	0	0	0	0	NA	0	0	0	0	0	0	0	0	0	0	NA	0	NA	0	NA	0	NA	0	NA	0	NA	0	NA	0	NA	0	NA
Study_5332	NA	NA	NA	NA	NA	0	0	0	0	0	0	NA	0	0	0	0	0	0	0	0	0	0	NA	0	NA	0	NA	0	NA	0	NA	0	NA	0	NA	0	NA	0	NA
Study_5333	NA	NA	24.61	NA	NA	0	0	0	0	0	0	NA	0	0	0	0	0	0	0	0	0	0	NA	0	NA	0	NA	0	NA	0	NA	0	NA	0	NA	0	NA	0	NA
Study_5334	NA	0.13	NA	NA	NA	0	0	0	0	0	0	NA	0	0	0	0	0	0	0	0	0	0	NA	0	NA	0	NA	0	NA	0	NA	0	NA	0	0	0	0	0	NA
Study_5335	NA	NA	0.46	NA	NA	0	0	0	0	0	0	NA	0	0	0	0	0	0	0	0	0	0	NA	0	NA	0	NA	0	NA	0	NA	0	NA	0	NA	0	NA	0	NA
Study_5339	NA	1.5	0.03	NA	NA	0	0	1	1	0	0	NA	0	0	0	0	0	0	0	0	0	0	NA	0	NA	0	NA	0	NA	0	NA	0	NA	0	0	0	0	0	NA
Study_5344	NA	1	3.84	NA	NA	0	0	0	0	0	0	NA	0	0	0	0	0	0	0	0	0	0	NA	0	NA	0	NA	0	NA	0	NA	1	NA	0	0	0	0	0	NA
Study_535	NA	0.75	NA	NA	NA	0	0	0	0	0	0	NA	0	0	0	0	0	0	0	0	0	0	NA	0	NA	0	NA	0	0	0	NA	0	NA	0	NA	0	NA	0	NA
Study_5350	18.84	0.47	NA	NA	NA	0	0	0	0	0	0	NA	0	0	0	0	0	0	0	0	0	0	NA	0	NA	0	NA	0	NA	0	NA	0	NA	0	NA	0	NA	0	NA
Study_5365	NA	NA	NA	NA	NA	0	0	0	0	0	0	NA	0	0	0	0	0	0	0	0	0	0	NA	0	NA	0	NA	0	NA	0	0	0	NA	0	NA	0	NA	0	NA
Study_5366	3.4	0.11	1.35	NA	NA	0	1	0	0	0	0	NA	0	0	0	0	0	0	0	0	0	0	NA	0	NA	0	NA	0	NA	0	NA	0	NA	0	NA	0	NA	0	NA
Study_5371	NA	NA	0.32	NA	NA	0	0	0	0	0	0	NA	0	1	0	0	0	0	0	0	0	0	NA	0	NA	0	NA	0	NA	0	NA	0	NA	0	0	0	0	0	NA
Study_5373	32.73	NA	0.21	NA	NA	0	1	0	0	0	0	NA	0	0	0	0	0	0	0	0	0	0	NA	0	NA	0	NA	0	NA	0	NA	0	NA	0	NA	0	NA	0	NA
Study_5374	NA	2.48	0.45	NA	NA	0	0	0	0	0	0	NA	0	0	0	0	0	0	0	0	0	0	NA	0	NA	0	NA	0	NA	0	NA	0	NA	0	NA	0	NA	0	NA
Study_5375	NA	1.19	3.01	NA	NA	NA	NA	NA	NA	NA	NA	NA	NA	NA	NA	NA	NA	NA	NA	NA	NA	NA	NA	NA	NA	NA	NA	NA	NA	NA	NA	NA	NA	NA	NA	NA	NA	NA	NA
Study_5378	NA	0.16	NA	NA	NA	0	0	0	0	0	0	NA	0	0	0	0	0	0	0	0	0	0	NA	0	NA	0	NA	0	NA	0	NA	0	NA	0	NA	0	NA	0	NA
Study_5380	NA	NA	NA	NA	NA	0	0	0	0	0	0	NA	0	0	0	0	0	0	0	0	0	0	NA	1	NA	0	NA	0	NA	0	NA	0	NA	0	NA	0	NA	0	NA
Study_5381	NA	1.13	NA	NA	NA	0	1	0	0	0	0	NA	0	1	0	0	0	0	0	0	0	0	NA	0	NA	0	NA	0	NA	0	NA	0	NA	0	0	0	0	0	NA
Study_5387	NA	0.19	NA	NA	NA	0	0	0	0	0	0	NA	0	0	0	0	0	0	1	1	0	0	NA	0	NA	0	NA	0	NA	0	NA	0	NA	0	NA	0	NA	0	NA
Study_5388	NA	0.39	23.63	NA	NA	0	0	0	0	0	0	NA	0	0	0	0	0	0	0	0	0	0	NA	0	NA	0	NA	0	NA	0	0	0	NA	0	NA	0	NA	0	NA
Study_5389	NA	2	NA	NA	NA	0	0	0	0	0	0	NA	0	0	0	0	0	0	0	0	0	0	NA	0	NA	0	NA	0	NA	0	NA	0	NA	0	NA	0	NA	0	NA
Study_5392	NA	NA	39.44	NA	NA	0	0	0	0	0	0	NA	0	0	0	0	0	0	0	0	0	0	NA	0	NA	0	NA	0	NA	0	0	0	NA	0	0	0	NA	0	NA
Study_5393	NA	0.03	19.63	NA	NA	0	0	0	0	0	0	NA	0	0	1	0	0	0	0	0	0	0	NA	0	NA	0	NA	0	NA	0	NA	0	NA	0	NA	0	NA	0	NA
Study_54	NA	0.72	NA	NA	NA	0	0	0	0	0	0	NA	0	0	1	0	NA	0	0	0	0	0	NA	0	NA	0	NA	0	NA	0	NA	0	NA	0	0	0	0	0	NA
Study_5407	NA	2.57	NA	NA	NA	0	0	0	0	0	0	NA	0	0	0	0	NA	0	NA	0	NA	0	NA	0	NA	0	NA	0	NA	0	NA	0	NA	0	NA	0	NA	0	NA
Study_5418	NA	9.19	0.23	NA	NA	0	0	0	0	0	0	NA	0	0	0	0	NA	0	NA	0	NA	0	NA	0	NA	1	NA	0	NA	0	NA	0	NA	0	NA	0	NA	0	NA
Study_5419	NA	NA	1.95	NA	NA	0	0	0	0	0	0	NA	0	0	0	0	0	0	0	0	0	0	NA	0	NA	0	NA	0	NA	1	NA	0	NA	0	0	0	0	0	NA
Study_5433	10.56	0.69	0.29	NA	NA	0	1	0	0	0	0	NA	0	0	0	0	0	0	0	0	0	0	NA	0	NA	0	NA	0	NA	0	NA	0	NA	0	NA	0	0	0	NA
Study_5434	NA	NA	0.6	NA	NA	0	0	0	0	0	0	NA	0	0	0	0	0	0	0	0	0	0	NA	1	NA	0	NA	0	NA	0	NA	0	NA	0	NA	0	0	0	NA
Study_5435	NA	NA	NA	NA	NA	0	0	0	0	0	0	NA	0	0	0	0	0	0	0	0	0	0	NA	1	NA	0	NA	0	NA	0	NA	0	NA	0	NA	0	0	0	NA
Study_544	NA	1.71	0.12	NA	NA	0	0	0	0	0	0	NA	0	0	0	0	0	0	NA	0	NA	0	NA	0	NA	0	NA	0	NA	0	NA	0	NA	0	NA	0	NA	0	NA
Study_5440	NA	0.9	1.03	NA	NA	0	0	0	0	0	0	NA	0	0	0	0	0	0	0	0	0	0	NA	0	NA	1	NA	0	NA	0	NA	0	NA	0	0	0	0	0	NA
Study_545	NA	NA	NA	NA	NA	0	0	0	1	0	0	NA	0	0	0	0	0	0	NA	0	NA	0	NA	0	NA	0	NA	0	NA	0	NA	0	NA	0	NA	0	NA	0	NA
Study_5458	NA	17.22	0.37	NA	NA	0	0	0	1	0	0	NA	0	0	0	0	0	0	0	0	0	0	NA	1	NA	0	NA	0	NA	0	NA	0	NA	0	NA	0	0	0	NA
Study_5464	NA	NA	NA	NA	NA	0	0	0	0	0	0	NA	0	0	0	0	0	0	0	0	0	0	0	1	1	1	0	0	0	0	NA	0	NA	0	0	0	0	0	1
Study_5472	NA	3.3	NA	NA	NA	0	0	0	0	0	0	NA	0	0	0	0	0	0	NA	0	NA	0	NA	0	NA	0	NA	0	NA	0	0	0	NA	0	NA	0	NA	0	NA
Study_5489	NA	6.7	3.17	NA	NA	0	0	0	0	0	0	NA	0	0	0	0	NA	0	NA	0	NA	0	NA	0	NA	0	NA	0	NA	0	NA	0	NA	0	NA	0	NA	0	NA
Study_5494	NA	NA	0.29	NA	NA	0	0	0	0	0	0	NA	0	0	0	0	0	0	0	0	0	0	NA	1	NA	0	NA	0	NA	0	0	0	NA	0	NA	0	0	0	NA
Study_5502	1.1	2.17	0.32	NA	NA	0	NA	0	NA	0	NA	NA	NA	NA	NA	NA	NA	NA	NA	NA	NA	NA	NA	NA	NA	NA	NA	NA	NA	NA	NA	NA	NA	NA	NA	NA	NA	NA	NA
Study_553	NA	0.11	NA	NA	NA	0	0	0	0	0	0	NA	0	0	0	0	0	0	1	1	0	0	NA	1	NA	0	NA	0	NA	0	NA	0	NA	0	0	0	0	0	NA
Study_5536	NA	36.47	0.34	NA	NA	0	0	0	1	0	0	NA	0	0	0	0	0	0	0	0	0	0	NA	1	NA	0	NA	0	NA	0	NA	0	NA	0	NA	0	0	1	NA
Study_5537	NA	0.3	NA	NA	NA	0	0	0	0	0	0	NA	0	0	0	0	NA	0	0	0	0	0	NA	0	NA	1	NA	0	NA	0	NA	0	NA	0	NA	0	0	0	NA
Study_5539	NA	NA	0.07	NA	NA	0	0	0	0	0	0	NA	0	0	0	0	0	0	0	0	0	0	NA	0	NA	0	NA	0	NA	0	NA	0	NA	0	NA	0	0	0	NA
Study_5541	9.36	1.19	1.09	NA	NA	1	1	0	0	0	0	NA	0	0	0	0	0	0	0	0	0	0	NA	0	NA	0	NA	0	NA	0	NA	0	NA	0	NA	0	0	0	NA
Study_5542	NA	32.11	NA	NA	NA	0	0	0	0	0	0	NA	0	0	0	0	NA	0	0	0	0	0	NA	0	NA	0	NA	0	NA	0	NA	0	NA	0	NA	0	0	0	NA
Study_5555	NA	NA	NA	NA	NA	0	0	0	0	0	0	NA	0	0	0	0	0	0	0	0	0	0	NA	0	NA	0	NA	0	NA	0	NA	0	NA	0	NA	0	0	0	NA
Study_556	NA	0.06	NA	NA	NA	0	0	0	0	0	0	NA	0	0	0	0	0	0	0	0	0	0	NA	0	NA	1	NA	0	NA	0	NA	0	NA	0	NA	0	0	0	NA
Study_5564	NA	0.77	NA	NA	NA	0	0	0	0	0	0	NA	0	0	0	0	0	0	NA	0	NA	0	NA	0	NA	0	NA	0	NA	0	NA	0	NA	0	NA	0	NA	0	NA
Study_5607	NA	0.07	8.88	NA	NA	0	0	0	0	0	0	NA	0	0	0	0	0	0	0	0	0	0	NA	1	NA	0	NA	0	NA	0	NA	0	NA	0	NA	0	0	0	NA
Study_5620	6.63	NA	NA	NA	NA	0	0	0	0	0	0	NA	0	0	0	0	0	0	0	0	0	0	NA	0	NA	0	NA	0	NA	0	NA	0	NA	0	NA	0	0	0	NA
Study_5622	NA	0.4	0.26	NA	NA	0	0	0	0	0	0	NA	0	1	0	0	0	0	0	0	0	0	NA	0	NA	0	NA	0	NA	0	NA	0	NA	0	0	0	0	0	NA
Study_5624	NA	NA	NA	NA	NA	0	0	0	0	0	0	NA	0	0	0	0	0	0	0	0	0	0	NA	0	NA	0	NA	0	NA	0	NA	0	NA	0	NA	0	0	0	NA
Study_5638	NA	0.08	NA	NA	NA	0	0	0	0	0	0	1	1	0	0	0	0	0	0	0	0	0	0	0	0	0	0	0	0	0	NA	0	NA	0	NA	0	0	0	NA
Study_5641	NA	0.41	NA	NA	NA	0	0	0	0	0	0	NA	0	0	0	0	NA	0	NA	0	NA	0	NA	0	NA	0	NA	0	NA	0	NA	0	NA	0	NA	0	NA	0	NA
Study_5642	NA	0.08	2.48	NA	NA	0	0	0	0	0	0	NA	0	0	0	0	0	0	0	0	0	0	NA	0	NA	0	NA	0	NA	0	NA	0	NA	0	NA	0	0	0	NA
Study_5645	NA	NA	3.16	NA	NA	0	0	0	0	0	0	NA	0	1	0	0	0	0	0	0	0	0	NA	0	NA	0	NA	0	NA	0	0	0	NA	0	NA	0	0	0	NA
Study_5649	NA	3.84	1.87	NA	NA	0	0	0	0	0	0	NA	0	0	0	0	0	0	0	0	0	0	NA	1	NA	0	NA	0	NA	0	NA	0	NA	0	NA	0	0	0	NA
Study_565	NA	4.59	NA	NA	NA	0	0	0	0	0	0	NA	0	0	0	0	0	0	0	0	0	0	NA	1	NA	0	NA	0	NA	0	NA	0	NA	0	0	0	0	0	NA
Study_5652	NA	2.17	NA	NA	NA	0	0	0	0	0	0	NA	0	0	0	0	NA	0	NA	0	NA	0	NA	1	NA	0	NA	0	NA	0	NA	0	NA	0	NA	0	NA	0	NA
Study_5654	NA	NA	0.37	NA	NA	0	0	0	0	0	0	NA	0	0	0	0	0	0	0	0	0	0	NA	0	NA	0	NA	0	NA	1	NA	0	NA	0	NA	0	0	0	NA
Study_5659	NA	3.41	1.89	NA	NA	0	0	0	0	0	0	NA	0	0	0	0	0	0	0	0	0	0	NA	1	NA	0	NA	0	NA	0	NA	0	NA	0	NA	0	0	0	NA
Study_5668	8.08	0.44	0.25	NA	NA	1	1	0	0	0	0	NA	0	0	0	0	NA	0	NA	0	NA	0	NA	0	NA	0	NA	0	NA	0	NA	0	NA	0	NA	0	NA	0	NA
Study_5670	NA	6.6	NA	NA	NA	0	0	0	0	0	0	NA	0	0	0	0	0	0	0	0	0	0	NA	0	NA	0	NA	0	NA	0	NA	0	NA	0	NA	0	0	0	NA
Study_5671	11.15	1.35	NA	NA	NA	0	0	0	1	0	0	NA	0	0	0	0	0	0	0	0	0	0	NA	1	NA	0	NA	0	NA	0	NA	0	NA	0	NA	0	0	0	NA
Study_5675	NA	NA	0.28	NA	NA	0	0	0	1	0	0	NA	0	0	0	0	0	0	0	1	0	0	NA	0	NA	0	NA	0	NA	0	NA	0	NA	0	NA	0	0	0	NA
Study_5690	NA	NA	0.45	NA	NA	0	0	0	1	0	0	NA	0	0	1	0	0	0	0	0	0	0	NA	0	NA	0	NA	0	NA	0	NA	0	NA	0	NA	0	0	0	NA
Study_5692	NA	19.63	NA	NA	NA	0	0	0	0	0	0	NA	0	0	0	0	0	0	NA	0	NA	0	NA	0	NA	0	NA	0	NA	0	NA	0	NA	0	NA	0	NA	0	NA
Study_5696	NA	0.63	NA	NA	NA	0	0	0	0	0	0	NA	0	0	0	0	0	0	0	0	0	0	NA	1	NA	0	NA	0	NA	0	NA	0	NA	0	NA	0	0	0	NA
Study_5708	NA	0.13	NA	NA	NA	0	0	0	1	0	0	NA	0	0	0	0	0	0	0	0	0	0	NA	0	NA	0	NA	0	NA	1	NA	0	NA	0	0	0	0	0	NA
Study_5709	NA	0.99	6.82	NA	NA	0	0	0	0	0	0	NA	0	0	0	0	0	0	0	0	0	0	NA	0	NA	0	NA	0	NA	0	NA	0	NA	0	NA	0	0	0	NA
Study_5713	2.76	3.23	0.73	NA	NA	0	0	0	1	0	0	NA	0	0	0	0	0	0	0	0	0	0	NA	0	NA	0	NA	0	NA	0	NA	0	NA	0	NA	0	0	0	NA
Study_5717	28.72	1.33	4.16	NA	NA	1	1	0	0	0	0	NA	0	0	0	1	NA	0	NA	0	NA	0	NA	0	NA	0	NA	0	NA	1	NA	0	NA	0	NA	0	NA	0	NA
Study_5734	NA	0.4	0.56	NA	NA	0	0	0	0	0	0	NA	0	0	0	0	0	0	0	0	0	0	NA	0	NA	0	0	0	0	0	NA	0	NA	0	NA	0	NA	0	NA
Study_5750	NA	1.89	NA	NA	NA	0	0	0	0	0	0	NA	0	0	0	0	0	0	0	0	0	0	NA	0	NA	0	0	0	0	0	NA	0	NA	0	NA	0	NA	0	NA
Study_5751	NA	NA	0.37	NA	NA	0	0	0	0	0	0	NA	0	0	0	0	0	0	0	0	0	0	NA	0	NA	1	0	0	0	0	NA	0	NA	0	NA	0	NA	0	NA
Study_5757	NA	0.6	NA	NA	NA	0	0	0	0	0	0	NA	0	1	0	0	0	0	0	0	0	0	NA	0	NA	1	0	0	0	0	NA	0	NA	0	NA	0	NA	0	NA
Study_5758	5.53	0.95	0.18	NA	NA	0	0	0	0	0	0	NA	0	0	0	0	0	0	0	0	0	0	NA	0	NA	0	0	0	0	0	NA	0	NA	0	NA	0	NA	0	NA
Study_5779	NA	NA	NA	NA	NA	0	0	0	0	0	0	NA	0	0	0	0	0	0	0	0	0	0	1	1	NA	0	0	0	0	0	NA	0	NA	0	NA	0	NA	0	NA
Study_5792	NA	2.45	0.11	NA	NA	0	0	0	0	0	0	NA	0	0	0	0	0	0	0	0	0	0	NA	1	NA	0	0	0	0	0	NA	0	NA	0	NA	0	NA	0	NA
Study_5841	NA	0.61	NA	NA	NA	0	0	0	0	0	0	NA	0	0	0	0	0	0	0	0	0	0	NA	0	NA	0	NA	0	NA	0	NA	0	NA	0	NA	0	0	0	NA
Study_5846	NA	0.04	NA	NA	NA	0	0	0	0	0	0	NA	0	0	0	0	0	0	0	0	0	0	NA	0	NA	0	NA	0	NA	0	NA	0	NA	0	NA	0	0	0	NA
Study_59	NA	3.13	NA	NA	NA	0	0	0	0	0	0	NA	0	0	0	0	0	0	NA	0	NA	1	NA	0	NA	0	NA	0	NA	0	NA	0	NA	0	0	0	NA	0	NA
Study_60	NA	0.39	8.7	NA	NA	0	0	0	0	0	0	NA	0	0	0	0	0	0	NA	0	NA	0	NA	0	NA	0	NA	0	NA	0	NA	0	NA	0	NA	0	NA	0	NA
Study_6004	5.3	NA	1.35	NA	NA	0	1	0	0	0	0	NA	0	0	0	0	0	0	0	0	0	0	NA	0	NA	0	0	0	0	0	NA	0	NA	0	NA	0	NA	0	NA
Study_6009	29.99	NA	6.55	NA	NA	0	0	0	0	0	1	NA	0	0	0	0	0	0	0	0	0	0	NA	0	NA	0	NA	0	NA	0	NA	0	NA	0	0	0	NA	0	NA
Study_6010	NA	0.26	NA	NA	NA	0	0	0	0	0	0	NA	0	0	0	0	0	0	0	0	0	0	1	1	NA	0	0	0	0	0	NA	0	NA	0	NA	0	NA	0	NA
Study_6011	NA	1.11	NA	NA	NA	0	0	0	0	0	0	NA	0	0	0	0	0	0	0	0	0	0	1	1	NA	0	0	0	0	0	NA	0	NA	0	NA	0	NA	0	NA
Study_6013	NA	0.36	NA	NA	NA	0	0	0	0	0	0	NA	0	0	0	0	0	0	0	0	0	0	NA	0	NA	0	0	0	0	0	NA	0	NA	0	NA	0	NA	0	NA
Study_605	NA	NA	NA	NA	NA	0	0	0	1	0	0	NA	0	1	0	0	0	0	0	0	0	0	NA	1	NA	0	NA	0	NA	0	0	0	NA	0	NA	0	0	0	NA
Study_6057	NA	NA	2.06	NA	NA	0	0	0	0	0	0	NA	0	0	0	0	0	0	0	0	0	0	NA	0	NA	1	NA	0	NA	0	NA	0	NA	0	NA	0	NA	0	NA
Study_6058	NA	0.23	NA	NA	NA	0	0	0	0	0	0	NA	0	0	0	1	0	0	0	0	0	0	NA	0	NA	0	NA	0	NA	0	NA	0	NA	0	NA	0	NA	0	NA
Study_609	6.12	2.07	NA	NA	NA	0	0	0	0	0	0	NA	0	0	0	0	NA	0	NA	0	NA	0	NA	0	NA	0	NA	0	NA	0	0	0	NA	0	NA	0	NA	0	NA
Study_6113	NA	0.05	NA	NA	NA	0	0	0	0	0	0	NA	0	0	0	0	0	0	0	0	0	0	NA	0	NA	0	NA	0	NA	0	NA	0	NA	0	NA	0	NA	0	NA
Study_6114	NA	2.87	0.34	NA	NA	0	0	0	0	0	0	NA	0	0	0	0	0	0	0	0	0	0	NA	0	NA	0	NA	0	0	0	NA	0	NA	0	NA	0	NA	0	NA
Study_6126	NA	0.37	NA	NA	NA	0	0	0	0	0	0	NA	0	0	0	0	0	0	0	0	0	0	NA	1	NA	0	NA	0	0	0	NA	0	NA	0	NA	0	NA	0	NA
Study_614	NA	NA	NA	NA	NA	0	1	0	0	0	0	NA	0	0	0	0	NA	0	NA	0	NA	0	NA	0	NA	0	NA	0	NA	0	NA	0	NA	0	NA	0	NA	0	NA
Study_6142	NA	0.3	NA	NA	NA	0	0	0	0	0	0	NA	0	0	0	0	0	0	0	0	0	0	NA	1	NA	0	NA	0	0	0	NA	0	NA	0	NA	0	NA	0	NA
Study_6158	NA	0.13	NA	NA	NA	0	0	0	0	0	0	NA	0	0	0	0	0	0	0	0	0	0	NA	0	NA	0	NA	0	0	0	NA	0	NA	0	NA	0	NA	0	NA
Study_6162	NA	2.2	1.21	NA	0.6	0	0	0	0	0	0	NA	0	0	0	0	0	0	0	0	0	0	NA	0	NA	1	NA	0	NA	0	NA	0	NA	0	NA	0	NA	0	NA
Study_6163	NA	NA	0.89	NA	NA	0	0	0	0	0	0	NA	0	0	0	0	0	0	0	0	0	0	NA	0	NA	0	NA	0	NA	0	NA	1	NA	0	NA	0	NA	0	NA
Study_6165	NA	NA	NA	NA	NA	0	0	0	0	0	0	NA	0	0	0	0	0	0	0	0	0	0	NA	0	NA	0	NA	0	NA	0	NA	0	NA	0	NA	0	NA	0	NA
Study_6167	NA	0.04	0.18	NA	NA	0	0	0	0	0	0	NA	0	0	0	0	0	0	0	0	0	0	NA	0	NA	0	NA	0	NA	0	NA	0	NA	0	NA	0	NA	0	NA
Study_6169	NA	1.4	23.97	NA	NA	0	0	0	0	0	0	NA	0	0	0	0	0	0	0	0	0	0	NA	0	NA	1	NA	0	NA	0	NA	0	NA	0	NA	0	NA	0	NA
Study_6172	NA	3.04	NA	NA	NA	0	0	0	0	0	0	NA	0	0	0	0	0	0	0	0	0	0	NA	0	NA	1	NA	0	0	0	NA	0	NA	0	NA	0	NA	0	NA
Study_6174	NA	0.71	NA	NA	NA	0	0	0	0	0	0	NA	0	0	0	0	0	0	0	0	0	0	NA	0	NA	0	NA	0	0	0	NA	0	NA	0	NA	0	NA	0	NA
Study_6176	NA	NA	0.54	NA	NA	0	0	0	0	0	0	NA	0	0	0	0	0	0	0	0	0	0	NA	0	NA	1	NA	0	0	0	NA	0	NA	0	NA	0	NA	0	NA
Study_618	NA	0.47	NA	NA	NA	0	0	0	0	0	0	NA	0	0	0	0	0	0	NA	0	NA	0	NA	0	NA	0	NA	0	NA	0	NA	0	NA	0	NA	0	NA	0	NA
Study_6180	115.87	0.1	NA	NA	NA	0	0	0	0	0	0	NA	0	0	0	0	0	0	0	0	0	0	NA	0	NA	1	NA	0	0	0	NA	0	NA	0	NA	0	NA	0	NA
Study_6190	NA	0.48	NA	NA	NA	0	0	0	0	0	0	NA	0	0	0	0	0	0	0	0	0	0	NA	0	NA	0	NA	0	0	0	NA	0	NA	0	NA	0	NA	0	NA
Study_62	NA	0.12	NA	NA	NA	0	0	0	0	0	0	NA	0	0	0	0	0	0	NA	0	NA	0	NA	0	NA	0	NA	0	NA	0	0	0	NA	0	0	0	NA	0	NA
Study_6229	NA	11.11	1.01	NA	NA	0	0	0	0	0	0	1	0	0	0	0	0	0	0	0	0	0	NA	0	NA	0	NA	0	0	0	NA	1	NA	0	NA	0	NA	0	NA
Study_6233	5.49	NA	0.4	NA	NA	0	0	0	0	0	0	NA	0	0	0	0	0	0	0	0	0	0	NA	0	NA	1	NA	0	0	0	NA	0	NA	0	NA	0	NA	0	NA
Study_6262	NA	NA	3.35	NA	NA	0	0	0	0	0	0	NA	0	0	0	0	0	0	0	0	0	0	NA	0	NA	0	NA	0	NA	0	NA	0	NA	0	NA	0	NA	0	NA
Study_6267	NA	0.11	3.8	NA	NA	0	0	0	0	0	0	NA	0	0	0	0	0	0	0	0	0	0	NA	0	NA	0	NA	0	NA	0	NA	0	NA	0	NA	0	NA	0	NA
Study_627	NA	2.09	0.08	NA	NA	0	0	0	0	1	1	NA	0	0	0	0	NA	0	NA	0	NA	0	NA	0	NA	0	NA	0	NA	0	NA	0	NA	0	NA	0	NA	0	NA
Study_6276	2.68	0.11	0.05	NA	NA	0	0	0	0	0	0	NA	0	1	0	0	0	0	0	0	0	0	NA	0	NA	0	NA	0	0	0	NA	0	NA	0	0	0	0	0	NA
Study_6293	NA	NA	2.79	NA	NA	0	0	0	0	0	0	NA	0	0	0	0	0	0	0	0	0	0	NA	0	NA	1	NA	0	0	0	NA	0	NA	0	NA	0	NA	0	NA
Study_6303	3.56	0.2	0.02	NA	NA	0	0	0	0	0	0	NA	0	0	0	0	0	0	0	0	0	0	NA	1	NA	0	NA	0	0	0	NA	0	NA	0	NA	0	NA	1	NA
Study_6338	4.41	NA	2.44	NA	NA	0	0	0	0	0	0	NA	0	0	0	0	0	0	0	0	0	0	NA	0	NA	0	NA	0	0	0	NA	0	NA	0	NA	0	NA	0	NA
Study_6354	NA	0.34	NA	NA	NA	0	0	0	0	0	0	1	0	0	0	0	0	0	0	0	0	0	NA	1	NA	0	NA	1	0	0	NA	0	NA	0	NA	0	NA	0	NA
Study_6368	NA	0.65	25.08	NA	NA	0	0	1	0	0	0	NA	0	0	0	0	0	0	0	0	0	0	NA	0	NA	0	NA	0	0	0	NA	0	NA	0	NA	0	NA	0	NA
Study_6387	8.74	31.28	NA	NA	NA	0	0	0	0	0	0	NA	0	0	0	0	0	0	NA	0	NA	0	NA	0	NA	0	NA	0	NA	0	NA	0	NA	0	NA	0	NA	0	NA
Study_6395	18.68	0.16	0.08	NA	NA	0	0	0	0	0	0	NA	0	0	0	0	0	0	0	0	0	0	NA	0	NA	0	NA	0	NA	0	1	1	NA	0	0	0	0	0	NA
Study_64	4.54	3.89	0.3	NA	NA	0	1	0	0	0	0	NA	0	0	0	0	0	0	0	0	0	0	NA	0	NA	0	NA	0	NA	0	NA	0	NA	0	NA	0	NA	0	NA
Study_6457	16.04	NA	0.57	NA	NA	0	0	0	1	0	0	NA	0	0	0	0	0	0	0	0	0	0	NA	1	NA	0	0	0	0	0	NA	0	NA	0	NA	0	NA	0	NA
Study_650	1.6	80.11	0.1	NA	NA	1	1	0	0	0	0	NA	0	0	0	0	0	0	0	0	0	0	NA	0	NA	0	NA	0	NA	0	NA	0	NA	0	0	0	0	0	NA
Study_6558	NA	1.56	NA	NA	NA	0	0	0	0	0	0	NA	0	0	0	0	0	0	0	0	0	0	NA	0	NA	0	NA	0	NA	0	NA	0	NA	0	NA	0	NA	0	NA
Study_6602	NA	0.16	NA	NA	NA	0	0	0	0	0	0	NA	0	0	0	0	0	0	0	1	0	0	NA	0	NA	0	NA	0	NA	0	NA	0	NA	0	NA	0	NA	0	NA
Study_6605	NA	1.05	0.71	NA	0.78	0	0	0	0	0	0	NA	0	0	0	0	0	0	0	0	0	0	NA	0	NA	0	NA	0	NA	0	NA	0	NA	0	NA	0	NA	0	NA
Study_6640	NA	0.24	NA	NA	NA	0	0	0	0	0	0	NA	0	0	0	0	0	0	0	0	0	0	NA	0	NA	0	NA	0	NA	0	NA	0	NA	0	NA	0	NA	0	NA
Study_6643	NA	0.07	NA	NA	NA	0	0	0	0	0	0	NA	0	0	0	0	0	0	0	0	0	0	NA	0	NA	0	NA	0	NA	0	NA	0	NA	0	NA	0	NA	0	NA
Study_665	NA	NA	0.09	NA	NA	NA	NA	NA	NA	NA	NA	NA	NA	NA	NA	NA	NA	NA	NA	NA	NA	NA	NA	NA	NA	NA	NA	NA	NA	NA	NA	NA	NA	NA	NA	NA	NA	NA	NA
Study_6686	NA	0.22	NA	NA	NA	0	0	0	0	0	0	NA	0	0	0	0	0	0	0	0	0	0	NA	0	NA	0	NA	0	NA	0	NA	0	NA	0	NA	0	NA	0	NA
Study_6714	38.48	NA	0.13	NA	NA	0	0	0	0	0	0	NA	0	0	0	0	NA	0	NA	0	NA	0	NA	1	NA	0	NA	0	NA	0	NA	0	NA	0	NA	0	NA	0	NA
Study_6717	NA	0.17	0.14	NA	NA	0	0	0	0	0	0	NA	0	1	0	0	0	0	0	0	0	0	NA	0	NA	0	NA	0	NA	0	NA	0	NA	0	0	0	0	0	NA
Study_6726	NA	0.72	NA	NA	NA	0	0	0	0	0	0	NA	0	0	0	0	NA	0	NA	0	NA	0	NA	0	NA	0	NA	0	NA	0	NA	0	NA	0	NA	0	NA	0	NA
Study_6795	NA	3.78	NA	NA	NA	0	0	0	0	0	0	NA	0	1	0	0	0	0	0	0	0	0	NA	0	NA	0	NA	0	NA	0	NA	0	NA	0	NA	0	0	0	NA
Study_682	NA	0.46	2.18	NA	NA	0	0	0	0	0	0	NA	0	0	0	0	0	0	NA	0	NA	0	NA	0	NA	0	NA	0	NA	0	NA	0	NA	0	NA	0	NA	0	NA
Study_6863	NA	0.68	NA	NA	NA	0	0	0	0	0	0	NA	0	0	0	0	0	0	0	0	0	0	NA	0	NA	0	NA	0	NA	0	NA	0	NA	0	NA	0	0	0	NA
Study_6872	NA	0.32	NA	NA	NA	0	0	0	0	0	0	NA	0	0	0	0	0	0	0	0	0	0	NA	0	NA	0	NA	0	NA	0	NA	0	NA	0	NA	0	0	0	NA
Study_6889	32.34	16.43	0.04	NA	NA	0	0	0	0	0	0	NA	0	0	0	0	0	0	0	0	0	0	NA	0	NA	0	NA	0	NA	0	NA	0	NA	0	NA	0	0	0	NA
Study_6890	NA	0.28	0.03	NA	NA	0	0	0	0	0	0	NA	0	0	0	0	NA	0	NA	0	NA	0	NA	0	NA	0	NA	0	NA	0	NA	0	NA	0	NA	0	NA	0	NA
Study_6893	NA	NA	0.58	NA	NA	0	0	0	0	0	0	NA	0	0	0	0	0	0	0	0	0	0	NA	0	NA	0	NA	0	NA	0	NA	0	NA	0	NA	0	0	0	NA
Study_690	NA	NA	0.04	NA	NA	0	0	0	0	0	0	NA	0	1	0	0	0	0	0	0	0	0	NA	0	NA	0	NA	0	NA	0	0	0	NA	0	0	0	0	0	NA
Study_6900	NA	2.8	0.5	NA	1.46	0	0	0	0	0	0	NA	0	0	0	0	0	0	NA	0	NA	0	NA	0	NA	0	NA	0	NA	0	NA	0	NA	1	NA	0	NA	0	NA
Study_691	NA	1.2	NA	NA	NA	0	0	0	1	0	0	NA	0	1	0	0	0	0	0	0	0	0	NA	0	NA	0	NA	0	NA	0	NA	0	NA	0	0	0	0	0	NA
Study_6911	NA	NA	NA	NA	NA	0	0	0	0	0	0	NA	0	0	0	0	0	0	NA	0	NA	0	NA	0	NA	0	NA	0	NA	1	NA	0	NA	0	NA	0	NA	0	NA
Study_6912	NA	0.09	8.08	NA	NA	0	0	0	0	0	0	NA	0	0	0	0	0	0	1	1	0	0	NA	0	NA	0	NA	0	NA	0	NA	0	NA	0	NA	0	0	0	NA
Study_6916	NA	1.72	4	NA	NA	0	0	0	0	0	0	NA	0	0	0	0	0	0	0	0	0	0	NA	0	NA	0	NA	0	NA	0	NA	0	NA	0	NA	0	0	0	NA
Study_6920	NA	0.41	NA	NA	NA	0	0	0	0	0	0	NA	0	0	0	0	0	0	0	0	0	0	NA	0	NA	0	NA	0	NA	0	NA	0	NA	0	NA	0	0	0	NA
Study_6928	NA	10.27	1.57	NA	NA	0	0	0	0	0	0	NA	0	1	0	0	0	0	0	0	0	0	NA	0	NA	0	NA	0	NA	0	NA	0	NA	0	NA	0	0	0	NA
Study_6929	NA	17.05	1.28	NA	NA	0	0	0	0	0	0	NA	0	0	0	0	0	0	0	0	0	0	NA	0	NA	1	NA	0	NA	0	NA	1	NA	0	NA	0	0	0	NA
Study_693	NA	1.13	0.11	NA	NA	0	0	0	0	0	0	NA	0	0	0	0	0	0	NA	0	NA	0	NA	0	NA	0	NA	0	NA	0	NA	0	NA	0	NA	0	NA	0	NA
Study_6935	NA	1.29	NA	NA	NA	0	0	0	0	0	0	NA	0	0	0	0	0	0	0	0	0	0	NA	0	NA	0	NA	0	NA	0	NA	0	NA	0	NA	0	0	0	NA
Study_6939	NA	1.87	NA	NA	NA	0	0	0	0	0	0	NA	1	0	0	0	0	0	0	0	0	0	NA	0	NA	0	NA	0	NA	0	NA	0	NA	0	NA	0	0	0	NA
Study_6941	NA	NA	2.69	NA	NA	0	0	0	0	0	0	NA	0	0	0	0	0	0	0	0	0	0	NA	0	NA	0	NA	0	NA	0	NA	0	NA	0	NA	0	0	0	NA
Study_6942	1.77	4.32	2.07	NA	NA	0	0	0	0	0	0	NA	0	0	0	0	0	0	0	0	0	0	NA	0	NA	0	NA	0	NA	0	NA	1	NA	0	NA	0	0	0	NA
Study_6947	6.96	0.49	NA	NA	NA	0	0	0	0	0	0	NA	0	0	0	0	0	0	0	0	0	0	NA	0	NA	0	NA	0	NA	0	NA	0	NA	0	NA	0	0	0	NA
Study_6951	NA	0.43	NA	NA	NA	0	0	0	0	0	0	NA	0	0	0	0	0	0	0	0	0	0	NA	0	NA	0	NA	0	NA	0	NA	1	NA	0	NA	0	0	0	NA
Study_6954	19.67	NA	0.25	NA	NA	0	0	0	0	0	0	NA	0	0	0	0	0	0	0	0	0	0	NA	0	NA	0	NA	0	NA	0	NA	0	NA	0	NA	0	0	0	NA
Study_6955	NA	4.34	NA	NA	NA	0	0	0	1	0	0	NA	0	0	0	0	0	0	0	0	0	0	NA	0	NA	0	NA	0	NA	0	NA	0	NA	0	NA	0	0	0	NA
Study_6974	NA	0.04	NA	NA	NA	0	0	0	0	0	0	NA	0	0	0	0	0	0	0	0	0	0	NA	0	NA	0	NA	0	NA	0	NA	0	NA	0	NA	0	0	0	NA
Study_6980	NA	6.05	5.6	NA	NA	0	0	0	0	0	0	NA	0	0	0	0	0	0	0	0	0	0	NA	1	NA	0	NA	0	NA	0	NA	0	NA	0	NA	0	0	0	NA
Study_6985	NA	1.24	0.73	NA	NA	0	0	0	0	0	0	NA	1	0	0	0	0	0	0	0	0	0	NA	0	NA	0	NA	0	NA	0	NA	0	NA	0	NA	0	0	0	NA
Study_6989	NA	NA	7.62	NA	NA	0	0	0	1	0	0	NA	0	0	0	0	0	0	0	0	0	0	NA	1	NA	0	NA	0	NA	0	NA	0	NA	0	NA	0	0	0	NA
Study_6990	NA	0.43	NA	NA	NA	0	0	0	0	0	0	NA	0	0	0	0	0	0	0	0	0	0	NA	0	NA	1	NA	0	NA	0	NA	0	NA	0	NA	0	0	0	NA
Study_7	38.63	0.45	NA	NA	NA	0	1	0	0	0	0	NA	0	0	0	0	0	0	NA	0	NA	0	NA	0	NA	0	NA	0	NA	0	0	0	NA	0	NA	0	NA	0	NA
Study_702	59.59	3.89	NA	NA	NA	1	1	0	0	0	0	NA	0	0	0	0	NA	0	NA	0	NA	0	NA	0	NA	0	NA	0	NA	0	NA	0	NA	0	NA	0	NA	0	NA
Study_7077	NA	1.87	NA	NA	NA	0	0	0	0	0	0	NA	0	0	0	0	0	0	0	0	0	0	NA	0	NA	0	NA	0	NA	0	NA	0	NA	0	NA	0	NA	0	NA
Study_7082	2.83	2.61	1.05	NA	NA	0	0	0	0	0	0	NA	0	1	0	0	0	0	0	0	0	0	NA	0	NA	1	NA	0	NA	0	NA	0	NA	0	NA	0	NA	0	NA
Study_7084	3.3	4.67	3.28	NA	NA	0	0	0	0	0	0	NA	0	0	0	0	0	0	0	0	0	0	NA	0	NA	0	NA	0	0	0	NA	0	NA	0	NA	0	NA	0	NA
Study_7100	NA	0.11	NA	NA	NA	0	0	0	0	0	0	NA	0	0	0	0	0	0	0	0	0	0	NA	0	NA	1	NA	0	NA	0	NA	1	NA	0	NA	0	NA	0	NA
Study_7101	NA	NA	0.3	NA	NA	0	0	0	0	0	0	NA	0	0	0	0	0	0	0	0	0	0	NA	0	NA	1	NA	0	0	0	NA	0	NA	0	NA	0	NA	0	NA
Study_7103	NA	0.41	0.43	NA	NA	0	0	0	0	0	0	NA	0	0	0	0	0	0	0	0	0	0	NA	0	NA	1	NA	0	NA	0	NA	0	NA	0	NA	0	NA	0	NA
Study_7104	11.96	0.64	NA	NA	NA	0	0	0	0	0	0	NA	0	0	0	0	0	0	0	0	0	0	NA	0	NA	0	NA	0	NA	0	NA	0	NA	0	NA	0	NA	0	NA
Study_7107	NA	0.16	NA	NA	NA	0	0	0	0	0	0	NA	0	0	0	0	0	0	0	0	0	0	NA	0	NA	1	NA	0	NA	0	NA	0	NA	0	NA	0	NA	0	NA
Study_7108	NA	3	0.85	NA	NA	0	0	0	0	0	0	NA	0	0	0	0	0	0	0	0	0	0	NA	0	NA	0	NA	0	NA	0	NA	0	NA	0	NA	0	NA	0	NA
Study_7119	5.65	0.02	0.21	NA	NA	0	0	0	0	0	0	NA	0	0	0	0	0	0	0	0	0	0	NA	1	NA	0	NA	0	NA	0	NA	0	NA	0	NA	0	NA	0	NA
Study_7158	3.98	0.14	4.63	NA	NA	0	0	1	1	0	0	NA	0	0	0	0	0	0	0	0	0	0	NA	0	NA	0	NA	0	NA	0	NA	0	NA	0	0	0	0	0	NA
Study_7167	NA	263.89	NA	NA	NA	0	0	0	0	0	0	NA	0	0	0	0	0	0	0	0	0	0	NA	0	NA	0	NA	0	NA	0	NA	0	NA	0	NA	0	NA	0	NA
Study_7168	NA	2.04	16.76	NA	NA	0	0	0	0	0	0	NA	0	0	0	0	0	0	0	0	0	0	NA	1	NA	0	NA	0	NA	0	NA	0	NA	0	NA	0	NA	0	NA
Study_7169	1.84	NA	3.09	NA	NA	0	0	0	0	0	0	NA	0	0	0	0	0	0	0	0	0	0	NA	1	NA	0	NA	0	NA	0	NA	0	NA	0	NA	0	NA	0	NA
Study_7176	NA	NA	1.24	NA	NA	0	0	0	0	0	0	NA	0	0	0	0	0	0	0	0	0	0	NA	1	NA	0	NA	0	0	0	NA	0	NA	0	NA	0	NA	0	NA
Study_7188	NA	1.33	4.95	NA	NA	0	0	0	0	0	0	NA	0	0	0	0	0	0	0	0	0	0	NA	0	NA	0	NA	0	NA	0	NA	0	NA	0	NA	0	NA	0	NA
Study_7192	NA	0.16	NA	NA	NA	0	0	0	0	0	0	NA	0	0	0	0	0	0	0	0	0	0	NA	0	NA	0	NA	0	NA	0	NA	0	NA	0	NA	0	NA	0	NA
Study_7197	NA	3.67	0.42	NA	NA	0	0	0	0	0	0	NA	0	0	0	0	0	0	0	0	0	0	NA	0	NA	0	NA	0	NA	0	NA	1	NA	0	NA	0	NA	0	NA
Study_722	NA	0.11	0.7	NA	NA	0	0	0	0	0	0	NA	0	0	0	0	NA	0	NA	0	NA	0	NA	0	NA	0	NA	0	NA	0	NA	0	NA	0	NA	0	NA	0	NA
Study_7228	2.03	0.05	0.22	NA	NA	0	0	0	0	0	0	NA	0	0	0	0	0	0	0	0	0	0	NA	0	NA	0	NA	0	NA	1	NA	0	NA	0	NA	0	NA	0	NA
Study_723	NA	NA	NA	NA	NA	1	1	0	0	0	0	NA	0	0	0	0	NA	0	NA	0	NA	0	NA	0	NA	0	NA	0	NA	0	NA	0	NA	0	NA	0	NA	0	NA
Study_7232	NA	0.73	NA	NA	NA	0	0	0	0	0	0	NA	0	0	0	0	0	0	0	0	0	0	NA	0	NA	0	NA	0	NA	1	NA	0	NA	0	NA	0	NA	0	NA
Study_7233	NA	NA	NA	NA	NA	0	0	0	0	0	0	NA	0	0	0	0	0	0	1	1	0	0	NA	0	NA	0	NA	0	NA	0	NA	0	NA	0	NA	0	NA	0	NA
Study_725	NA	6.82	4.57	NA	NA	0	0	0	0	0	0	NA	0	0	0	0	NA	0	NA	0	NA	0	NA	0	NA	0	NA	0	NA	0	0	0	NA	0	NA	0	NA	0	NA
Study_727	NA	2.05	NA	NA	NA	0	0	0	0	0	0	NA	0	0	0	0	NA	0	NA	0	NA	0	NA	0	NA	0	NA	0	NA	0	NA	0	NA	0	NA	0	NA	0	NA
Study_7270	NA	43.73	0.03	NA	NA	0	0	0	0	0	0	NA	0	1	0	0	0	0	0	0	0	0	NA	0	NA	0	NA	0	NA	0	NA	0	NA	0	NA	0	NA	0	NA
Study_7279	NA	NA	NA	NA	NA	0	0	0	0	0	0	NA	0	0	0	0	0	0	1	1	0	0	NA	0	NA	0	NA	0	NA	0	NA	0	NA	0	NA	0	NA	0	NA
Study_7283	NA	NA	0.94	NA	NA	0	0	1	1	0	0	NA	0	0	0	0	0	0	0	0	0	0	NA	0	NA	0	NA	0	NA	0	NA	0	NA	0	NA	0	NA	0	NA
Study_7297	15.34	NA	0.55	NA	NA	0	0	0	0	0	0	NA	0	0	0	0	0	0	0	0	0	0	NA	0	NA	0	NA	0	NA	0	NA	0	NA	0	NA	0	NA	0	NA
Study_730	NA	0.26	NA	NA	NA	0	0	0	0	0	0	NA	0	0	0	0	NA	0	NA	0	NA	0	NA	0	NA	0	NA	0	NA	0	NA	0	NA	0	NA	0	NA	0	NA
Study_733	NA	NA	NA	NA	NA	0	0	0	0	0	0	NA	0	0	0	0	NA	0	NA	0	NA	0	NA	0	NA	0	NA	0	NA	0	NA	0	NA	0	NA	0	NA	0	NA
Study_734	NA	0.95	3.6	NA	NA	0	0	0	0	0	0	NA	0	0	0	0	NA	0	NA	0	NA	0	NA	0	NA	0	NA	0	NA	0	0	0	NA	0	NA	0	NA	0	NA
Study_7345	NA	0.38	NA	NA	NA	0	0	0	0	0	0	NA	0	0	0	0	0	0	0	0	0	0	NA	0	NA	0	NA	0	NA	0	NA	0	NA	0	NA	0	NA	0	NA
Study_737	5.95	10.51	2.49	NA	0.36	0	0	0	0	0	0	NA	0	0	0	0	NA	0	NA	0	NA	0	NA	0	NA	0	NA	0	NA	0	0	0	NA	0	NA	0	NA	0	NA
Study_738	NA	0.86	0.81	NA	NA	0	0	0	0	0	0	NA	0	0	0	0	0	0	NA	0	NA	0	NA	0	NA	0	NA	0	NA	0	0	0	NA	0	NA	0	NA	0	NA
Study_74	NA	NA	0.57	NA	NA	0	0	1	1	0	0	NA	0	0	0	0	0	0	0	0	0	0	NA	0	NA	0	NA	0	NA	0	NA	0	NA	0	NA	0	NA	1	NA
Study_7435	NA	1.15	8.59	NA	NA	0	0	0	0	0	0	NA	0	1	0	0	0	0	NA	0	NA	0	NA	1	NA	0	NA	0	NA	0	NA	0	NA	0	NA	0	NA	0	NA
Study_745	NA	4.45	NA	NA	NA	0	0	0	0	0	0	NA	0	0	0	0	NA	0	NA	0	NA	0	NA	0	NA	0	NA	0	NA	0	NA	0	NA	0	NA	0	NA	0	NA
Study_746	NA	10.66	NA	NA	NA	0	0	0	0	0	0	NA	0	0	0	0	NA	0	1	0	0	0	NA	0	NA	0	NA	0	NA	0	0	1	NA	0	0	0	0	0	NA
Study_747	NA	0.68	NA	NA	NA	0	0	0	0	0	0	NA	0	0	0	0	NA	0	NA	0	NA	0	NA	0	NA	0	NA	0	NA	0	0	0	NA	0	NA	0	NA	0	NA
Study_748	NA	1.07	0.39	NA	NA	0	0	1	1	0	0	NA	0	1	0	0	NA	0	0	0	0	0	NA	0	NA	0	NA	0	NA	0	NA	0	NA	0	0	0	0	0	NA
Study_749	NA	0.55	NA	NA	NA	0	0	0	0	0	0	NA	0	0	0	0	NA	0	NA	0	NA	0	NA	0	NA	0	NA	0	NA	0	0	0	NA	0	NA	0	NA	0	NA
Study_750	281.24	1.96	NA	NA	NA	1	1	0	0	0	0	NA	0	0	0	0	NA	0	0	0	0	0	NA	0	NA	0	NA	0	NA	0	NA	0	NA	0	NA	0	NA	0	NA
Study_755	NA	0.43	NA	NA	NA	0	0	0	0	0	0	NA	0	0	0	0	0	0	NA	0	NA	0	NA	0	NA	0	NA	0	NA	0	NA	0	NA	0	NA	0	NA	0	NA
Study_756	NA	45.71	NA	NA	NA	0	0	0	0	0	0	NA	0	0	0	0	0	0	NA	0	NA	0	NA	0	NA	0	NA	0	NA	0	NA	0	NA	0	NA	0	NA	0	NA
Study_766	NA	0.17	0.2	NA	NA	0	0	0	0	0	0	NA	0	0	0	0	NA	0	NA	0	NA	0	NA	0	NA	0	NA	0	NA	0	NA	0	NA	0	NA	0	NA	0	NA
Study_767	NA	1.34	NA	NA	NA	0	0	0	0	0	0	NA	0	1	0	0	0	0	NA	0	NA	0	NA	0	NA	0	NA	0	NA	0	NA	0	NA	0	NA	0	NA	0	NA
Study_768	NA	0.1	0.09	NA	NA	0	0	0	0	0	0	NA	0	0	0	0	0	0	NA	0	NA	0	NA	0	NA	0	NA	0	NA	0	NA	0	NA	0	NA	0	NA	0	NA
Study_7680	4.56	0.28	1.55	NA	NA	0	0	0	0	0	0	NA	0	0	0	0	0	0	0	0	0	0	NA	1	NA	0	NA	0	NA	0	NA	0	NA	0	NA	0	NA	0	NA
Study_7682	NA	0.04	0.07	NA	NA	0	0	0	0	0	0	NA	1	0	0	0	0	0	0	0	0	0	NA	0	NA	0	NA	0	1	1	NA	0	NA	0	NA	0	NA	0	NA
Study_769	NA	NA	NA	NA	NA	0	0	0	0	0	0	NA	0	0	0	0	0	0	NA	0	NA	0	NA	1	NA	0	NA	0	NA	0	NA	0	NA	0	NA	0	NA	0	NA
Study_77	NA	0.99	6.25	NA	NA	0	0	0	0	0	0	NA	0	0	0	0	NA	0	NA	0	NA	0	NA	0	NA	1	NA	0	NA	0	NA	1	NA	0	NA	0	NA	0	NA
Study_770	NA	0.38	NA	NA	NA	0	0	0	0	0	0	NA	0	0	0	0	0	0	0	0	0	0	NA	0	NA	0	NA	0	NA	0	NA	0	NA	0	0	0	0	0	NA
Study_7708	NA	0.51	NA	NA	NA	0	0	0	0	0	0	NA	0	0	0	0	0	0	0	0	0	0	NA	0	NA	0	NA	0	0	0	NA	0	NA	0	NA	0	NA	0	NA
Study_7717	1.05	11.08	0.14	NA	NA	0	0	0	0	0	0	NA	0	0	0	0	0	0	0	0	0	0	NA	0	NA	0	NA	0	NA	0	NA	0	NA	0	NA	0	NA	0	NA
Study_778	NA	0.1	NA	NA	NA	0	0	0	0	0	0	NA	0	0	0	0	0	0	NA	0	NA	1	NA	0	NA	0	NA	0	NA	0	NA	0	NA	0	NA	0	NA	0	NA
Study_78	NA	NA	1.21	NA	NA	0	0	0	1	0	0	NA	0	0	0	0	0	0	0	1	0	0	NA	0	NA	0	NA	0	NA	0	NA	0	NA	0	NA	0	0	0	NA
Study_8	80	0.15	0.12	NA	NA	0	1	0	0	0	0	NA	0	0	0	0	NA	0	NA	0	NA	0	NA	0	NA	0	NA	0	NA	0	NA	0	NA	0	NA	0	NA	0	NA
Study_80	4.46	0.32	NA	NA	NA	0	0	0	0	0	0	NA	0	0	0	0	0	0	0	0	0	1	NA	1	NA	0	NA	0	0	0	NA	0	NA	0	NA	0	NA	0	NA
Study_804	NA	0.13	NA	NA	NA	0	0	0	0	0	0	NA	0	0	0	0	0	0	NA	0	NA	0	NA	0	NA	0	NA	0	NA	0	NA	0	NA	0	NA	0	NA	0	NA
Study_81	NA	0.74	1.7	NA	NA	0	0	0	0	0	0	NA	0	0	0	0	0	0	0	0	0	0	NA	0	NA	0	NA	0	NA	0	NA	0	NA	0	NA	0	NA	0	NA
Study_812	NA	5.15	NA	NA	NA	0	0	0	0	0	0	NA	0	0	0	0	0	0	NA	0	NA	1	NA	0	NA	0	NA	0	NA	0	NA	0	NA	0	NA	0	NA	0	NA
Study_814	47.92	3.33	10.47	NA	NA	1	1	0	0	0	0	NA	0	0	0	0	NA	0	0	0	0	0	NA	0	NA	0	NA	0	NA	0	NA	0	NA	0	NA	0	NA	0	NA
Study_8184	NA	NA	0.83	NA	NA	0	0	0	0	0	0	1	1	1	0	0	0	0	0	0	0	0	NA	0	NA	0	NA	0	0	0	NA	0	NA	0	NA	0	NA	0	NA
Study_8254	NA	0.98	NA	NA	NA	0	0	0	0	0	0	NA	0	0	0	0	0	0	0	0	0	0	NA	0	NA	0	NA	0	NA	0	NA	0	NA	0	NA	0	NA	0	NA
Study_83	NA	0.2	11.06	NA	NA	0	0	0	0	0	0	NA	0	0	0	0	0	0	0	0	0	0	NA	0	NA	0	NA	0	NA	0	NA	0	NA	0	NA	0	NA	0	NA
Study_835	NA	0.33	NA	NA	NA	0	0	0	0	0	0	NA	0	0	0	0	0	0	0	0	0	0	NA	0	NA	0	NA	0	NA	0	NA	0	NA	0	0	0	0	0	NA
Study_86	NA	0.1	NA	NA	NA	0	0	0	0	0	0	NA	0	0	0	0	0	0	0	0	0	0	NA	0	NA	1	NA	0	NA	0	NA	0	NA	0	NA	0	NA	0	NA
Study_871	NA	0.97	0.06	NA	NA	0	0	0	0	0	0	NA	0	0	0	0	0	0	NA	0	NA	0	NA	0	NA	0	NA	0	NA	0	NA	0	NA	0	NA	0	NA	0	NA
Study_880	NA	0.51	0.21	NA	NA	0	0	0	0	0	0	NA	0	0	0	0	NA	0	NA	0	NA	1	NA	0	NA	0	NA	0	NA	0	NA	0	NA	0	NA	0	NA	0	NA
Study_888	NA	10.26	21.21	NA	NA	0	0	0	0	0	0	NA	0	0	1	0	0	0	NA	0	NA	0	NA	0	NA	0	NA	0	NA	0	0	0	NA	0	NA	0	NA	0	NA
Study_889	21.31	6.67	NA	NA	NA	1	1	0	1	0	0	NA	0	0	0	0	NA	0	NA	0	NA	0	NA	0	NA	0	NA	0	NA	0	NA	0	NA	0	NA	0	NA	0	NA
Study_890	NA	NA	NA	NA	NA	0	0	0	0	0	0	NA	0	0	0	0	0	0	NA	0	NA	0	NA	0	NA	0	NA	0	NA	0	NA	0	NA	0	NA	0	NA	0	NA
Study_894	17.7	200.52	0.06	NA	NA	1	1	0	0	0	0	NA	0	0	0	0	NA	0	0	0	0	0	NA	0	NA	0	NA	0	NA	0	NA	0	NA	0	NA	0	NA	0	NA
Study_895	NA	17.18	NA	NA	NA	0	0	0	0	0	0	NA	0	0	0	0	0	0	0	0	0	0	NA	0	NA	0	NA	0	NA	0	NA	0	NA	0	NA	0	0	0	NA
Study_896	NA	8.58	NA	NA	NA	0	0	0	0	0	0	NA	0	0	0	0	NA	0	NA	0	NA	0	NA	0	NA	0	NA	0	NA	0	NA	0	NA	0	NA	0	NA	0	NA
Study_898	NA	NA	0.26	NA	NA	0	0	0	0	0	0	NA	0	0	0	0	0	0	0	0	0	0	NA	0	NA	1	NA	0	NA	0	0	0	NA	0	NA	0	0	1	NA
Study_899	NA	0.43	0.95	NA	NA	0	0	0	0	0	0	NA	0	0	1	0	0	0	NA	0	NA	0	NA	0	NA	0	NA	0	NA	0	0	0	NA	0	NA	0	NA	0	NA
Study_901	NA	0.52	NA	NA	NA	0	0	0	0	0	0	NA	0	0	0	0	0	0	NA	0	NA	0	NA	0	NA	0	NA	0	NA	0	NA	0	NA	0	NA	0	NA	0	NA
Study_905	NA	11.57	0.43	NA	NA	0	0	0	0	0	0	NA	0	0	0	0	0	0	NA	0	NA	0	NA	0	NA	0	NA	0	NA	0	NA	0	NA	0	NA	0	NA	0	NA
Study_908	NA	0.01	NA	NA	NA	0	0	0	0	0	0	NA	0	0	0	0	0	0	NA	0	NA	0	NA	0	NA	0	NA	0	NA	0	NA	0	NA	0	NA	0	NA	0	NA
Study_91	NA	48.42	0.31	NA	NA	0	0	0	0	0	0	NA	0	0	0	0	0	0	0	0	0	0	NA	0	NA	1	NA	0	NA	0	NA	0	NA	0	NA	0	NA	0	NA
Study_920	439.74	0.21	NA	NA	NA	0	0	0	0	0	0	NA	0	0	0	0	0	0	NA	0	NA	0	NA	0	NA	0	NA	0	NA	0	0	0	NA	0	NA	0	NA	0	NA
Study_94	NA	0.07	1.91	NA	NA	0	0	0	0	0	0	NA	0	0	0	0	0	0	1	1	0	0	NA	0	NA	0	NA	0	NA	0	NA	0	NA	0	NA	0	NA	0	NA
Study_947	NA	12.33	0.63	NA	NA	0	0	0	0	0	0	NA	0	0	0	0	0	0	NA	0	NA	0	NA	0	NA	0	NA	0	NA	0	NA	0	NA	0	NA	0	NA	0	NA
Study_951	NA	0.88	NA	NA	NA	0	0	0	0	0	0	NA	0	0	0	0	NA	0	NA	0	NA	0	NA	0	NA	0	NA	0	NA	0	NA	0	NA	0	NA	0	NA	0	NA
Study_954	15.12	0.07	0.54	NA	NA	1	1	0	0	0	0	NA	0	0	0	0	NA	0	0	0	0	0	NA	0	NA	0	NA	0	NA	0	NA	0	NA	0	0	0	0	0	NA
Study_957	NA	0.67	0.18	NA	NA	0	0	0	0	0	0	NA	0	0	0	0	NA	0	NA	0	NA	0	NA	0	NA	0	NA	0	NA	0	0	0	NA	0	NA	0	NA	0	NA
Study_962	NA	0.2	NA	NA	NA	0	0	0	0	0	0	NA	0	0	0	0	NA	0	NA	0	NA	0	NA	0	NA	0	NA	0	NA	0	NA	0	NA	0	NA	0	NA	0	NA
Study_963	11.73	2.02	0.31	NA	NA	1	1	0	0	0	0	NA	0	0	0	0	NA	0	NA	0	NA	0	NA	0	NA	0	NA	0	NA	0	NA	0	NA	0	NA	0	NA	0	NA
Study_965	NA	0.03	0.1	NA	NA	0	0	0	0	0	0	NA	0	0	0	0	NA	0	NA	0	NA	0	NA	0	NA	0	NA	0	NA	0	NA	0	NA	0	NA	0	NA	0	NA
Study_966	NA	NA	0.1	NA	NA	0	0	0	0	0	0	NA	0	0	0	0	0	0	NA	0	NA	0	NA	0	NA	0	NA	0	NA	0	0	0	NA	0	NA	0	NA	0	NA
Study_967	63.35	0.17	0.4	NA	NA	1	1	0	0	0	0	NA	0	0	0	0	0	0	0	0	0	0	NA	0	NA	0	NA	0	NA	0	NA	0	NA	0	0	0	0	0	NA
Study_968	NA	0.34	3.48	NA	NA	0	0	0	0	0	0	NA	0	0	0	0	0	0	0	0	0	0	NA	0	NA	0	NA	0	NA	0	NA	0	NA	0	0	0	0	0	NA
Study_970	NA	1.22	NA	NA	NA	0	0	0	0	0	0	NA	0	0	0	0	0	0	NA	0	NA	0	NA	1	NA	0	NA	0	NA	0	NA	0	NA	0	NA	0	NA	0	NA
Study_973	NA	0.74	NA	NA	NA	0	0	0	1	0	0	NA	0	0	0	0	NA	0	NA	0	NA	0	NA	0	NA	0	NA	0	NA	0	NA	0	NA	0	NA	0	NA	0	NA
Study_976	0.4	69.85	0.31	NA	NA	0	1	0	0	0	0	NA	0	0	0	0	0	0	NA	0	NA	0	NA	0	NA	0	NA	0	NA	0	NA	0	NA	0	NA	0	NA	0	NA
Study_979	NA	3.58	NA	NA	NA	NA	0	NA	0	NA	0	NA	0	0	0	0	NA	0	NA	0	NA	0	NA	0	NA	1	NA	0	NA	0	NA	0	NA	0	NA	0	NA	0	NA
Study_980	NA	2.61	0.04	NA	NA	0	0	0	0	0	0	NA	0	0	0	0	0	0	NA	0	NA	0	NA	0	NA	0	NA	0	NA	0	NA	0	NA	0	NA	0	NA	0	NA
Study_987	54.91	NA	2.06	NA	NA	1	1	0	0	0	0	NA	0	0	0	0	NA	0	0	0	0	0	NA	0	NA	0	NA	0	NA	0	NA	0	NA	0	0	0	0	0	NA
Study_988	0.61	0.08	NA	NA	NA	1	1	0	0	0	0	NA	0	0	0	0	NA	0	NA	0	NA	0	NA	0	NA	0	NA	0	NA	0	0	0	NA	0	NA	0	NA	0	NA
Study_990	NA	0.65	0.37	NA	NA	0	0	0	0	0	0	NA	0	0	0	0	0	0	NA	0	NA	0	NA	0	NA	1	NA	0	NA	0	NA	0	NA	0	NA	0	NA	0	NA
Study_991	NA	0.25	NA	NA	NA	0	0	0	0	0	0	NA	0	0	0	0	0	0	NA	0	NA	0	NA	0	NA	0	NA	0	NA	0	NA	0	NA	0	NA	0	NA	0	NA
Study_992	6.43	0.49	0.19	NA	0.51	0	0	0	0	0	0	NA	0	0	0	0	0	0	NA	0	NA	0	NA	0	NA	1	NA	0	NA	0	NA	0	NA	0	NA	0	NA	0	NA
Study_993	NA	0.08	0.51	NA	NA	0	0	0	0	0	0	NA	0	0	0	0	0	0	NA	0	NA	0	NA	0	NA	0	NA	0	NA	0	0	0	NA	0	NA	0	NA	0	NA
Study_996	0.13	2.3	NA	NA	NA	0	1	0	0	0	0	NA	0	0	0	0	NA	0	0	0	0	0	NA	0	NA	0	NA	0	NA	0	NA	0	NA	0	NA	0	0	0	NA
Study_999	28.53	0.29	NA	NA	NA	NA	1	NA	0	NA	0	NA	0	0	0	0	NA	0	NA	0	NA	0	NA	0	NA	0	NA	0	NA	0	NA	0	NA	0	NA	0	NA	0	NA
